# Supplementary material for: Immune factors have a complex causal regulation on pulmonary fibrosis: Insights from a two-sample Mendelian randomization analysis
Source: Medicine (Baltimore). 2023 Dec 29;102(52):e36781. doi: 10.1097/MD.0000000000036781 (PMC10754615; doi:10.1097/MD.0000000000036781)
Supplement: Supplementary file 1 [file medi-102-e36781-s001.docx]

id.exposure	id.outcome	outcome	exposure	method	Q	Q_df	Q_pval
01EGlZ	ebi-a-GCST90018908	Coronary heart disease	CD4+ AC	MR Egger	24.8930149443239	22	0.302218267817962
01EGlZ	ebi-a-GCST90018908	Coronary heart disease	CD4+ AC	Inverse variance weighted	25.5832083542199	23	0.320932775330376
01gAXm	ebi-a-GCST90018908	Coronary heart disease	CD16-CD56 on HLA DR+ NK	MR Egger	25.4678935378322	24	0.380703387411006
01gAXm	ebi-a-GCST90018908	Coronary heart disease	CD16-CD56 on HLA DR+ NK	Inverse variance weighted	26.2969636185092	25	0.391889735465098
03nXQR	ebi-a-GCST90018908	Coronary heart disease	CD3 on CD8br	MR Egger	15.3394879717664	22	0.847261560122429
03nXQR	ebi-a-GCST90018908	Coronary heart disease	CD3 on CD8br	Inverse variance weighted	15.7778176271413	23	0.864613731688169
0E8m0Z	ebi-a-GCST90018908	Coronary heart disease	CD3 on T cell	MR Egger	22.680846496066	32	0.888108689281505
0E8m0Z	ebi-a-GCST90018908	Coronary heart disease	CD3 on T cell	Inverse variance weighted	24.6647494429001	33	0.851720340848549
0Fa3gJ	ebi-a-GCST90018908	Coronary heart disease	CD25 on CD4 Treg	MR Egger	24.7570473591988	20	0.210884377635817
0Fa3gJ	ebi-a-GCST90018908	Coronary heart disease	CD25 on CD4 Treg	Inverse variance weighted	24.9358848693098	21	0.249951645532029
0gxEml	ebi-a-GCST90018908	Coronary heart disease	CD3 on CD39+ secreting Treg	MR Egger	24.0360064227339	26	0.573906268078326
0gxEml	ebi-a-GCST90018908	Coronary heart disease	CD3 on CD39+ secreting Treg	Inverse variance weighted	24.955523231024	27	0.576954634745666
0j5ArE	ebi-a-GCST90018908	Coronary heart disease	CD62L- DC %DC	MR Egger	24.4849106941953	22	0.322334385129939
0j5ArE	ebi-a-GCST90018908	Coronary heart disease	CD62L- DC %DC	Inverse variance weighted	24.5987423996214	23	0.371300452380727
0KGtwx	ebi-a-GCST90018908	Coronary heart disease	CD86 on granulocyte	MR Egger	16.240864902038	18	0.575741633653623
0KGtwx	ebi-a-GCST90018908	Coronary heart disease	CD86 on granulocyte	Inverse variance weighted	16.8905576678009	19	0.59728219688201
0m6J2Y	ebi-a-GCST90018908	Coronary heart disease	Plasmacytoid DC %DC	MR Egger	23.5311840266779	23	0.430135302004234
0m6J2Y	ebi-a-GCST90018908	Coronary heart disease	Plasmacytoid DC %DC	Inverse variance weighted	23.9322009842187	24	0.465479773560331
0mlhCf	ebi-a-GCST90018908	Coronary heart disease	IgD- CD38br %B cell	MR Egger	18.0260699047523	16	0.322372573822132
0mlhCf	ebi-a-GCST90018908	Coronary heart disease	IgD- CD38br %B cell	Inverse variance weighted	18.3075017686698	17	0.369694642220683
0ohUpm	ebi-a-GCST90018908	Coronary heart disease	CD4 Treg AC	MR Egger	14.5708095954917	20	0.800416847158447
0ohUpm	ebi-a-GCST90018908	Coronary heart disease	CD4 Treg AC	Inverse variance weighted	14.5821801066249	21	0.843318557704683
0u1eSB	ebi-a-GCST90018908	Coronary heart disease	CD45 on HLA DR+ CD4+	MR Egger	24.7745480059835	16	0.0738997876111815
0u1eSB	ebi-a-GCST90018908	Coronary heart disease	CD45 on HLA DR+ CD4+	Inverse variance weighted	25.4433415844141	17	0.0852170969645381
0vY8o0	ebi-a-GCST90018908	Coronary heart disease	CD3 on CD28+ CD4+	MR Egger	15.5858897101965	23	0.872414895728998
0vY8o0	ebi-a-GCST90018908	Coronary heart disease	CD3 on CD28+ CD4+	Inverse variance weighted	15.6774046345593	24	0.899366577088758
1416mf	ebi-a-GCST90018908	Coronary heart disease	CD11c+ monocyte %monocyte	MR Egger	21.9095833985662	20	0.345436990301973
1416mf	ebi-a-GCST90018908	Coronary heart disease	CD11c+ monocyte %monocyte	Inverse variance weighted	21.983965994749	21	0.400434378661669
18XtWC	ebi-a-GCST90018908	Coronary heart disease	CD25 on unsw mem	MR Egger	21.296314955814	22	0.502495494540372
18XtWC	ebi-a-GCST90018908	Coronary heart disease	CD25 on unsw mem	Inverse variance weighted	22.4866350466669	23	0.491059683150852
1BrAeg	ebi-a-GCST90018908	Coronary heart disease	HVEM on T cell	MR Egger	18.5571759387264	24	0.775174479785654
1BrAeg	ebi-a-GCST90018908	Coronary heart disease	HVEM on T cell	Inverse variance weighted	18.7295233998878	25	0.809901502385893
1ClceP	ebi-a-GCST90018908	Coronary heart disease	CD28- CD8dim AC	MR Egger	19.7271897470301	26	0.804305495982184
1ClceP	ebi-a-GCST90018908	Coronary heart disease	CD28- CD8dim AC	Inverse variance weighted	20.0276214367804	27	0.829594973809509
1cq4fj	ebi-a-GCST90018908	Coronary heart disease	CD45 on B cell	MR Egger	13.8133935498974	17	0.680264282267496
1cq4fj	ebi-a-GCST90018908	Coronary heart disease	CD45 on B cell	Inverse variance weighted	14.6661147557835	18	0.684750829278076
1cqUo9	ebi-a-GCST90018908	Coronary heart disease	EM DN (CD4-CD8-) %T cell	MR Egger	28.8033950961416	23	0.186916764186365
1cqUo9	ebi-a-GCST90018908	Coronary heart disease	EM DN (CD4-CD8-) %T cell	Inverse variance weighted	28.8654528604985	24	0.225235684082304
1FVvfp	ebi-a-GCST90018908	Coronary heart disease	CD45 on CD14+ monocyte	MR Egger	19.3847234130992	15	0.196826375115931
1FVvfp	ebi-a-GCST90018908	Coronary heart disease	CD45 on CD14+ monocyte	Inverse variance weighted	19.4256657573744	16	0.247208476756856
1GJ9RR	ebi-a-GCST90018908	Coronary heart disease	TD CD4+ AC	MR Egger	11.7259242068902	10	0.30381810289241
1GJ9RR	ebi-a-GCST90018908	Coronary heart disease	TD CD4+ AC	Inverse variance weighted	13.2737859971188	11	0.275808210781738
1GwRnr	ebi-a-GCST90018908	Coronary heart disease	CD27 on CD24+ CD27+	MR Egger	23.1503010542415	29	0.769620086007873
1GwRnr	ebi-a-GCST90018908	Coronary heart disease	CD27 on CD24+ CD27+	Inverse variance weighted	25.460687546108	30	0.702348904099275
1hB1yf	ebi-a-GCST90018908	Coronary heart disease	TD CD4+ %CD4+	MR Egger	36.4169309848064	21	0.0196203408905411
1hB1yf	ebi-a-GCST90018908	Coronary heart disease	TD CD4+ %CD4+	Inverse variance weighted	36.4178014192633	22	0.0273774234128072
1lEI5Q	ebi-a-GCST90018908	Coronary heart disease	CD39+ activated Treg %activated Treg	MR Egger	2.73322382913116	6	0.841507485084671
1lEI5Q	ebi-a-GCST90018908	Coronary heart disease	CD39+ activated Treg %activated Treg	Inverse variance weighted	3.38349776960742	7	0.847406834127569
1NWPdF	ebi-a-GCST90018908	Coronary heart disease	CD25 on CD45RA+ CD4 not Treg	MR Egger	28.8907917510806	19	0.067722436400146
1NWPdF	ebi-a-GCST90018908	Coronary heart disease	CD25 on CD45RA+ CD4 not Treg	Inverse variance weighted	29.0817462998251	20	0.0861621969215342
1OMPf4	ebi-a-GCST90018908	Coronary heart disease	CD38 on naive-mature B cell	MR Egger	19.1931489735763	24	0.741611888360992
1OMPf4	ebi-a-GCST90018908	Coronary heart disease	CD38 on naive-mature B cell	Inverse variance weighted	22.8571136444699	25	0.585906775975478
1s3Hh3	ebi-a-GCST90018908	Coronary heart disease	CD3 on EM CD8br	MR Egger	17.3037293376993	18	0.502324191274253
1s3Hh3	ebi-a-GCST90018908	Coronary heart disease	CD3 on EM CD8br	Inverse variance weighted	18.5381521011345	19	0.486802069909611
1sSYEL	ebi-a-GCST90018908	Coronary heart disease	CD4 Treg %T cell	MR Egger	10.6200014835509	15	0.779037385883469
1sSYEL	ebi-a-GCST90018908	Coronary heart disease	CD4 Treg %T cell	Inverse variance weighted	11.6393981690178	16	0.768407846979543
1tNyln	ebi-a-GCST90018908	Coronary heart disease	CD8br NKT %T cell	MR Egger	38.5280333843665	27	0.0698875635494441
1tNyln	ebi-a-GCST90018908	Coronary heart disease	CD8br NKT %T cell	Inverse variance weighted	38.552476159302	28	0.0883940079352628
1vkyBR	ebi-a-GCST90018908	Coronary heart disease	IgD- CD38- %B cell	MR Egger	8.39469957698392	10	0.590342317487595
1vkyBR	ebi-a-GCST90018908	Coronary heart disease	IgD- CD38- %B cell	Inverse variance weighted	8.40277819959439	11	0.67683354536051
23hidB	ebi-a-GCST90018908	Coronary heart disease	PDL-1 on monocyte	MR Egger	14.1319901680964	14	0.439924677545547
23hidB	ebi-a-GCST90018908	Coronary heart disease	PDL-1 on monocyte	Inverse variance weighted	14.1344203657931	15	0.515359784532734
2j5neK	ebi-a-GCST90018908	Coronary heart disease	TD CD8br %CD8br	MR Egger	33.7112383332396	22	0.0525452460670012
2j5neK	ebi-a-GCST90018908	Coronary heart disease	TD CD8br %CD8br	Inverse variance weighted	34.2426284811741	23	0.0617303444518787
2ocZwi	ebi-a-GCST90018908	Coronary heart disease	CD8 on CD28+ CD45RA+ CD8br	MR Egger	30.0425604728477	22	0.117433626932098
2ocZwi	ebi-a-GCST90018908	Coronary heart disease	CD8 on CD28+ CD45RA+ CD8br	Inverse variance weighted	31.0897884379414	23	0.120603158543813
2rvSOa	ebi-a-GCST90018908	Coronary heart disease	CX3CR1 on monocyte	MR Egger	20.8094086934903	24	0.64994170939765
2rvSOa	ebi-a-GCST90018908	Coronary heart disease	CX3CR1 on monocyte	Inverse variance weighted	26.7014879648327	25	0.3709602644592
2VrJHy	ebi-a-GCST90018908	Coronary heart disease	CD28- CD8dim %T cell	MR Egger	34.1618227044081	23	0.0628542422687123
2VrJHy	ebi-a-GCST90018908	Coronary heart disease	CD28- CD8dim %T cell	Inverse variance weighted	34.1619693777162	24	0.0818313647478763
2WPXMW	ebi-a-GCST90018908	Coronary heart disease	CD28+ CD45RA- CD8br AC	MR Egger	30.2546811542422	27	0.302832657925798
2WPXMW	ebi-a-GCST90018908	Coronary heart disease	CD28+ CD45RA- CD8br AC	Inverse variance weighted	30.7882692525438	28	0.326562310125471
2Yt8t7	ebi-a-GCST90018908	Coronary heart disease	CD45RA- CD4+ %T cell	MR Egger	29.4224929891175	26	0.292222603231503
2Yt8t7	ebi-a-GCST90018908	Coronary heart disease	CD45RA- CD4+ %T cell	Inverse variance weighted	33.2874469520641	27	0.187748780589292
36FaVF	ebi-a-GCST90018908	Coronary heart disease	CD86+ plasmacytoid DC %DC	MR Egger	18.800723518941	27	0.877148480768552
36FaVF	ebi-a-GCST90018908	Coronary heart disease	CD86+ plasmacytoid DC %DC	Inverse variance weighted	18.8074885963257	28	0.903970131172677
3c6WTg	ebi-a-GCST90018908	Coronary heart disease	CD11c+ monocyte AC	MR Egger	13.4259340844412	16	0.641397039593612
3c6WTg	ebi-a-GCST90018908	Coronary heart disease	CD11c+ monocyte AC	Inverse variance weighted	13.7387600830556	17	0.685500110475881
3FaZHP	ebi-a-GCST90018908	Coronary heart disease	CD20 on IgD- CD24-	MR Egger	37.4142362076153	27	0.0875914951119107
3FaZHP	ebi-a-GCST90018908	Coronary heart disease	CD20 on IgD- CD24-	Inverse variance weighted	37.5031494423596	28	0.108173367254052
3GhvZl	ebi-a-GCST90018908	Coronary heart disease	CD20- CD38- %B cell	MR Egger	16.7598830506929	24	0.858720666723042
3GhvZl	ebi-a-GCST90018908	Coronary heart disease	CD20- CD38- %B cell	Inverse variance weighted	18.624908342782	25	0.814741836312594
3iMavR	ebi-a-GCST90018908	Coronary heart disease	HVEM on CD45RA- CD4+	MR Egger	23.79262875143	18	0.161939675413412
3iMavR	ebi-a-GCST90018908	Coronary heart disease	HVEM on CD45RA- CD4+	Inverse variance weighted	24.6782870955333	19	0.171406505304879
3iVBoD	ebi-a-GCST90018908	Coronary heart disease	CD19 on memory B cell	MR Egger	14.2012073951135	25	0.958110828779848
3iVBoD	ebi-a-GCST90018908	Coronary heart disease	CD19 on memory B cell	Inverse variance weighted	16.408205902775	26	0.925874886819693
3KJYVM	ebi-a-GCST90018908	Coronary heart disease	TCRgd AC	MR Egger	13.843520908309	19	0.792735566853259
3KJYVM	ebi-a-GCST90018908	Coronary heart disease	TCRgd AC	Inverse variance weighted	16.1218254978711	20	0.709038204750768
3MDSxc	ebi-a-GCST90018908	Coronary heart disease	CD11b on Mo MDSC	MR Egger	26.3853635295205	14	0.0231141502678247
3MDSxc	ebi-a-GCST90018908	Coronary heart disease	CD11b on Mo MDSC	Inverse variance weighted	26.5360129516741	15	0.0327521842802669
3Ou2jf	ebi-a-GCST90018908	Coronary heart disease	CD28 on CD45RA- CD4 not Treg	MR Egger	5.92720582769147	12	0.919706962439657
3Ou2jf	ebi-a-GCST90018908	Coronary heart disease	CD28 on CD45RA- CD4 not Treg	Inverse variance weighted	8.38506785936922	13	0.817640793823954
3rkZZK	ebi-a-GCST90018908	Coronary heart disease	BAFF-R on IgD+ CD38dim	MR Egger	25.8019143673506	23	0.310306226787798
3rkZZK	ebi-a-GCST90018908	Coronary heart disease	BAFF-R on IgD+ CD38dim	Inverse variance weighted	27.5020163420975	24	0.281602221186345
3tnuFr	ebi-a-GCST90018908	Coronary heart disease	CD62L- monocyte %monocyte	MR Egger	15.5707230713264	22	0.836604745602819
3tnuFr	ebi-a-GCST90018908	Coronary heart disease	CD62L- monocyte %monocyte	Inverse variance weighted	15.6175174435489	23	0.871146845894486
3uHimE	ebi-a-GCST90018908	Coronary heart disease	EM CD8br %T cell	MR Egger	12.4525438357655	13	0.490929556212578
3uHimE	ebi-a-GCST90018908	Coronary heart disease	EM CD8br %T cell	Inverse variance weighted	12.4980184254127	14	0.566373533040416
3VYBah	ebi-a-GCST90018908	Coronary heart disease	DN (CD4-CD8-) NKT AC	MR Egger	5.79617941834604	8	0.670050659449962
3VYBah	ebi-a-GCST90018908	Coronary heart disease	DN (CD4-CD8-) NKT AC	Inverse variance weighted	7.20928844595344	9	0.61533953218327
3ypdkp	ebi-a-GCST90018908	Coronary heart disease	IgD+ CD38br %lymphocyte	MR Egger	18.1812374438047	24	0.794129078899928
3ypdkp	ebi-a-GCST90018908	Coronary heart disease	IgD+ CD38br %lymphocyte	Inverse variance weighted	20.0491778414677	25	0.744240862596589
47PRaN	ebi-a-GCST90018908	Coronary heart disease	CD127 on CD28- CD8br	MR Egger	11.7015110166705	18	0.862258701441912
47PRaN	ebi-a-GCST90018908	Coronary heart disease	CD127 on CD28- CD8br	Inverse variance weighted	12.0756126753355	19	0.882367932614724
4AoQrc	ebi-a-GCST90018908	Coronary heart disease	Naive CD8br %CD8br	MR Egger	43.7858493294688	36	0.174627105389756
4AoQrc	ebi-a-GCST90018908	Coronary heart disease	Naive CD8br %CD8br	Inverse variance weighted	43.8116406564241	37	0.204869221746505
4cMQLU	ebi-a-GCST90018908	Coronary heart disease	CD28+ DN (CD4-CD8-) %T cell	MR Egger	18.6294799156674	22	0.668082782688664
4cMQLU	ebi-a-GCST90018908	Coronary heart disease	CD28+ DN (CD4-CD8-) %T cell	Inverse variance weighted	19.3093871259201	23	0.683128453422444
4fdxAR	ebi-a-GCST90018908	Coronary heart disease	HLA DR on plasmacytoid DC	MR Egger	18.008431743899	21	0.64847057938093
4fdxAR	ebi-a-GCST90018908	Coronary heart disease	HLA DR on plasmacytoid DC	Inverse variance weighted	18.1064840004593	22	0.69965653734619
4gJ0xD	ebi-a-GCST90018908	Coronary heart disease	Naive-mature B cell AC	MR Egger	22.1658853065448	21	0.390005151092512
4gJ0xD	ebi-a-GCST90018908	Coronary heart disease	Naive-mature B cell AC	Inverse variance weighted	22.8321783374056	22	0.411257284468021
4haCG4	ebi-a-GCST90018908	Coronary heart disease	SSC-A on NK	MR Egger	22.613027987066	22	0.42384844396401
4haCG4	ebi-a-GCST90018908	Coronary heart disease	SSC-A on NK	Inverse variance weighted	23.7755998175632	23	0.416320212126033
4IJJLi	ebi-a-GCST90018908	Coronary heart disease	HLA DR+ CD4+ %T cell	MR Egger	20.0330433798412	25	0.745089816930438
4IJJLi	ebi-a-GCST90018908	Coronary heart disease	HLA DR+ CD4+ %T cell	Inverse variance weighted	22.2705717472227	26	0.673805413225543
4jAqSX	ebi-a-GCST90018908	Coronary heart disease	Granulocyte AC	MR Egger	20.3910439698539	22	0.558593414077867
4jAqSX	ebi-a-GCST90018908	Coronary heart disease	Granulocyte AC	Inverse variance weighted	20.4292495524998	23	0.615898562299967
4Knrk4	ebi-a-GCST90018908	Coronary heart disease	PDL-1 on CD14- CD16-	MR Egger	23.0678914026747	26	0.629103366882739
4Knrk4	ebi-a-GCST90018908	Coronary heart disease	PDL-1 on CD14- CD16-	Inverse variance weighted	23.0846132474607	27	0.680458398257715
4kxB7U	ebi-a-GCST90018908	Coronary heart disease	SSC-A on B cell	MR Egger	11.6637873203843	12	0.47304494604272
4kxB7U	ebi-a-GCST90018908	Coronary heart disease	SSC-A on B cell	Inverse variance weighted	11.6661440930064	13	0.555191550222237
4rraZ7	ebi-a-GCST90018908	Coronary heart disease	DP (CD4+CD8+) %T cell	MR Egger	5.07175792250763	6	0.534643168253922
4rraZ7	ebi-a-GCST90018908	Coronary heart disease	DP (CD4+CD8+) %T cell	Inverse variance weighted	5.73140542321441	7	0.571438256107676
52nIbU	ebi-a-GCST90018908	Coronary heart disease	IgD- CD38- %lymphocyte	MR Egger	49.458798742817	27	0.00525175710490233
52nIbU	ebi-a-GCST90018908	Coronary heart disease	IgD- CD38- %lymphocyte	Inverse variance weighted	49.5895247730339	28	0.00718418388621296
569Be4	ebi-a-GCST90018908	Coronary heart disease	CD24+ CD27+ %B cell	MR Egger	24.0592974991821	24	0.458210690714771
569Be4	ebi-a-GCST90018908	Coronary heart disease	CD24+ CD27+ %B cell	Inverse variance weighted	24.2695055866667	25	0.503848210269084
5arSBD	ebi-a-GCST90018908	Coronary heart disease	CD19 on CD24+ CD27+	MR Egger	18.9178573889468	29	0.923376213966315
5arSBD	ebi-a-GCST90018908	Coronary heart disease	CD19 on CD24+ CD27+	Inverse variance weighted	18.9197681309891	30	0.941671821183944
5fN3sL	ebi-a-GCST90018908	Coronary heart disease	CD127- CD8br AC	MR Egger	23.0444816748843	15	0.0831999942068596
5fN3sL	ebi-a-GCST90018908	Coronary heart disease	CD127- CD8br AC	Inverse variance weighted	23.7802744417966	16	0.0944145920803203
5iAhgS	ebi-a-GCST90018908	Coronary heart disease	CD64 on CD14- CD16-	MR Egger	14.3670220963377	15	0.497895113735426
5iAhgS	ebi-a-GCST90018908	Coronary heart disease	CD64 on CD14- CD16-	Inverse variance weighted	15.2433098450732	16	0.506895509135008
5L5puD	ebi-a-GCST90018908	Coronary heart disease	HLA DR on HLA DR+ NK	MR Egger	18.9265104867422	26	0.839517391619358
5L5puD	ebi-a-GCST90018908	Coronary heart disease	HLA DR on HLA DR+ NK	Inverse variance weighted	20.6250248079286	27	0.803530479989101
5QJShq	ebi-a-GCST90018908	Coronary heart disease	CD25hi CD45RA- CD4 not Treg %CD4+	MR Egger	34.1370151315004	22	0.0475706835264821
5QJShq	ebi-a-GCST90018908	Coronary heart disease	CD25hi CD45RA- CD4 not Treg %CD4+	Inverse variance weighted	34.8483687819357	23	0.0538460468665048
5qxiD4	ebi-a-GCST90018908	Coronary heart disease	Mo MDSC AC	MR Egger	22.3970879450754	17	0.169926237345234
5qxiD4	ebi-a-GCST90018908	Coronary heart disease	Mo MDSC AC	Inverse variance weighted	22.555012180892	18	0.208273231987566
5rJkVG	ebi-a-GCST90018908	Coronary heart disease	IgD on IgD+	MR Egger	19.2062767999495	20	0.508456442661746
5rJkVG	ebi-a-GCST90018908	Coronary heart disease	IgD on IgD+	Inverse variance weighted	19.2174788604541	21	0.571191264434391
5ty07I	ebi-a-GCST90018908	Coronary heart disease	HLA DR on CD33- HLA DR+	MR Egger	23.9211035401975	13	0.0318635846840749
5ty07I	ebi-a-GCST90018908	Coronary heart disease	HLA DR on CD33- HLA DR+	Inverse variance weighted	24.4038910191933	14	0.0409290836910056
5xMoIL	ebi-a-GCST90018908	Coronary heart disease	CD3 on HLA DR+ T cell	MR Egger	23.0593634341493	26	0.629586477915099
5xMoIL	ebi-a-GCST90018908	Coronary heart disease	CD3 on HLA DR+ T cell	Inverse variance weighted	25.3493137649309	27	0.55489289511107
5Yh1vw	ebi-a-GCST90018908	Coronary heart disease	CD4 on CD4 Treg	MR Egger	30.7667974778312	27	0.2808215872216
5Yh1vw	ebi-a-GCST90018908	Coronary heart disease	CD4 on CD4 Treg	Inverse variance weighted	30.9850643771037	28	0.317744149697127
68DLpi	ebi-a-GCST90018908	Coronary heart disease	HVEM on CD4+	MR Egger	19.5023970385248	19	0.425059601722057
68DLpi	ebi-a-GCST90018908	Coronary heart disease	HVEM on CD4+	Inverse variance weighted	20.0309762036667	20	0.45599350426054
6cM2oY	ebi-a-GCST90018908	Coronary heart disease	IgD- CD27- AC	MR Egger	18.4379729088796	25	0.823243136480811
6cM2oY	ebi-a-GCST90018908	Coronary heart disease	IgD- CD27- AC	Inverse variance weighted	18.4397710194998	26	0.859192414410419
6hCsCM	ebi-a-GCST90018908	Coronary heart disease	CM DN (CD4-CD8-) %T cell	MR Egger	14.4654820083726	14	0.41563892884566
6hCsCM	ebi-a-GCST90018908	Coronary heart disease	CM DN (CD4-CD8-) %T cell	Inverse variance weighted	14.465552719098	15	0.490553379668349
6kR7Lq	ebi-a-GCST90018908	Coronary heart disease	CD20 on IgD+ CD38- unsw mem	MR Egger	16.6165830622849	17	0.48062111176268
6kR7Lq	ebi-a-GCST90018908	Coronary heart disease	CD20 on IgD+ CD38- unsw mem	Inverse variance weighted	16.6165885357978	18	0.549597075090574
6P6nCP	ebi-a-GCST90018908	Coronary heart disease	CD20 on IgD+ CD38- naive	MR Egger	21.6373942631028	16	0.155290197348822
6P6nCP	ebi-a-GCST90018908	Coronary heart disease	CD20 on IgD+ CD38- naive	Inverse variance weighted	24.2554249994427	17	0.112659392034094
6qUC2q	ebi-a-GCST90018908	Coronary heart disease	FSC-A on T cell	MR Egger	23.5596808900553	20	0.262155221960272
6qUC2q	ebi-a-GCST90018908	Coronary heart disease	FSC-A on T cell	Inverse variance weighted	23.5880888109237	21	0.313441578548314
6suWp1	ebi-a-GCST90018908	Coronary heart disease	CM CD8br %T cell	MR Egger	20.7913420156058	20	0.409504292814694
6suWp1	ebi-a-GCST90018908	Coronary heart disease	CM CD8br %T cell	Inverse variance weighted	21.7964496551753	21	0.411320004074606
6V5unA	ebi-a-GCST90018908	Coronary heart disease	CD33dim HLA DR+ CD11b- AC	MR Egger	22.8977111758802	27	0.690495441647005
6V5unA	ebi-a-GCST90018908	Coronary heart disease	CD33dim HLA DR+ CD11b- AC	Inverse variance weighted	23.1630797110626	28	0.72483611258904
70WXwz	ebi-a-GCST90018908	Coronary heart disease	CD11c+ CD62L- monocyte %monocyte	MR Egger	21.1901927573686	18	0.269926430063728
70WXwz	ebi-a-GCST90018908	Coronary heart disease	CD11c+ CD62L- monocyte %monocyte	Inverse variance weighted	21.3236421467378	19	0.319196583112869
753BJa	ebi-a-GCST90018908	Coronary heart disease	CD4 on activated & secreting Treg	MR Egger	35.9014178268043	31	0.249475999449299
753BJa	ebi-a-GCST90018908	Coronary heart disease	CD4 on activated & secreting Treg	Inverse variance weighted	37.0075753230583	32	0.248755519213667
785tQN	ebi-a-GCST90018908	Coronary heart disease	HLA DR on B cell	MR Egger	18.1999804501505	20	0.574236393574703
785tQN	ebi-a-GCST90018908	Coronary heart disease	HLA DR on B cell	Inverse variance weighted	22.3620882722869	21	0.378908064294701
78lbhu	ebi-a-GCST90018908	Coronary heart disease	CD4 on CM CD4 +	MR Egger	9.07484439799974	15	0.873571636380722
78lbhu	ebi-a-GCST90018908	Coronary heart disease	CD4 on CM CD4 +	Inverse variance weighted	9.92253000620222	16	0.870642535731433
7B6ibb	ebi-a-GCST90018908	Coronary heart disease	HLA DR++ monocyte AC	MR Egger	42.0570500504683	21	0.00413881954804598
7B6ibb	ebi-a-GCST90018908	Coronary heart disease	HLA DR++ monocyte AC	Inverse variance weighted	42.1654991448264	22	0.00596868386999501
7BS5Ch	ebi-a-GCST90018908	Coronary heart disease	CD33 on CD33br HLA DR+ CD14dim	MR Egger	30.3580245324018	26	0.253044686961622
7BS5Ch	ebi-a-GCST90018908	Coronary heart disease	CD33 on CD33br HLA DR+ CD14dim	Inverse variance weighted	30.3605860869302	27	0.298197573828172
7C9p4B	ebi-a-GCST90018908	Coronary heart disease	CD25 on CD45RA- CD4 not Treg	MR Egger	22.5983554724505	24	0.543599235677095
7C9p4B	ebi-a-GCST90018908	Coronary heart disease	CD25 on CD45RA- CD4 not Treg	Inverse variance weighted	25.2680960662475	25	0.447431987425939
7cUFvw	ebi-a-GCST90018908	Coronary heart disease	SSC-A on CD8br	MR Egger	13.0229949215466	17	0.734645306105261
7cUFvw	ebi-a-GCST90018908	Coronary heart disease	SSC-A on CD8br	Inverse variance weighted	15.5962980118698	18	0.620698817733335
7DZsBs	ebi-a-GCST90018908	Coronary heart disease	HVEM on TD CD4+	MR Egger	16.8336231287725	24	0.855670689606169
7DZsBs	ebi-a-GCST90018908	Coronary heart disease	HVEM on TD CD4+	Inverse variance weighted	17.1510337285586	25	0.876242777352377
7L7Ylj	ebi-a-GCST90018908	Coronary heart disease	CD38 on CD3- CD19-	MR Egger	17.2474912795878	16	0.369759500174308
7L7Ylj	ebi-a-GCST90018908	Coronary heart disease	CD38 on CD3- CD19-	Inverse variance weighted	17.257507759509	17	0.437056121975439
7oD6wH	ebi-a-GCST90018908	Coronary heart disease	CD39+ resting Treg AC	MR Egger	30.5520287454255	26	0.245375207520853
7oD6wH	ebi-a-GCST90018908	Coronary heart disease	CD39+ resting Treg AC	Inverse variance weighted	30.8213880206365	27	0.278535625948262
7ssTR7	ebi-a-GCST90018908	Coronary heart disease	HLA DR+ CD8br AC	MR Egger	59.3798186362062	33	0.00324071896841221
7ssTR7	ebi-a-GCST90018908	Coronary heart disease	HLA DR+ CD8br AC	Inverse variance weighted	59.4852862684745	34	0.00439907404510818
7stitR	ebi-a-GCST90018908	Coronary heart disease	HLA DR on CD33dim HLA DR+ CD11b-	MR Egger	13.5637048644966	16	0.631181053993602
7stitR	ebi-a-GCST90018908	Coronary heart disease	HLA DR on CD33dim HLA DR+ CD11b-	Inverse variance weighted	13.6989893503203	17	0.688282938427329
7UDNTP	ebi-a-GCST90018908	Coronary heart disease	TD CD4+ %T cell	MR Egger	44.6247142179478	25	0.00922463989780479
7UDNTP	ebi-a-GCST90018908	Coronary heart disease	TD CD4+ %T cell	Inverse variance weighted	44.6725319231542	26	0.0127827143562457
7zeo6d	ebi-a-GCST90018908	Coronary heart disease	CD28- DN (CD4-CD8-) %DN	MR Egger	29.5217224932716	26	0.287896862752889
7zeo6d	ebi-a-GCST90018908	Coronary heart disease	CD28- DN (CD4-CD8-) %DN	Inverse variance weighted	29.5270800066789	27	0.335816129344208
821VLW	ebi-a-GCST90018908	Coronary heart disease	CD62L- CD86+ myeloid DC %DC	MR Egger	17.8721059592904	17	0.396952048857778
821VLW	ebi-a-GCST90018908	Coronary heart disease	CD62L- CD86+ myeloid DC %DC	Inverse variance weighted	17.8793428863413	18	0.463627451888314
8b3XiC	ebi-a-GCST90018908	Coronary heart disease	CD123 on CD62L+ plasmacytoid DC	MR Egger	10.9097666125901	16	0.815020346138428
8b3XiC	ebi-a-GCST90018908	Coronary heart disease	CD123 on CD62L+ plasmacytoid DC	Inverse variance weighted	13.158195637783	17	0.72553304703435
8Dji6X	ebi-a-GCST90018908	Coronary heart disease	CD45RA+ CD28- CD8br %CD8br	MR Egger	36.2069961507795	33	0.321258755708904
8Dji6X	ebi-a-GCST90018908	Coronary heart disease	CD45RA+ CD28- CD8br %CD8br	Inverse variance weighted	38.3883634367918	34	0.277266989500502
8htfvh	ebi-a-GCST90018908	Coronary heart disease	EM CD4+ AC	MR Egger	16.5579390628157	21	0.737529673613371
8htfvh	ebi-a-GCST90018908	Coronary heart disease	EM CD4+ AC	Inverse variance weighted	16.9021900199295	22	0.768736993494172
8MqUwp	ebi-a-GCST90018908	Coronary heart disease	CD24 on IgD- CD38dim	MR Egger	2.55778252427977	5	0.76776887141241
8MqUwp	ebi-a-GCST90018908	Coronary heart disease	CD24 on IgD- CD38dim	Inverse variance weighted	2.61666122505121	6	0.855189754632947
8pWALs	ebi-a-GCST90018908	Coronary heart disease	Unsw mem AC	MR Egger	29.5712885927409	20	0.0771045450666356
8pWALs	ebi-a-GCST90018908	Coronary heart disease	Unsw mem AC	Inverse variance weighted	30.1240989445793	21	0.0895224874532207
8QqBpg	ebi-a-GCST90018908	Coronary heart disease	HLA DR+ CD4+ %lymphocyte	MR Egger	15.597300314821	20	0.741271782200618
8QqBpg	ebi-a-GCST90018908	Coronary heart disease	HLA DR+ CD4+ %lymphocyte	Inverse variance weighted	18.1698500996505	21	0.638231724787113
8wRh91	ebi-a-GCST90018908	Coronary heart disease	IgD+ CD38dim AC	MR Egger	30.5073954851082	23	0.135383258450498
8wRh91	ebi-a-GCST90018908	Coronary heart disease	IgD+ CD38dim AC	Inverse variance weighted	30.9759630902762	24	0.154476961166521
92I00K	ebi-a-GCST90018908	Coronary heart disease	CD8dim AC	MR Egger	18.6015391214956	26	0.852804975628732
92I00K	ebi-a-GCST90018908	Coronary heart disease	CD8dim AC	Inverse variance weighted	19.2305779311794	27	0.861446888250467
995M0s	ebi-a-GCST90018908	Coronary heart disease	Naive DN (CD4-CD8-) %T cell	MR Egger	14.8345324299336	22	0.869240614085503
995M0s	ebi-a-GCST90018908	Coronary heart disease	Naive DN (CD4-CD8-) %T cell	Inverse variance weighted	15.4581740744886	23	0.877464567397507
9fEY8N	ebi-a-GCST90018908	Coronary heart disease	CD20 on IgD+ CD38dim	MR Egger	49.829056837816	28	0.00675743734412957
9fEY8N	ebi-a-GCST90018908	Coronary heart disease	CD20 on IgD+ CD38dim	Inverse variance weighted	57.9388162574606	29	0.00110683016129734
9fNKbS	ebi-a-GCST90018908	Coronary heart disease	CD20 on IgD+ CD24+	MR Egger	24.8533238427944	22	0.304140346435638
9fNKbS	ebi-a-GCST90018908	Coronary heart disease	CD20 on IgD+ CD24+	Inverse variance weighted	28.5274521584628	23	0.196490922951938
9H9MmR	ebi-a-GCST90018908	Coronary heart disease	FSC-A on lymphocyte	MR Egger	22.9089968703248	15	0.0860912293313429
9H9MmR	ebi-a-GCST90018908	Coronary heart disease	FSC-A on lymphocyte	Inverse variance weighted	22.9328636018383	16	0.115541042631706
9inFtg	ebi-a-GCST90018908	Coronary heart disease	IgD- CD38dim %B cell	MR Egger	18.3759028156371	24	0.78440203427928
9inFtg	ebi-a-GCST90018908	Coronary heart disease	IgD- CD38dim %B cell	Inverse variance weighted	18.5135003084395	25	0.819831451317927
9ivMnX	ebi-a-GCST90018908	Coronary heart disease	CD25hi CD45RA- CD4 not Treg AC	MR Egger	14.1812140817799	19	0.773026801625481
9ivMnX	ebi-a-GCST90018908	Coronary heart disease	CD25hi CD45RA- CD4 not Treg AC	Inverse variance weighted	14.2847767029952	20	0.815768507772709
9jLvfJ	ebi-a-GCST90018908	Coronary heart disease	CD45RA+ CD8br %CD8br	MR Egger	31.6600232085724	25	0.168085934102492
9jLvfJ	ebi-a-GCST90018908	Coronary heart disease	CD45RA+ CD8br %CD8br	Inverse variance weighted	33.4606099171202	26	0.149150604357179
9KBn4k	ebi-a-GCST90018908	Coronary heart disease	CD38 on transitional	MR Egger	37.9603519687681	22	0.0185103731349764
9KBn4k	ebi-a-GCST90018908	Coronary heart disease	CD38 on transitional	Inverse variance weighted	38.1686596934591	23	0.0244304736357202
9QKUP9	ebi-a-GCST90018908	Coronary heart disease	CD11b on CD33dim HLA DR-	MR Egger	19.0363142929876	21	0.582810466520087
9QKUP9	ebi-a-GCST90018908	Coronary heart disease	CD11b on CD33dim HLA DR-	Inverse variance weighted	22.3982885001623	22	0.436341843830442
9tTvLu	ebi-a-GCST90018908	Coronary heart disease	CD20 on unsw mem	MR Egger	31.4919147741221	22	0.0864803751517511
9tTvLu	ebi-a-GCST90018908	Coronary heart disease	CD20 on unsw mem	Inverse variance weighted	35.628174087137	23	0.045000370249055
9UqkzB	ebi-a-GCST90018908	Coronary heart disease	BAFF-R on IgD+	MR Egger	17.3380097295291	22	0.74443726456525
9UqkzB	ebi-a-GCST90018908	Coronary heart disease	BAFF-R on IgD+	Inverse variance weighted	17.5307356159739	23	0.782422399594247
9xr166	ebi-a-GCST90018908	Coronary heart disease	CD25hi CD45RA+ CD4 not Treg %CD4+	MR Egger	26.0096587465386	33	0.801311651449845
9xr166	ebi-a-GCST90018908	Coronary heart disease	CD25hi CD45RA+ CD4 not Treg %CD4+	Inverse variance weighted	26.0123344111903	34	0.835049495089229
9ZWE7z	ebi-a-GCST90018908	Coronary heart disease	CD33 on CD66b++ myeloid cell	MR Egger	31.5817696539775	17	0.0169518078429281
9ZWE7z	ebi-a-GCST90018908	Coronary heart disease	CD33 on CD66b++ myeloid cell	Inverse variance weighted	32.3843544834917	18	0.0197911631155232
a0duhL	ebi-a-GCST90018908	Coronary heart disease	CD25hi CD45RA+ CD4 not Treg %T cell	MR Egger	26.331676671251	26	0.444994149512991
a0duhL	ebi-a-GCST90018908	Coronary heart disease	CD25hi CD45RA+ CD4 not Treg %T cell	Inverse variance weighted	26.4811840264899	27	0.492036240084292
A0l3F0	ebi-a-GCST90018908	Coronary heart disease	CD28- CD8br AC	MR Egger	23.7117517167921	14	0.0496297709693923
A0l3F0	ebi-a-GCST90018908	Coronary heart disease	CD28- CD8br AC	Inverse variance weighted	23.7877031269705	15	0.0687874704759824
a3eQ2S	ebi-a-GCST90018908	Coronary heart disease	Secreting Treg %CD4	MR Egger	24.777827463886	23	0.361841490721603
a3eQ2S	ebi-a-GCST90018908	Coronary heart disease	Secreting Treg %CD4	Inverse variance weighted	26.8228008774371	24	0.312780473178194
A7xpkI	ebi-a-GCST90018908	Coronary heart disease	IgD on unsw mem	MR Egger	12.2676159217465	19	0.873869757744804
A7xpkI	ebi-a-GCST90018908	Coronary heart disease	IgD on unsw mem	Inverse variance weighted	14.3504550929503	20	0.812291841945598
a8AKt0	ebi-a-GCST90018908	Coronary heart disease	CD8br AC	MR Egger	29.0576687636458	21	0.112623853892221
a8AKt0	ebi-a-GCST90018908	Coronary heart disease	CD8br AC	Inverse variance weighted	29.2074619155723	22	0.139032424973481
aAnmLI	ebi-a-GCST90018908	Coronary heart disease	CD20 on IgD- CD38br	MR Egger	19.8427769763757	13	0.0992005163435462
aAnmLI	ebi-a-GCST90018908	Coronary heart disease	CD20 on IgD- CD38br	Inverse variance weighted	19.8564161887156	14	0.134733678343722
Ab7DAP	ebi-a-GCST90018908	Coronary heart disease	Granulocyte %leukocyte	MR Egger	18.3829849606713	24	0.78404454779024
Ab7DAP	ebi-a-GCST90018908	Coronary heart disease	Granulocyte %leukocyte	Inverse variance weighted	18.9632597510328	25	0.798878750018604
abJT5l	ebi-a-GCST90018908	Coronary heart disease	CD39+ activated Treg %CD4 Treg	MR Egger	21.8394251666013	24	0.588850379537975
abJT5l	ebi-a-GCST90018908	Coronary heart disease	CD39+ activated Treg %CD4 Treg	Inverse variance weighted	22.0605559692612	25	0.632244798485801
Acntc6	ebi-a-GCST90018908	Coronary heart disease	CD25 on IgD- CD27-	MR Egger	23.5379491904114	19	0.214476915032676
Acntc6	ebi-a-GCST90018908	Coronary heart disease	CD25 on IgD- CD27-	Inverse variance weighted	24.0516106551419	20	0.240144967317622
agkyxN	ebi-a-GCST90018908	Coronary heart disease	HLA DR+ NK %NK	MR Egger	24.7617685859549	22	0.308602424202898
agkyxN	ebi-a-GCST90018908	Coronary heart disease	HLA DR+ NK %NK	Inverse variance weighted	24.8081391049049	23	0.360253080180218
ahIv9Q	ebi-a-GCST90018908	Coronary heart disease	IgD- CD38dim %lymphocyte	MR Egger	36.1801533936608	23	0.0395393352104486
ahIv9Q	ebi-a-GCST90018908	Coronary heart disease	IgD- CD38dim %lymphocyte	Inverse variance weighted	36.8022591369049	24	0.0457879470076989
akrut2	ebi-a-GCST90018908	Coronary heart disease	BAFF-R on IgD- CD38dim	MR Egger	2.22160384822609	2	0.329294785736078
akrut2	ebi-a-GCST90018908	Coronary heart disease	BAFF-R on IgD- CD38dim	Inverse variance weighted	4.20484845013675	3	0.240176911530419
AMZJIh	ebi-a-GCST90018908	Coronary heart disease	TD DN (CD4-CD8-) %T cell	MR Egger	20.2600526661291	24	0.681895453189208
AMZJIh	ebi-a-GCST90018908	Coronary heart disease	TD DN (CD4-CD8-) %T cell	Inverse variance weighted	22.5656702984766	25	0.602909100389289
AoF9BP	ebi-a-GCST90018908	Coronary heart disease	HVEM on EM CD8br	MR Egger	30.4851984494008	16	0.0156430176376308
AoF9BP	ebi-a-GCST90018908	Coronary heart disease	HVEM on EM CD8br	Inverse variance weighted	30.5059280823674	17	0.0229189163573133
aOtpaI	ebi-a-GCST90018908	Coronary heart disease	CD4 on monocyte	MR Egger	19.8075341279146	13	0.10011435781606
aOtpaI	ebi-a-GCST90018908	Coronary heart disease	CD4 on monocyte	Inverse variance weighted	21.1628670855985	14	0.0975310985607194
AphvJz	ebi-a-GCST90018908	Coronary heart disease	CD127 on CD28+ DN (CD4-CD8-)	MR Egger	19.8946374965845	23	0.648259140727276
AphvJz	ebi-a-GCST90018908	Coronary heart disease	CD127 on CD28+ DN (CD4-CD8-)	Inverse variance weighted	20.177943402855	24	0.686613146838586
aqq9mi	ebi-a-GCST90018908	Coronary heart disease	CD62L on CD62L+ myeloid DC	MR Egger	2.75927433591631	12	0.997018074823654
aqq9mi	ebi-a-GCST90018908	Coronary heart disease	CD62L on CD62L+ myeloid DC	Inverse variance weighted	5.07762806138977	13	0.973444252980962
ArxEoa	ebi-a-GCST90018908	Coronary heart disease	CD64 on CD14+ CD16- monocyte	MR Egger	37.8512591548966	33	0.257398467516206
ArxEoa	ebi-a-GCST90018908	Coronary heart disease	CD64 on CD14+ CD16- monocyte	Inverse variance weighted	38.1349443850909	34	0.286850222886595
avMuoM	ebi-a-GCST90018908	Coronary heart disease	BAFF-R on IgD- CD38-	MR Egger	12.520727106086	16	0.707424048754303
avMuoM	ebi-a-GCST90018908	Coronary heart disease	BAFF-R on IgD- CD38-	Inverse variance weighted	13.5163018962151	17	0.700995894046605
aX0DrC	ebi-a-GCST90018908	Coronary heart disease	CD19 on IgD- CD24-	MR Egger	25.3041407986285	21	0.234231925285018
aX0DrC	ebi-a-GCST90018908	Coronary heart disease	CD19 on IgD- CD24-	Inverse variance weighted	27.0781419504308	22	0.20827357095129
AY2bn3	ebi-a-GCST90018908	Coronary heart disease	HLA DR on CD33br HLA DR+ CD14-	MR Egger	26.0218765844369	23	0.299834550273825
AY2bn3	ebi-a-GCST90018908	Coronary heart disease	HLA DR on CD33br HLA DR+ CD14-	Inverse variance weighted	26.0317910886597	24	0.351553782057016
aYH8kC	ebi-a-GCST90018908	Coronary heart disease	CD28 on CD39+ secreting Treg	MR Egger	14.7430181748759	21	0.83562215063992
aYH8kC	ebi-a-GCST90018908	Coronary heart disease	CD28 on CD39+ secreting Treg	Inverse variance weighted	15.7277793304502	22	0.82916262745529
ayzfA3	ebi-a-GCST90018908	Coronary heart disease	CD3 on EM CD4+	MR Egger	11.2530269935562	17	0.843112067965343
ayzfA3	ebi-a-GCST90018908	Coronary heart disease	CD3 on EM CD4+	Inverse variance weighted	11.5150234676909	18	0.871238787380342
AzIwPD	ebi-a-GCST90018908	Coronary heart disease	SSC-A on CD4+	MR Egger	40.2967819964031	28	0.0622070866478988
AzIwPD	ebi-a-GCST90018908	Coronary heart disease	SSC-A on CD4+	Inverse variance weighted	40.2989611865841	29	0.0791663061923209
AzV2kX	ebi-a-GCST90018908	Coronary heart disease	CD45 on CD33br HLA DR+	MR Egger	9.15443450786382	14	0.821032017885981
AzV2kX	ebi-a-GCST90018908	Coronary heart disease	CD45 on CD33br HLA DR+	Inverse variance weighted	9.46416398929922	15	0.852025365929566
aZwCj4	ebi-a-GCST90018908	Coronary heart disease	CD20 on IgD+ CD38br	MR Egger	16.8768242545626	24	0.853867699749866
aZwCj4	ebi-a-GCST90018908	Coronary heart disease	CD20 on IgD+ CD38br	Inverse variance weighted	17.5432608454896	25	0.861154348101017
b2tVrb	ebi-a-GCST90018908	Coronary heart disease	Im MDSC %CD33dim HLA DR- CD66b-	MR Egger	13.1736339229822	20	0.869810452137087
b2tVrb	ebi-a-GCST90018908	Coronary heart disease	Im MDSC %CD33dim HLA DR- CD66b-	Inverse variance weighted	19.5983423590448	21	0.546814498992482
b60JLL	ebi-a-GCST90018908	Coronary heart disease	Sw mem %B cell	MR Egger	6.12711790210919	12	0.909538868949944
b60JLL	ebi-a-GCST90018908	Coronary heart disease	Sw mem %B cell	Inverse variance weighted	6.26725282828309	13	0.935883028008372
BAguLo	ebi-a-GCST90018908	Coronary heart disease	Monocyte AC	MR Egger	24.3768963495948	27	0.609337597501367
BAguLo	ebi-a-GCST90018908	Coronary heart disease	Monocyte AC	Inverse variance weighted	28.2367308263052	28	0.451956922631574
bBABwX	ebi-a-GCST90018908	Coronary heart disease	CD45RA- CD28- CD8br %CD8br	MR Egger	48.6618398523595	52	0.605968126650456
bBABwX	ebi-a-GCST90018908	Coronary heart disease	CD45RA- CD28- CD8br %CD8br	Inverse variance weighted	48.7329870146107	53	0.640902021946921
BCfm96	ebi-a-GCST90018908	Coronary heart disease	CD4 on CD39+ CD4+	MR Egger	24.3227422250244	27	0.612359583402766
BCfm96	ebi-a-GCST90018908	Coronary heart disease	CD4 on CD39+ CD4+	Inverse variance weighted	24.4126570301732	28	0.659579117093082
bGzUZx	ebi-a-GCST90018908	Coronary heart disease	DP (CD4+CD8+) AC	MR Egger	18.9872451189664	17	0.329264774799568
bGzUZx	ebi-a-GCST90018908	Coronary heart disease	DP (CD4+CD8+) AC	Inverse variance weighted	20.4809098682998	18	0.306405287833561
bhDuds	ebi-a-GCST90018908	Coronary heart disease	CD4 on secreting Treg	MR Egger	31.3207389173974	26	0.216540194460689
bhDuds	ebi-a-GCST90018908	Coronary heart disease	CD4 on secreting Treg	Inverse variance weighted	33.344137677461	27	0.185949213637232
bkIaY1	ebi-a-GCST90018908	Coronary heart disease	CD16-CD56 on NK	MR Egger	33.7291146128256	28	0.209934425382658
bkIaY1	ebi-a-GCST90018908	Coronary heart disease	CD16-CD56 on NK	Inverse variance weighted	35.8404681435601	29	0.178258318248741
BLPtrF	ebi-a-GCST90018908	Coronary heart disease	CD62L- myeloid DC %DC	MR Egger	33.9025953503644	24	0.0864151357746777
BLPtrF	ebi-a-GCST90018908	Coronary heart disease	CD62L- myeloid DC %DC	Inverse variance weighted	33.9044803183828	25	0.109965395035169
blSQfk	ebi-a-GCST90018908	Coronary heart disease	HVEM on naive CD8br	MR Egger	25.2942675975173	19	0.151082333251084
blSQfk	ebi-a-GCST90018908	Coronary heart disease	HVEM on naive CD8br	Inverse variance weighted	25.3296696591863	20	0.189108566062182
bM3UcT	ebi-a-GCST90018908	Coronary heart disease	HLA DR+ CD8br %lymphocyte	MR Egger	40.817998728532	30	0.0899683897140725
bM3UcT	ebi-a-GCST90018908	Coronary heart disease	HLA DR+ CD8br %lymphocyte	Inverse variance weighted	44.2330415764406	31	0.0582360792550068
bQFRwY	ebi-a-GCST90018908	Coronary heart disease	EM CD4+ %CD4+	MR Egger	35.5467897025755	27	0.125548738337485
bQFRwY	ebi-a-GCST90018908	Coronary heart disease	EM CD4+ %CD4+	Inverse variance weighted	37.8923457286165	28	0.100452827144126
BqkcMv	ebi-a-GCST90018908	Coronary heart disease	CD45RA- CD28- CD8br %T cell	MR Egger	203.126659734435	181	0.124376475419029
BqkcMv	ebi-a-GCST90018908	Coronary heart disease	CD45RA- CD28- CD8br %T cell	Inverse variance weighted	203.787229482658	182	0.128408097646662
BR3Yzi	ebi-a-GCST90018908	Coronary heart disease	SSC-A on CD14+ monocyte	MR Egger	15.8548269600228	21	0.777751572134316
BR3Yzi	ebi-a-GCST90018908	Coronary heart disease	SSC-A on CD14+ monocyte	Inverse variance weighted	17.8434280694631	22	0.715230050384975
brAEgV	ebi-a-GCST90018908	Coronary heart disease	PDL-1 on CD14- CD16+ monocyte	MR Egger	18.5607411803829	18	0.419327589085316
brAEgV	ebi-a-GCST90018908	Coronary heart disease	PDL-1 on CD14- CD16+ monocyte	Inverse variance weighted	18.5668481193113	19	0.484921801330243
BrHNqk	ebi-a-GCST90018908	Coronary heart disease	CD86 on CD62L+ myeloid DC	MR Egger	34.183869535161	21	0.0346301288016578
BrHNqk	ebi-a-GCST90018908	Coronary heart disease	CD86 on CD62L+ myeloid DC	Inverse variance weighted	36.8460106005442	22	0.0245926678635926
BrQ8zX	ebi-a-GCST90018908	Coronary heart disease	CD28+ CD45RA+ CD8br %T cell	MR Egger	92.7123552947836	88	0.34490358612642
BrQ8zX	ebi-a-GCST90018908	Coronary heart disease	CD28+ CD45RA+ CD8br %T cell	Inverse variance weighted	93.7051869425089	89	0.345898296921114
BU6UME	ebi-a-GCST90018908	Coronary heart disease	CD28 on CD28+ CD45RA- CD8br	MR Egger	20.0224517104161	17	0.273082512260395
BU6UME	ebi-a-GCST90018908	Coronary heart disease	CD28 on CD28+ CD45RA- CD8br	Inverse variance weighted	20.2631416641648	18	0.318201480855528
bvVTXz	ebi-a-GCST90018908	Coronary heart disease	CD25 on IgD+ CD24+	MR Egger	20.9909286320265	25	0.693115385508506
bvVTXz	ebi-a-GCST90018908	Coronary heart disease	CD25 on IgD+ CD24+	Inverse variance weighted	22.0494724984947	26	0.685986748021504
bW52Wa	ebi-a-GCST90018908	Coronary heart disease	T cell AC	MR Egger	15.8554453935931	18	0.602635176637423
bW52Wa	ebi-a-GCST90018908	Coronary heart disease	T cell AC	Inverse variance weighted	15.8881690733206	19	0.664725989811388
Bwb3gT	ebi-a-GCST90018908	Coronary heart disease	DN (CD4-CD8-) AC	MR Egger	21.6299030598396	18	0.248831445463137
Bwb3gT	ebi-a-GCST90018908	Coronary heart disease	DN (CD4-CD8-) AC	Inverse variance weighted	24.9819442107294	19	0.161137410118097
bWC1h2	ebi-a-GCST90018908	Coronary heart disease	CD33br HLA DR+ CD14- %CD33br HLA DR+	MR Egger	14.982961178364	17	0.596708989945931
bWC1h2	ebi-a-GCST90018908	Coronary heart disease	CD33br HLA DR+ CD14- %CD33br HLA DR+	Inverse variance weighted	15.3905434306593	18	0.634999562472477
BwJpUA	ebi-a-GCST90018908	Coronary heart disease	CD3 on CM CD4+	MR Egger	17.5044988560515	24	0.826363004988197
BwJpUA	ebi-a-GCST90018908	Coronary heart disease	CD3 on CM CD4+	Inverse variance weighted	19.0620199965376	25	0.794137145184821
BXMnjZ	ebi-a-GCST90018908	Coronary heart disease	CD28- CD8dim %CD8dim	MR Egger	10.6061161490211	14	0.716663795299468
BXMnjZ	ebi-a-GCST90018908	Coronary heart disease	CD28- CD8dim %CD8dim	Inverse variance weighted	10.609138055061	15	0.779777928520397
By9u0j	ebi-a-GCST90018908	Coronary heart disease	Lymphocyte %leukocyte	MR Egger	16.5669881748015	20	0.680885263146119
By9u0j	ebi-a-GCST90018908	Coronary heart disease	Lymphocyte %leukocyte	Inverse variance weighted	17.2272027131737	21	0.697244809209399
byOeVw	ebi-a-GCST90018908	Coronary heart disease	CD25++ CD8br %T cell	MR Egger	21.3376795947353	16	0.165892721856651
byOeVw	ebi-a-GCST90018908	Coronary heart disease	CD25++ CD8br %T cell	Inverse variance weighted	21.3744816855471	17	0.209986057891
Bzndto	ebi-a-GCST90018908	Coronary heart disease	PB/PC %B cell	MR Egger	33.8874314615439	26	0.137881962988558
Bzndto	ebi-a-GCST90018908	Coronary heart disease	PB/PC %B cell	Inverse variance weighted	34.1836503191183	27	0.160773396044214
BZNn6h	ebi-a-GCST90018908	Coronary heart disease	Activated & secreting Treg %CD4 Treg	MR Egger	33.5724621904538	37	0.6305266552127
BZNn6h	ebi-a-GCST90018908	Coronary heart disease	Activated & secreting Treg %CD4 Treg	Inverse variance weighted	34.0246818206303	38	0.653835761200045
C5V33U	ebi-a-GCST90018908	Coronary heart disease	CD3 on CD4 Treg	MR Egger	7.0027733719628	9	0.636830644331609
C5V33U	ebi-a-GCST90018908	Coronary heart disease	CD3 on CD4 Treg	Inverse variance weighted	7.17369578468269	10	0.708951567308312
c7BxKP	ebi-a-GCST90018908	Coronary heart disease	CD28 on CD39+ CD8br	MR Egger	17.0176362198718	19	0.588672954989185
c7BxKP	ebi-a-GCST90018908	Coronary heart disease	CD28 on CD39+ CD8br	Inverse variance weighted	17.7790246187236	20	0.601962310134864
c7mQsz	ebi-a-GCST90018908	Coronary heart disease	HLA DR+ T cell%lymphocyte	MR Egger	35.8379314421465	27	0.118884072072527
c7mQsz	ebi-a-GCST90018908	Coronary heart disease	HLA DR+ T cell%lymphocyte	Inverse variance weighted	36.3178763057973	28	0.134680663790471
C8Cdf5	ebi-a-GCST90018908	Coronary heart disease	TD CD8br %T cell	MR Egger	14.3511127346702	16	0.572574394630557
C8Cdf5	ebi-a-GCST90018908	Coronary heart disease	TD CD8br %T cell	Inverse variance weighted	14.6974683773453	17	0.617262483077019
cCg67I	ebi-a-GCST90018908	Coronary heart disease	IgD- CD38dim AC	MR Egger	19.269515462229	18	0.375406354117546
cCg67I	ebi-a-GCST90018908	Coronary heart disease	IgD- CD38dim AC	Inverse variance weighted	20.5016628410722	19	0.364977546549982
cClqg8	ebi-a-GCST90018908	Coronary heart disease	NKT %T cell	MR Egger	30.4497094201501	33	0.59470932549472
cClqg8	ebi-a-GCST90018908	Coronary heart disease	NKT %T cell	Inverse variance weighted	31.8458125285516	34	0.573610998494894
CdeLs6	ebi-a-GCST90018908	Coronary heart disease	B cell % CD3- lymphocyte	MR Egger	29.2460198361708	27	0.349071661180299
CdeLs6	ebi-a-GCST90018908	Coronary heart disease	B cell % CD3- lymphocyte	Inverse variance weighted	30.6018338929141	28	0.335041728149314
cDYRpo	ebi-a-GCST90018908	Coronary heart disease	IgD- CD24- %lymphocyte	MR Egger	16.6210956731197	22	0.783912489938323
cDYRpo	ebi-a-GCST90018908	Coronary heart disease	IgD- CD24- %lymphocyte	Inverse variance weighted	16.8812273324317	23	0.81503900588455
cE2s2U	ebi-a-GCST90018908	Coronary heart disease	CD19 on IgD- CD38dim	MR Egger	13.0851749295171	26	0.983199249055382
cE2s2U	ebi-a-GCST90018908	Coronary heart disease	CD19 on IgD- CD38dim	Inverse variance weighted	15.1323289213304	27	0.967534855251286
CfVIVy	ebi-a-GCST90018908	Coronary heart disease	CD20- AC	MR Egger	20.9236912600829	22	0.525458402252507
CfVIVy	ebi-a-GCST90018908	Coronary heart disease	CD20- AC	Inverse variance weighted	21.0585416971728	23	0.577512326168085
Cj0uNz	ebi-a-GCST90018908	Coronary heart disease	CD3 on CD45RA+ CD4+	MR Egger	22.1412379796745	29	0.814294673283249
Cj0uNz	ebi-a-GCST90018908	Coronary heart disease	CD3 on CD45RA+ CD4+	Inverse variance weighted	22.185956154538	30	0.847194241400056
ckXxG0	ebi-a-GCST90018908	Coronary heart disease	CD19 on IgD+ CD38-	MR Egger	27.2154587612123	30	0.611936023459808
ckXxG0	ebi-a-GCST90018908	Coronary heart disease	CD19 on IgD+ CD38-	Inverse variance weighted	28.6161764131148	31	0.589215703313638
cL7Hgh	ebi-a-GCST90018908	Coronary heart disease	CD45 on CD66b++ myelod cell	MR Egger	12.3191884789616	14	0.580686142395095
cL7Hgh	ebi-a-GCST90018908	Coronary heart disease	CD45 on CD66b++ myelod cell	Inverse variance weighted	12.5481168714736	15	0.637156363241593
CMFDK5	ebi-a-GCST90018908	Coronary heart disease	FSC-A on CD4+	MR Egger	24.0462585384572	23	0.401250595880392
CMFDK5	ebi-a-GCST90018908	Coronary heart disease	FSC-A on CD4+	Inverse variance weighted	25.2661392776896	24	0.391415703141215
cnHUyO	ebi-a-GCST90018908	Coronary heart disease	FSC-A on NK	MR Egger	20.9183458782941	17	0.229964035231038
cnHUyO	ebi-a-GCST90018908	Coronary heart disease	FSC-A on NK	Inverse variance weighted	21.9866898034764	18	0.232576599603325
couqFN	ebi-a-GCST90018908	Coronary heart disease	CD28 on CD28+ DN (CD4-CD8-)	MR Egger	0.0704375972456076	1	0.790700701650342
couqFN	ebi-a-GCST90018908	Coronary heart disease	CD28 on CD28+ DN (CD4-CD8-)	Inverse variance weighted	1.05573170269406	2	0.589862481562885
CPZ2KX	ebi-a-GCST90018908	Coronary heart disease	CD127 on CD45RA+ CD4+	MR Egger	13.8233290698272	20	0.839339358924428
CPZ2KX	ebi-a-GCST90018908	Coronary heart disease	CD127 on CD45RA+ CD4+	Inverse variance weighted	16.3890421585599	21	0.747409414825452
CqK6gB	ebi-a-GCST90018908	Coronary heart disease	CD27 on unsw mem	MR Egger	23.6781151556667	29	0.744638145652827
CqK6gB	ebi-a-GCST90018908	Coronary heart disease	CD27 on unsw mem	Inverse variance weighted	25.167632531491	30	0.716844984294209
crmoxC	ebi-a-GCST90018908	Coronary heart disease	CD20- %lymphocyte	MR Egger	20.7755738330522	17	0.236490164781745
crmoxC	ebi-a-GCST90018908	Coronary heart disease	CD20- %lymphocyte	Inverse variance weighted	20.7780754404926	18	0.290756919737574
CT3vMZ	ebi-a-GCST90018908	Coronary heart disease	IgD+ CD24+ %B cell	MR Egger	30.2187310836879	19	0.0490798706377177
CT3vMZ	ebi-a-GCST90018908	Coronary heart disease	IgD+ CD24+ %B cell	Inverse variance weighted	30.2263930786559	20	0.0662673934457113
CvpTg6	ebi-a-GCST90018908	Coronary heart disease	CD14 on CD14+ CD16- monocyte	MR Egger	21.6679764173046	14	0.0856988955828504
CvpTg6	ebi-a-GCST90018908	Coronary heart disease	CD14 on CD14+ CD16- monocyte	Inverse variance weighted	23.4378994174754	15	0.0752746632914173
cwFH0i	ebi-a-GCST90018908	Coronary heart disease	CD62L on monocyte	MR Egger	28.2405255519879	23	0.206822625070264
cwFH0i	ebi-a-GCST90018908	Coronary heart disease	CD62L on monocyte	Inverse variance weighted	28.776734099173	24	0.228646780348544
cY7UVo	ebi-a-GCST90018908	Coronary heart disease	IgD+ CD38br AC	MR Egger	25.371335347142	28	0.607557937986898
cY7UVo	ebi-a-GCST90018908	Coronary heart disease	IgD+ CD38br AC	Inverse variance weighted	25.6354511534064	29	0.644897697148859
d3wbu1	ebi-a-GCST90018908	Coronary heart disease	Transitional AC	MR Egger	39.7468151309105	30	0.109861880564288
d3wbu1	ebi-a-GCST90018908	Coronary heart disease	Transitional AC	Inverse variance weighted	39.9015736385933	31	0.131275088720847
d6MolR	ebi-a-GCST90018908	Coronary heart disease	CD8 on CD8br	MR Egger	32.0449848592215	28	0.272684141542069
d6MolR	ebi-a-GCST90018908	Coronary heart disease	CD8 on CD8br	Inverse variance weighted	32.1496677388239	29	0.313342296348577
d6Vpt1	ebi-a-GCST90018908	Coronary heart disease	CD25hi %T cell	MR Egger	27.8920413151161	18	0.0637172038616133
d6Vpt1	ebi-a-GCST90018908	Coronary heart disease	CD25hi %T cell	Inverse variance weighted	27.8937051915709	19	0.0854957524217548
DAAo1R	ebi-a-GCST90018908	Coronary heart disease	CD28 on activated Treg	MR Egger	14.1311922680724	16	0.588940825794868
DAAo1R	ebi-a-GCST90018908	Coronary heart disease	CD28 on activated Treg	Inverse variance weighted	14.1539801542947	17	0.656173858118584
DAdAZd	ebi-a-GCST90018908	Coronary heart disease	CD8 on CD28- CD8br	MR Egger	24.7769953556268	18	0.131183220860034
DAdAZd	ebi-a-GCST90018908	Coronary heart disease	CD8 on CD28- CD8br	Inverse variance weighted	24.7782663406048	19	0.167971048644737
DB8p9S	ebi-a-GCST90018908	Coronary heart disease	CD28 on resting Treg	MR Egger	7.17305695328231	4	0.127020719279471
DB8p9S	ebi-a-GCST90018908	Coronary heart disease	CD28 on resting Treg	Inverse variance weighted	7.17508460205427	5	0.207941306827221
dCN1Ww	ebi-a-GCST90018908	Coronary heart disease	CD8 on EM CD8br	MR Egger	28.0075544312212	22	0.175430987146113
dCN1Ww	ebi-a-GCST90018908	Coronary heart disease	CD8 on EM CD8br	Inverse variance weighted	29.974052564845	23	0.150147966513702
dCR9sJ	ebi-a-GCST90018908	Coronary heart disease	CD45 on CD8br	MR Egger	39.6010520336081	25	0.0320356512586099
dCR9sJ	ebi-a-GCST90018908	Coronary heart disease	CD45 on CD8br	Inverse variance weighted	41.4691841763597	26	0.0278209974882608
dd6ioG	ebi-a-GCST90018908	Coronary heart disease	IgD- CD38br %lymphocyte	MR Egger	28.4252594952164	29	0.495272264341143
dd6ioG	ebi-a-GCST90018908	Coronary heart disease	IgD- CD38br %lymphocyte	Inverse variance weighted	28.4750203594336	30	0.545279964803402
Dea3ZE	ebi-a-GCST90018908	Coronary heart disease	CD28 on CD39+ activated Treg	MR Egger	24.9470007717808	17	0.0959021987782715
Dea3ZE	ebi-a-GCST90018908	Coronary heart disease	CD28 on CD39+ activated Treg	Inverse variance weighted	25.3565533100036	18	0.11540585626387
dFsSZs	ebi-a-GCST90018908	Coronary heart disease	BAFF-R on CD20-	MR Egger	16.5227078174935	12	0.16845033765713
dFsSZs	ebi-a-GCST90018908	Coronary heart disease	BAFF-R on CD20-	Inverse variance weighted	16.8988713024637	13	0.203968442377567
dH1qoB	ebi-a-GCST90018908	Coronary heart disease	CD28+ DN (CD4-CD8-) %DN	MR Egger	29.5217224932716	26	0.287896862752889
dH1qoB	ebi-a-GCST90018908	Coronary heart disease	CD28+ DN (CD4-CD8-) %DN	Inverse variance weighted	29.5270800066789	27	0.335816129344208
DHt4RT	ebi-a-GCST90018908	Coronary heart disease	CD45 on CD33br HLA DR+ CD14-	MR Egger	17.4691952705573	16	0.355881329403103
DHt4RT	ebi-a-GCST90018908	Coronary heart disease	CD45 on CD33br HLA DR+ CD14-	Inverse variance weighted	17.4810277355847	17	0.422264296019089
DiNGx3	ebi-a-GCST90018908	Coronary heart disease	CD19 on IgD+	MR Egger	17.800522094105	26	0.882909873871531
DiNGx3	ebi-a-GCST90018908	Coronary heart disease	CD19 on IgD+	Inverse variance weighted	18.9096083740643	27	0.873271807899121
DJ4S14	ebi-a-GCST90018908	Coronary heart disease	CD4 on HLA DR+ CD4+	MR Egger	17.2509609029387	19	0.572870216067864
DJ4S14	ebi-a-GCST90018908	Coronary heart disease	CD4 on HLA DR+ CD4+	Inverse variance weighted	17.5488447562446	20	0.617101029534759
dLGhnU	ebi-a-GCST90018908	Coronary heart disease	CD3- lymphocyte AC	MR Egger	15.7212796789273	16	0.47257699648428
dLGhnU	ebi-a-GCST90018908	Coronary heart disease	CD3- lymphocyte AC	Inverse variance weighted	18.6652287779884	17	0.348082604386504
DLhGby	ebi-a-GCST90018908	Coronary heart disease	CD28+ CD45RA- CD8br %T cell	MR Egger	24.5029262425073	25	0.490488913757748
DLhGby	ebi-a-GCST90018908	Coronary heart disease	CD28+ CD45RA- CD8br %T cell	Inverse variance weighted	27.7737435938065	26	0.369681301987419
DpF8sx	ebi-a-GCST90018908	Coronary heart disease	IgD- CD24- %B cell	MR Egger	10.847593743218	16	0.818793337316691
DpF8sx	ebi-a-GCST90018908	Coronary heart disease	IgD- CD24- %B cell	Inverse variance weighted	13.3665199116881	17	0.711325082328752
DPKnRc	ebi-a-GCST90018908	Coronary heart disease	CD33 on Mo MDSC	MR Egger	15.8538401796998	19	0.667006614613005
DPKnRc	ebi-a-GCST90018908	Coronary heart disease	CD33 on Mo MDSC	Inverse variance weighted	17.7412397615529	20	0.604449483744133
dq9IMq	ebi-a-GCST90018908	Coronary heart disease	Secreting Treg % CD4 Treg	MR Egger	23.7649728289632	29	0.740433153978378
dq9IMq	ebi-a-GCST90018908	Coronary heart disease	Secreting Treg % CD4 Treg	Inverse variance weighted	23.7819789559691	30	0.781797824006716
drcClZ	ebi-a-GCST90018908	Coronary heart disease	CD28 on CD4+	MR Egger	14.989997885799	26	0.957516774014436
drcClZ	ebi-a-GCST90018908	Coronary heart disease	CD28 on CD4+	Inverse variance weighted	16.2196317404123	27	0.948630954584474
DtJ9HK	ebi-a-GCST90018908	Coronary heart disease	BAFF-R on CD20- CD38-	MR Egger	17.8369516220189	15	0.271334527902621
DtJ9HK	ebi-a-GCST90018908	Coronary heart disease	BAFF-R on CD20- CD38-	Inverse variance weighted	17.8424253924862	16	0.333204638769994
DTqrPx	ebi-a-GCST90018908	Coronary heart disease	CD38 on IgD+ CD38dim	MR Egger	12.8148837802162	22	0.938195606828474
DTqrPx	ebi-a-GCST90018908	Coronary heart disease	CD38 on IgD+ CD38dim	Inverse variance weighted	13.9975633484092	23	0.9269409976706
du3q6Y	ebi-a-GCST90018908	Coronary heart disease	CD8 on NKT	MR Egger	22.1169311052986	17	0.180263875098372
du3q6Y	ebi-a-GCST90018908	Coronary heart disease	CD8 on NKT	Inverse variance weighted	22.476890463349	18	0.211498958692144
Dw61jC	ebi-a-GCST90018908	Coronary heart disease	CD40 on CD14+ CD16- monocyte	MR Egger	24.8095029516822	21	0.255508934147249
Dw61jC	ebi-a-GCST90018908	Coronary heart disease	CD40 on CD14+ CD16- monocyte	Inverse variance weighted	28.3271309414459	22	0.165091584736313
dwecDX	ebi-a-GCST90018908	Coronary heart disease	CD39+ CD4+ AC	MR Egger	23.2132186064148	27	0.67350617263331
dwecDX	ebi-a-GCST90018908	Coronary heart disease	CD39+ CD4+ AC	Inverse variance weighted	23.4537784388047	28	0.71001027037697
DwjTev	ebi-a-GCST90018908	Coronary heart disease	CD19 on CD20-	MR Egger	26.3733201727689	19	0.120118544084712
DwjTev	ebi-a-GCST90018908	Coronary heart disease	CD19 on CD20-	Inverse variance weighted	29.0147854815644	20	0.087468641345618
dWYTpv	ebi-a-GCST90018908	Coronary heart disease	HLA DR on HLA DR+ CD8br	MR Egger	10.2362692061635	18	0.923920873814041
dWYTpv	ebi-a-GCST90018908	Coronary heart disease	HLA DR on HLA DR+ CD8br	Inverse variance weighted	13.413036445023	19	0.81677160147226
E1uwxn	ebi-a-GCST90018908	Coronary heart disease	EM CD8br AC	MR Egger	26.8633286411499	22	0.216463455433385
E1uwxn	ebi-a-GCST90018908	Coronary heart disease	EM CD8br AC	Inverse variance weighted	26.9045882050192	23	0.260049569051616
E3gCQ2	ebi-a-GCST90018908	Coronary heart disease	CCR2 on myeloid DC	MR Egger	11.7472952913373	12	0.466182257535668
E3gCQ2	ebi-a-GCST90018908	Coronary heart disease	CCR2 on myeloid DC	Inverse variance weighted	11.7484180984758	13	0.548373693440155
E3l9ay	ebi-a-GCST90018908	Coronary heart disease	CD24 on IgD+ CD24+	MR Egger	32.472119135835	24	0.115710699873658
E3l9ay	ebi-a-GCST90018908	Coronary heart disease	CD24 on IgD+ CD24+	Inverse variance weighted	32.4804497934375	25	0.144575546343097
E5dUfJ	ebi-a-GCST90018908	Coronary heart disease	CCR2 on CD14- CD16-	MR Egger	28.7664816578358	17	0.0367409889562267
E5dUfJ	ebi-a-GCST90018908	Coronary heart disease	CCR2 on CD14- CD16-	Inverse variance weighted	29.6184400307265	18	0.0413253609963539
E6ej3s	ebi-a-GCST90018908	Coronary heart disease	CD27 on IgD- CD38-	MR Egger	30.2418481345286	28	0.351750982459546
E6ej3s	ebi-a-GCST90018908	Coronary heart disease	CD27 on IgD- CD38-	Inverse variance weighted	31.5269925460997	29	0.341013586749196
e7TC3p	ebi-a-GCST90018908	Coronary heart disease	Myeloid DC AC	MR Egger	13.9924880488382	21	0.869921722253955
e7TC3p	ebi-a-GCST90018908	Coronary heart disease	Myeloid DC AC	Inverse variance weighted	14.6922612670998	22	0.875102679481878
E8NcVz	ebi-a-GCST90018908	Coronary heart disease	CD19 on IgD+ CD38dim	MR Egger	14.2715763134786	23	0.918829642876254
E8NcVz	ebi-a-GCST90018908	Coronary heart disease	CD19 on IgD+ CD38dim	Inverse variance weighted	14.4916247998914	24	0.934756442704497
EaAp0k	ebi-a-GCST90018908	Coronary heart disease	CD20 on CD24+ CD27+	MR Egger	31.9239848343716	29	0.323219850027432
EaAp0k	ebi-a-GCST90018908	Coronary heart disease	CD20 on CD24+ CD27+	Inverse variance weighted	32.8348446273942	30	0.329754248265876
EADM9x	ebi-a-GCST90018908	Coronary heart disease	BAFF-R on IgD+ CD24+	MR Egger	11.1874985250787	17	0.846652466555192
EADM9x	ebi-a-GCST90018908	Coronary heart disease	BAFF-R on IgD+ CD24+	Inverse variance weighted	11.545283323316	18	0.869803246131396
Edb048	ebi-a-GCST90018908	Coronary heart disease	CD24 on unsw mem	MR Egger	34.0291187084335	23	0.0647383245946657
Edb048	ebi-a-GCST90018908	Coronary heart disease	CD24 on unsw mem	Inverse variance weighted	34.1658215183788	24	0.0817648631522478
EdOqDd	ebi-a-GCST90018908	Coronary heart disease	CD127 on CD28+ CD45RA+ CD8br	MR Egger	16.8615263473273	21	0.719465378077319
EdOqDd	ebi-a-GCST90018908	Coronary heart disease	CD127 on CD28+ CD45RA+ CD8br	Inverse variance weighted	16.9286764886149	22	0.767286144095419
EFvINv	ebi-a-GCST90018908	Coronary heart disease	IgD+ CD38dim %lymphocyte	MR Egger	44.7159372330996	32	0.0670189938496491
EFvINv	ebi-a-GCST90018908	Coronary heart disease	IgD+ CD38dim %lymphocyte	Inverse variance weighted	45.8328185016814	33	0.0679301666117628
eg5d1O	ebi-a-GCST90018908	Coronary heart disease	DP (CD4+CD8+) %leukocyte	MR Egger	21.0965047596101	22	0.514780923448802
eg5d1O	ebi-a-GCST90018908	Coronary heart disease	DP (CD4+CD8+) %leukocyte	Inverse variance weighted	22.435477834759	23	0.494108950627031
EgPHTH	ebi-a-GCST90018908	Coronary heart disease	CD33br HLA DR+ CD14dim %CD33br HLA DR+	MR Egger	20.126413416428	24	0.689565003153026
EgPHTH	ebi-a-GCST90018908	Coronary heart disease	CD33br HLA DR+ CD14dim %CD33br HLA DR+	Inverse variance weighted	21.3247149259921	25	0.674370828038221
eHjCUL	ebi-a-GCST90018908	Coronary heart disease	CD127 on granulocyte	MR Egger	40.1615536870829	29	0.0813299606883882
eHjCUL	ebi-a-GCST90018908	Coronary heart disease	CD127 on granulocyte	Inverse variance weighted	40.2275698055536	30	0.100531339595492
EhlzDE	ebi-a-GCST90018908	Coronary heart disease	CD11c on monocyte	MR Egger	7.49893448430694	18	0.985200807484571
EhlzDE	ebi-a-GCST90018908	Coronary heart disease	CD11c on monocyte	Inverse variance weighted	7.51042405705291	19	0.990955102458374
eKYIkP	ebi-a-GCST90018908	Coronary heart disease	IgD- CD38br AC	MR Egger	16.2046450041618	20	0.703849983610329
eKYIkP	ebi-a-GCST90018908	Coronary heart disease	IgD- CD38br AC	Inverse variance weighted	16.7696234897978	21	0.724973183731492
Emn0tX	ebi-a-GCST90018908	Coronary heart disease	CD25 on CD39+ resting Treg	MR Egger	20.0373498408887	13	0.0942828508587345
Emn0tX	ebi-a-GCST90018908	Coronary heart disease	CD25 on CD39+ resting Treg	Inverse variance weighted	20.0375961974147	14	0.128960547534172
EnhlhO	ebi-a-GCST90018908	Coronary heart disease	T/B	MR Egger	39.8840523204177	27	0.0525305126476975
EnhlhO	ebi-a-GCST90018908	Coronary heart disease	T/B	Inverse variance weighted	39.8908370837017	28	0.0676218554712246
Eoj6uR	ebi-a-GCST90018908	Coronary heart disease	CD45 on granulocyte	MR Egger	22.4478905733	14	0.06986783916286
Eoj6uR	ebi-a-GCST90018908	Coronary heart disease	CD45 on granulocyte	Inverse variance weighted	25.1065611779038	15	0.0485305052302017
ep7K25	ebi-a-GCST90018908	Coronary heart disease	BAFF-R on IgD+ CD38br	MR Egger	17.2660549100193	25	0.871918174377126
ep7K25	ebi-a-GCST90018908	Coronary heart disease	BAFF-R on IgD+ CD38br	Inverse variance weighted	18.5010374737052	26	0.856791291138412
eqCSnc	ebi-a-GCST90018908	Coronary heart disease	CD25 on transitional	MR Egger	22.4298431498254	20	0.317648850892763
eqCSnc	ebi-a-GCST90018908	Coronary heart disease	CD25 on transitional	Inverse variance weighted	23.2396510870304	21	0.331334992476111
EWCnuV	ebi-a-GCST90018908	Coronary heart disease	CD14 on CD14+ CD16+ monocyte	MR Egger	8.76981225817758	15	0.889242307660723
EWCnuV	ebi-a-GCST90018908	Coronary heart disease	CD14 on CD14+ CD16+ monocyte	Inverse variance weighted	8.78633556826743	16	0.92195092131819
ewmY2C	ebi-a-GCST90018908	Coronary heart disease	CD45 on CD33- HLA DR-	MR Egger	16.6707825962383	14	0.274146689536749
ewmY2C	ebi-a-GCST90018908	Coronary heart disease	CD45 on CD33- HLA DR-	Inverse variance weighted	17.123331503147	15	0.311545272325864
ExYFmM	ebi-a-GCST90018908	Coronary heart disease	CD28+ CD45RA- CD8br %CD8br	MR Egger	26.5140814205183	27	0.490231880557356
ExYFmM	ebi-a-GCST90018908	Coronary heart disease	CD28+ CD45RA- CD8br %CD8br	Inverse variance weighted	26.641535415528	28	0.537825319091622
eZDsGI	ebi-a-GCST90018908	Coronary heart disease	CD28+ CD45RA- CD8dim AC	MR Egger	48.9536502390278	34	0.0466336944351596
eZDsGI	ebi-a-GCST90018908	Coronary heart disease	CD28+ CD45RA- CD8dim AC	Inverse variance weighted	49.2217574808349	35	0.0559469176134205
ezOQkT	ebi-a-GCST90018908	Coronary heart disease	CD33 on CD14+ monocyte	MR Egger	26.0011728547112	19	0.130156337558915
ezOQkT	ebi-a-GCST90018908	Coronary heart disease	CD33 on CD14+ monocyte	Inverse variance weighted	28.7946983914337	20	0.0918811973354615
f0GtuJ	ebi-a-GCST90018908	Coronary heart disease	CD28+ CD45RA+ CD8br AC	MR Egger	37.1263272470281	52	0.940563502201063
f0GtuJ	ebi-a-GCST90018908	Coronary heart disease	CD28+ CD45RA+ CD8br AC	Inverse variance weighted	37.2786465652517	53	0.949965025159912
F0MuBs	ebi-a-GCST90018908	Coronary heart disease	BAFF-R on CD24+ CD27+	MR Egger	17.8511593505063	18	0.46549765030053
F0MuBs	ebi-a-GCST90018908	Coronary heart disease	BAFF-R on CD24+ CD27+	Inverse variance weighted	18.1250533366047	19	0.514099933483996
f3Kc4a	ebi-a-GCST90018908	Coronary heart disease	CD11b on basophil	MR Egger	12.3344845349731	17	0.779473429251667
f3Kc4a	ebi-a-GCST90018908	Coronary heart disease	CD11b on basophil	Inverse variance weighted	17.4416119041126	18	0.49296549217743
F5PV04	ebi-a-GCST90018908	Coronary heart disease	BAFF-R on IgD- CD27-	MR Egger	17.7627945749312	18	0.471378920750557
F5PV04	ebi-a-GCST90018908	Coronary heart disease	BAFF-R on IgD- CD27-	Inverse variance weighted	18.7158584449204	19	0.475195468293204
f5vKcF	ebi-a-GCST90018908	Coronary heart disease	CD3 on CD28+ CD45RA+ CD8br	MR Egger	22.4533624296145	22	0.433123515114418
f5vKcF	ebi-a-GCST90018908	Coronary heart disease	CD3 on CD28+ CD45RA+ CD8br	Inverse variance weighted	22.9944123068313	23	0.461097230425746
f9OfxV	ebi-a-GCST90018908	Coronary heart disease	CD3 on resting Treg	MR Egger	36.1074534194959	35	0.416608713730226
f9OfxV	ebi-a-GCST90018908	Coronary heart disease	CD3 on resting Treg	Inverse variance weighted	36.1133571189973	36	0.463351200319208
fBMJBi	ebi-a-GCST90018908	Coronary heart disease	CD28- CD8br %CD8br	MR Egger	30.4154675842397	22	0.108711046219977
fBMJBi	ebi-a-GCST90018908	Coronary heart disease	CD28- CD8br %CD8br	Inverse variance weighted	31.6398099879769	23	0.107869107088196
FD6Zsm	ebi-a-GCST90018908	Coronary heart disease	FSC-A on monocyte	MR Egger	28.7038607003183	18	0.0521206084744097
FD6Zsm	ebi-a-GCST90018908	Coronary heart disease	FSC-A on monocyte	Inverse variance weighted	29.3991902548841	19	0.0599599387301182
FddG8Q	ebi-a-GCST90018908	Coronary heart disease	IgD on IgD+ CD38br	MR Egger	20.487387634987	23	0.612360583464802
FddG8Q	ebi-a-GCST90018908	Coronary heart disease	IgD on IgD+ CD38br	Inverse variance weighted	21.5762558267404	24	0.604542281875806
fdGiQZ	ebi-a-GCST90018908	Coronary heart disease	CCR2 on plasmacytoid DC	MR Egger	18.3697078506672	17	0.365884400057805
fdGiQZ	ebi-a-GCST90018908	Coronary heart disease	CCR2 on plasmacytoid DC	Inverse variance weighted	18.6070808746597	18	0.416384428882823
FfmYdk	ebi-a-GCST90018908	Coronary heart disease	CD64 on monocyte	MR Egger	28.7971321749115	27	0.370804657551691
FfmYdk	ebi-a-GCST90018908	Coronary heart disease	CD64 on monocyte	Inverse variance weighted	29.5532434929132	28	0.384884975573886
FGOmqb	ebi-a-GCST90018908	Coronary heart disease	CD19 on IgD- CD38br	MR Egger	20.7278972032254	15	0.145750682847172
FGOmqb	ebi-a-GCST90018908	Coronary heart disease	CD19 on IgD- CD38br	Inverse variance weighted	22.9847677808826	16	0.114142306088186
fHxlDT	ebi-a-GCST90018908	Coronary heart disease	CD3 on CD39+ resting Treg	MR Egger	11.0066966916266	18	0.894072282800745
fHxlDT	ebi-a-GCST90018908	Coronary heart disease	CD3 on CD39+ resting Treg	Inverse variance weighted	11.014867480619	19	0.92333733116051
fIlnjR	ebi-a-GCST90018908	Coronary heart disease	CD28+ CD45RA+ CD8dim %CD8dim	MR Egger	20.4768827483856	26	0.768435682499172
fIlnjR	ebi-a-GCST90018908	Coronary heart disease	CD28+ CD45RA+ CD8dim %CD8dim	Inverse variance weighted	21.3568574809482	27	0.769296252921779
fj1jpw	ebi-a-GCST90018908	Coronary heart disease	CD25hi CD45RA- CD4 not Treg %T cell	MR Egger	50.6912708344161	29	0.00760035463563966
fj1jpw	ebi-a-GCST90018908	Coronary heart disease	CD25hi CD45RA- CD4 not Treg %T cell	Inverse variance weighted	52.1836645931002	30	0.00727665541677503
FJT3HP	ebi-a-GCST90018908	Coronary heart disease	B cell %lymphocyte	MR Egger	50.197288008714	33	0.028011555009024
FJT3HP	ebi-a-GCST90018908	Coronary heart disease	B cell %lymphocyte	Inverse variance weighted	50.3318890992586	34	0.0352584254804358
FKYfnn	ebi-a-GCST90018908	Coronary heart disease	CD4 Treg %CD4	MR Egger	11.3426517871522	17	0.838206996806073
FKYfnn	ebi-a-GCST90018908	Coronary heart disease	CD4 Treg %CD4	Inverse variance weighted	13.0496486373613	18	0.788615118419895
fLklgI	ebi-a-GCST90018908	Coronary heart disease	T cell %lymphocyte	MR Egger	8.73166771853663	15	0.891124508396185
fLklgI	ebi-a-GCST90018908	Coronary heart disease	T cell %lymphocyte	Inverse variance weighted	8.78805498315507	16	0.921884310170702
FnUF17	ebi-a-GCST90018908	Coronary heart disease	HLA DR on HLA DR+ CD4+	MR Egger	13.8708766696258	19	0.791165785244183
FnUF17	ebi-a-GCST90018908	Coronary heart disease	HLA DR on HLA DR+ CD4+	Inverse variance weighted	19.3125241745429	20	0.501602985873635
Fpbc8L	ebi-a-GCST90018908	Coronary heart disease	CCR2 on CD62L+ myeloid DC	MR Egger	5.60194897956987	13	0.959448961045408
Fpbc8L	ebi-a-GCST90018908	Coronary heart disease	CCR2 on CD62L+ myeloid DC	Inverse variance weighted	5.69486322035621	14	0.973606219523671
FPBw2m	ebi-a-GCST90018908	Coronary heart disease	CD33dim HLA DR- AC	MR Egger	23.4921183306394	23	0.432360696167065
FPBw2m	ebi-a-GCST90018908	Coronary heart disease	CD33dim HLA DR- AC	Inverse variance weighted	26.4549614583022	24	0.330491324877442
fq3wmc	ebi-a-GCST90018908	Coronary heart disease	CD20 on CD20- CD38-	MR Egger	22.1679799337312	14	0.0752280908186711
fq3wmc	ebi-a-GCST90018908	Coronary heart disease	CD20 on CD20- CD38-	Inverse variance weighted	23.9444669066319	15	0.0660425542514197
frw2bS	ebi-a-GCST90018908	Coronary heart disease	CD45 on NK	MR Egger	38.3736981722651	28	0.0915348379884015
frw2bS	ebi-a-GCST90018908	Coronary heart disease	CD45 on NK	Inverse variance weighted	41.4399039335898	29	0.0630024357048928
fSu78s	ebi-a-GCST90018908	Coronary heart disease	Activated & resting Treg AC	MR Egger	7.99206385313844	17	0.96671606103723
fSu78s	ebi-a-GCST90018908	Coronary heart disease	Activated & resting Treg AC	Inverse variance weighted	8.24550379127943	18	0.974753415109713
ftI9eG	ebi-a-GCST90018908	Coronary heart disease	CD8dim NKT AC	MR Egger	19.0430021969466	28	0.896803924919838
ftI9eG	ebi-a-GCST90018908	Coronary heart disease	CD8dim NKT AC	Inverse variance weighted	21.6951781518371	29	0.832589469093936
FtUj36	ebi-a-GCST90018908	Coronary heart disease	BAFF-R on memory B cell	MR Egger	15.4020981759343	16	0.495408675916419
FtUj36	ebi-a-GCST90018908	Coronary heart disease	BAFF-R on memory B cell	Inverse variance weighted	15.7409603613365	17	0.542267095650188
FW07qG	ebi-a-GCST90018908	Coronary heart disease	CD4/CD8br	MR Egger	17.8754615118281	13	0.162305624187185
FW07qG	ebi-a-GCST90018908	Coronary heart disease	CD4/CD8br	Inverse variance weighted	18.1667574405157	14	0.199291053519468
fwnLsL	ebi-a-GCST90018908	Coronary heart disease	CD25 on IgD+ CD24-	MR Egger	28.2061222543068	24	0.25144196491807
fwnLsL	ebi-a-GCST90018908	Coronary heart disease	CD25 on IgD+ CD24-	Inverse variance weighted	28.3509768673432	25	0.29195102086634
fzKk8V	ebi-a-GCST90018908	Coronary heart disease	CD19 on naive-mature B cell	MR Egger	22.7073614117498	26	0.649445015347375
fzKk8V	ebi-a-GCST90018908	Coronary heart disease	CD19 on naive-mature B cell	Inverse variance weighted	22.7283956684738	27	0.699514223409367
G0mEQw	ebi-a-GCST90018908	Coronary heart disease	CD25 on IgD- CD24-	MR Egger	23.9960363026928	24	0.461824011669583
G0mEQw	ebi-a-GCST90018908	Coronary heart disease	CD25 on IgD- CD24-	Inverse variance weighted	24.9956378408965	25	0.462618157795886
G1Hsqx	ebi-a-GCST90018908	Coronary heart disease	EM DN (CD4-CD8-) %DN	MR Egger	29.9683070534688	27	0.315579752842529
G1Hsqx	ebi-a-GCST90018908	Coronary heart disease	EM DN (CD4-CD8-) %DN	Inverse variance weighted	29.9784629856552	28	0.364248123198401
g1uLIe	ebi-a-GCST90018908	Coronary heart disease	CD45 on basophil	MR Egger	21.8853866058336	17	0.189167066065011
g1uLIe	ebi-a-GCST90018908	Coronary heart disease	CD45 on basophil	Inverse variance weighted	22.0784092484108	18	0.228522616099266
g330c2	ebi-a-GCST90018908	Coronary heart disease	HVEM on CM CD4+	MR Egger	31.3619175903371	17	0.0180398034820135
g330c2	ebi-a-GCST90018908	Coronary heart disease	HVEM on CM CD4+	Inverse variance weighted	32.2482338123146	18	0.0205447454418438
G9oYRt	ebi-a-GCST90018908	Coronary heart disease	CD39+ CD8br %T cell	MR Egger	18.1516134208511	18	0.445707523812632
G9oYRt	ebi-a-GCST90018908	Coronary heart disease	CD39+ CD8br %T cell	Inverse variance weighted	18.1566832112922	19	0.51199589751372
ga1CGX	ebi-a-GCST90018908	Coronary heart disease	CD19 on IgD- CD27-	MR Egger	24.0172797369426	24	0.460609565888299
ga1CGX	ebi-a-GCST90018908	Coronary heart disease	CD19 on IgD- CD27-	Inverse variance weighted	24.0742818740583	25	0.515084772232851
GCc1ov	ebi-a-GCST90018908	Coronary heart disease	CD25 on CD24+ CD27+	MR Egger	55.4805106282796	25	0.000425511030071217
GCc1ov	ebi-a-GCST90018908	Coronary heart disease	CD25 on CD24+ CD27+	Inverse variance weighted	56.608690632912	26	0.000470755601592604
ghduGR	ebi-a-GCST90018908	Coronary heart disease	CD3 on TD CD4+	MR Egger	24.7554032729898	25	0.47614661494708
ghduGR	ebi-a-GCST90018908	Coronary heart disease	CD3 on TD CD4+	Inverse variance weighted	26.1739501916806	26	0.453575485683198
GKQZhk	ebi-a-GCST90018908	Coronary heart disease	CD62L- plasmacytoid DC AC	MR Egger	20.0680634500792	22	0.578782121901693
GKQZhk	ebi-a-GCST90018908	Coronary heart disease	CD62L- plasmacytoid DC AC	Inverse variance weighted	20.3439247277844	23	0.621085698395575
gM6sAd	ebi-a-GCST90018908	Coronary heart disease	CD4 on CD39+ resting Treg	MR Egger	12.6261237142717	13	0.477087654959722
gM6sAd	ebi-a-GCST90018908	Coronary heart disease	CD4 on CD39+ resting Treg	Inverse variance weighted	12.6953218432981	14	0.550642100348501
GMuvJe	ebi-a-GCST90018908	Coronary heart disease	CD28- CD25++ CD8br %T cell	MR Egger	3.84787742676131	6	0.697253853594623
GMuvJe	ebi-a-GCST90018908	Coronary heart disease	CD28- CD25++ CD8br %T cell	Inverse variance weighted	4.96982616881532	7	0.663645633909663
Gn1GQw	ebi-a-GCST90018908	Coronary heart disease	CD45 on HLA DR+ NK	MR Egger	14.5324613938058	11	0.204916743644903
Gn1GQw	ebi-a-GCST90018908	Coronary heart disease	CD45 on HLA DR+ NK	Inverse variance weighted	17.1034606572416	12	0.145746739806466
gNImHq	ebi-a-GCST90018908	Coronary heart disease	CD25 on B cell	MR Egger	20.0441101158548	24	0.694264937631219
gNImHq	ebi-a-GCST90018908	Coronary heart disease	CD25 on B cell	Inverse variance weighted	20.0445939132342	25	0.744482160033067
GnVtVj	ebi-a-GCST90018908	Coronary heart disease	FSC-A on NKT	MR Egger	42.9065943621543	21	0.00323082759601196
GnVtVj	ebi-a-GCST90018908	Coronary heart disease	FSC-A on NKT	Inverse variance weighted	42.9993352696103	22	0.00472000389362453
gnWAqT	ebi-a-GCST90018908	Coronary heart disease	CD8 on HLA DR+ CD8br	MR Egger	31.1717091553632	23	0.1186327375146
gnWAqT	ebi-a-GCST90018908	Coronary heart disease	CD8 on HLA DR+ CD8br	Inverse variance weighted	31.5153472226612	24	0.1394726321693
GPB99a	ebi-a-GCST90018908	Coronary heart disease	CD14+ CD16+ monocyte %monocyte	MR Egger	19.9643253126425	24	0.698803081355804
GPB99a	ebi-a-GCST90018908	Coronary heart disease	CD14+ CD16+ monocyte %monocyte	Inverse variance weighted	20.0160507297414	25	0.745982830838411
GpcbF0	ebi-a-GCST90018908	Coronary heart disease	CD62L- HLA DR++ monocyte %monocyte	MR Egger	6.94590019891775	11	0.803447531795369
GpcbF0	ebi-a-GCST90018908	Coronary heart disease	CD62L- HLA DR++ monocyte %monocyte	Inverse variance weighted	9.18992300138461	12	0.686628579493951
GPXJy2	ebi-a-GCST90018908	Coronary heart disease	Activated & secreting Treg AC	MR Egger	17.0726788861068	21	0.706691154318449
GPXJy2	ebi-a-GCST90018908	Coronary heart disease	Activated & secreting Treg AC	Inverse variance weighted	17.1933524567629	22	0.752600815319379
GW0wD0	ebi-a-GCST90018908	Coronary heart disease	CD25 on IgD- CD38br	MR Egger	11.6535616003908	18	0.864597844828585
GW0wD0	ebi-a-GCST90018908	Coronary heart disease	CD25 on IgD- CD38br	Inverse variance weighted	13.6257223688841	19	0.805056318704771
Gy16N3	ebi-a-GCST90018908	Coronary heart disease	BAFF-R on IgD- CD38br	MR Egger	12.4916290266422	13	0.487799999068856
Gy16N3	ebi-a-GCST90018908	Coronary heart disease	BAFF-R on IgD- CD38br	Inverse variance weighted	12.4955756376627	14	0.566568737872742
gZW4zt	ebi-a-GCST90018908	Coronary heart disease	CD33dim HLA DR+ CD11b+ %CD33dim HLA DR+	MR Egger	18.5440063413639	23	0.727349960069123
gZW4zt	ebi-a-GCST90018908	Coronary heart disease	CD33dim HLA DR+ CD11b+ %CD33dim HLA DR+	Inverse variance weighted	18.738792753452	24	0.765772510348219
H2Jy6Y	ebi-a-GCST90018908	Coronary heart disease	CD27 on sw mem	MR Egger	25.2847448774926	28	0.61229679597197
H2Jy6Y	ebi-a-GCST90018908	Coronary heart disease	CD27 on sw mem	Inverse variance weighted	25.5098935895481	29	0.651540892859679
h8gC6e	ebi-a-GCST90018908	Coronary heart disease	CD45RA+ CD8br %T cell	MR Egger	47.7314229597726	31	0.0279189728693332
h8gC6e	ebi-a-GCST90018908	Coronary heart disease	CD45RA+ CD8br %T cell	Inverse variance weighted	47.97538029345	32	0.0345799218544931
hCf9dY	ebi-a-GCST90018908	Coronary heart disease	CD64 on CD14+ CD16+ monocyte	MR Egger	12.3929069454327	11	0.334845625757716
hCf9dY	ebi-a-GCST90018908	Coronary heart disease	CD64 on CD14+ CD16+ monocyte	Inverse variance weighted	12.3931903666533	12	0.414640739860795
hCYI8H	ebi-a-GCST90018908	Coronary heart disease	SSC-A on plasmacytoid DC	MR Egger	24.2673720829948	24	0.446396219734026
hCYI8H	ebi-a-GCST90018908	Coronary heart disease	SSC-A on plasmacytoid DC	Inverse variance weighted	24.7959221890731	25	0.473856366866285
hDXkGb	ebi-a-GCST90018908	Coronary heart disease	Activated Treg %CD4	MR Egger	20.748900002664	17	0.237723922764836
hDXkGb	ebi-a-GCST90018908	Coronary heart disease	Activated Treg %CD4	Inverse variance weighted	21.1326533213926	18	0.272773441839424
HeNAhZ	ebi-a-GCST90018908	Coronary heart disease	Resting Treg AC	MR Egger	22.249761390383	24	0.564362249795286
HeNAhZ	ebi-a-GCST90018908	Coronary heart disease	Resting Treg AC	Inverse variance weighted	23.2940083038778	25	0.560399731563653
hIlty7	ebi-a-GCST90018908	Coronary heart disease	CM CD8br %CD8br	MR Egger	37.0295322538077	31	0.210530920490544
hIlty7	ebi-a-GCST90018908	Coronary heart disease	CM CD8br %CD8br	Inverse variance weighted	37.1044523859711	32	0.245292057125487
hJxZIO	ebi-a-GCST90018908	Coronary heart disease	CD45 on HLA DR+ CD8br	MR Egger	17.8111013143036	17	0.400850677363185
hJxZIO	ebi-a-GCST90018908	Coronary heart disease	CD45 on HLA DR+ CD8br	Inverse variance weighted	17.8129155790525	18	0.468039791335647
hRSrYA	ebi-a-GCST90018908	Coronary heart disease	CD45 on CD33- HLA DR+	MR Egger	24.3636910150575	22	0.328458308321695
hRSrYA	ebi-a-GCST90018908	Coronary heart disease	CD45 on CD33- HLA DR+	Inverse variance weighted	28.5981981641241	23	0.194002609954958
HwTF46	ebi-a-GCST90018908	Coronary heart disease	BAFF-R on transitional	MR Egger	16.1119434414884	23	0.850434815855466
HwTF46	ebi-a-GCST90018908	Coronary heart disease	BAFF-R on transitional	Inverse variance weighted	16.4579864560155	24	0.870840466289861
HykxqG	ebi-a-GCST90018908	Coronary heart disease	HLA DR on CD33dim HLA DR+ CD11b+	MR Egger	32.6177909365262	20	0.0371441522323277
HykxqG	ebi-a-GCST90018908	Coronary heart disease	HLA DR on CD33dim HLA DR+ CD11b+	Inverse variance weighted	35.2762245248609	21	0.0263255876258506
I05nZW	ebi-a-GCST90018908	Coronary heart disease	Transitional %B cell	MR Egger	14.1426454170687	14	0.439138820309414
I05nZW	ebi-a-GCST90018908	Coronary heart disease	Transitional %B cell	Inverse variance weighted	14.1829919500622	15	0.51169834053909
Ifl0hU	ebi-a-GCST90018908	Coronary heart disease	DN (CD4-CD8-) NKT %lymphocyte	MR Egger	26.7602490511351	29	0.584638592833042
Ifl0hU	ebi-a-GCST90018908	Coronary heart disease	DN (CD4-CD8-) NKT %lymphocyte	Inverse variance weighted	28.4551566375679	30	0.546330625102501
IHICKo	ebi-a-GCST90018908	Coronary heart disease	CD39 on CD39+ activated Treg	MR Egger	10.4522304730746	20	0.959211359447275
IHICKo	ebi-a-GCST90018908	Coronary heart disease	CD39 on CD39+ activated Treg	Inverse variance weighted	11.7564286614083	21	0.945961097172543
ihsARn	ebi-a-GCST90018908	Coronary heart disease	CD38 on PB/PC	MR Egger	12.8111668665834	13	0.462501315271082
ihsARn	ebi-a-GCST90018908	Coronary heart disease	CD38 on PB/PC	Inverse variance weighted	13.3002106785967	14	0.50303289331927
IJm7kM	ebi-a-GCST90018908	Coronary heart disease	CD28- CD127- CD25++ CD8br %T cell	MR Egger	16.5151459557194	17	0.487653731836577
IJm7kM	ebi-a-GCST90018908	Coronary heart disease	CD28- CD127- CD25++ CD8br %T cell	Inverse variance weighted	16.5151701294489	18	0.556640791847016
ImLp8B	ebi-a-GCST90018908	Coronary heart disease	CD3- lymphocyte %lymphocyte	MR Egger	4.71062593329801	4	0.318297780746626
ImLp8B	ebi-a-GCST90018908	Coronary heart disease	CD3- lymphocyte %lymphocyte	Inverse variance weighted	4.93114626572611	5	0.424340920579083
iQqxLY	ebi-a-GCST90018908	Coronary heart disease	CD127 on CD28+ CD45RA- CD8br	MR Egger	13.0970005766945	17	0.729668590257009
iQqxLY	ebi-a-GCST90018908	Coronary heart disease	CD127 on CD28+ CD45RA- CD8br	Inverse variance weighted	13.9141177801115	18	0.734672401980179
iuto34	ebi-a-GCST90018908	Coronary heart disease	CD39+ CD4+ %CD4+	MR Egger	16.0102795968746	24	0.887704598343802
iuto34	ebi-a-GCST90018908	Coronary heart disease	CD39+ CD4+ %CD4+	Inverse variance weighted	17.9142485051376	25	0.846009177089568
iV0yOp	ebi-a-GCST90018908	Coronary heart disease	CD25 on CD39+ CD4+	MR Egger	20.385309700393	21	0.496986411837046
iV0yOp	ebi-a-GCST90018908	Coronary heart disease	CD25 on CD39+ CD4+	Inverse variance weighted	20.8965556434604	22	0.527138895471441
ixUL5X	ebi-a-GCST90018908	Coronary heart disease	IgD+ CD24- %lymphocyte	MR Egger	13.6471752008998	21	0.884272236961669
ixUL5X	ebi-a-GCST90018908	Coronary heart disease	IgD+ CD24- %lymphocyte	Inverse variance weighted	13.6482971483969	22	0.913490385677276
iYpg8z	ebi-a-GCST90018908	Coronary heart disease	CD8dim NKT %lymphocyte	MR Egger	20.9816304881368	26	0.742911532351383
iYpg8z	ebi-a-GCST90018908	Coronary heart disease	CD8dim NKT %lymphocyte	Inverse variance weighted	22.3422303925734	27	0.719790586591142
j0jouz	ebi-a-GCST90018908	Coronary heart disease	FSC-A on CD14+ monocyte	MR Egger	12.0173857293077	22	0.957018993096215
j0jouz	ebi-a-GCST90018908	Coronary heart disease	FSC-A on CD14+ monocyte	Inverse variance weighted	14.4506589423531	23	0.913236144607556
j0ZUlU	ebi-a-GCST90018908	Coronary heart disease	CD3 on CD4+	MR Egger	18.3138740022837	28	0.917966602809154
j0ZUlU	ebi-a-GCST90018908	Coronary heart disease	CD3 on CD4+	Inverse variance weighted	18.4904287428051	29	0.933658829850177
J1GrQU	ebi-a-GCST90018908	Coronary heart disease	HLA DR on monocyte	MR Egger	21.2698605072348	16	0.168369134280693
J1GrQU	ebi-a-GCST90018908	Coronary heart disease	HLA DR on monocyte	Inverse variance weighted	21.3579965614799	17	0.210685068823495
j1Ujpi	ebi-a-GCST90018908	Coronary heart disease	CD25 on IgD+ CD38- naive	MR Egger	17.8022270798504	22	0.717647748277265
j1Ujpi	ebi-a-GCST90018908	Coronary heart disease	CD25 on IgD+ CD38- naive	Inverse variance weighted	18.0086666178783	23	0.757019061513322
j3wqWG	ebi-a-GCST90018908	Coronary heart disease	CD33 on Gr MDSC	MR Egger	16.4339411887877	18	0.562290450156982
j3wqWG	ebi-a-GCST90018908	Coronary heart disease	CD33 on Gr MDSC	Inverse variance weighted	16.7456958163	19	0.60709164623738
j6tHpQ	ebi-a-GCST90018908	Coronary heart disease	CD28- CD25++ CD8br AC	MR Egger	19.9813020882395	23	0.643039483088364
j6tHpQ	ebi-a-GCST90018908	Coronary heart disease	CD28- CD25++ CD8br AC	Inverse variance weighted	21.3640272851306	24	0.617168427181768
j7Nrug	ebi-a-GCST90018908	Coronary heart disease	IgD+ CD24+ %lymphocyte	MR Egger	16.5681239619777	13	0.219806258404272
j7Nrug	ebi-a-GCST90018908	Coronary heart disease	IgD+ CD24+ %lymphocyte	Inverse variance weighted	16.6360796299658	14	0.276090257881318
j9jGug	ebi-a-GCST90018908	Coronary heart disease	CX3CR1 on CD14+ CD16+ monocyte	MR Egger	31.9738194458295	32	0.46804420563317
j9jGug	ebi-a-GCST90018908	Coronary heart disease	CX3CR1 on CD14+ CD16+ monocyte	Inverse variance weighted	32.087212212138	33	0.512382242627029
J9MbB8	ebi-a-GCST90018908	Coronary heart disease	CD27 on T cell	MR Egger	20.4835880967839	19	0.366023076956975
J9MbB8	ebi-a-GCST90018908	Coronary heart disease	CD27 on T cell	Inverse variance weighted	20.516141731926	20	0.426086726554644
JARcwg	ebi-a-GCST90018908	Coronary heart disease	CD24 on IgD+ CD38- unsw mem	MR Egger	25.5879264835793	20	0.179856658945261
JARcwg	ebi-a-GCST90018908	Coronary heart disease	CD24 on IgD+ CD38- unsw mem	Inverse variance weighted	26.0710327826979	21	0.203753504393077
jD39uT	ebi-a-GCST90018908	Coronary heart disease	CD4+ CD8dim %lymphocyte	MR Egger	16.2999439413522	20	0.697850537135333
jD39uT	ebi-a-GCST90018908	Coronary heart disease	CD4+ CD8dim %lymphocyte	Inverse variance weighted	16.5667080946504	21	0.737013270091831
jfqsUv	ebi-a-GCST90018908	Coronary heart disease	BAFF-R on IgD+ CD38- naive	MR Egger	18.2942983574028	26	0.864805058571411
jfqsUv	ebi-a-GCST90018908	Coronary heart disease	BAFF-R on IgD+ CD38- naive	Inverse variance weighted	18.7020425048331	27	0.880602293247977
JGhoIV	ebi-a-GCST90018908	Coronary heart disease	CM DN (CD4-CD8-) %DN	MR Egger	13.2573714541696	14	0.506365595171774
JGhoIV	ebi-a-GCST90018908	Coronary heart disease	CM DN (CD4-CD8-) %DN	Inverse variance weighted	13.4706659653367	15	0.565992874239606
JjJINI	ebi-a-GCST90018908	Coronary heart disease	CD3 on HLA DR+ CD8br	MR Egger	22.190053180385	25	0.624747024671969
JjJINI	ebi-a-GCST90018908	Coronary heart disease	CD3 on HLA DR+ CD8br	Inverse variance weighted	22.4596016515957	26	0.663307109788547
JjsZvu	ebi-a-GCST90018908	Coronary heart disease	CD11b on CD66b++ myeloid cell	MR Egger	13.689295326417	16	0.621848321553958
JjsZvu	ebi-a-GCST90018908	Coronary heart disease	CD11b on CD66b++ myeloid cell	Inverse variance weighted	17.5830651289838	17	0.415588304409186
jK83om	ebi-a-GCST90018908	Coronary heart disease	CD3 on CD39+ activated Treg	MR Egger	21.6053909206804	25	0.658415219125088
jK83om	ebi-a-GCST90018908	Coronary heart disease	CD3 on CD39+ activated Treg	Inverse variance weighted	22.5968968480479	26	0.655638743035579
jKAMzK	ebi-a-GCST90018908	Coronary heart disease	CM CD4+ %T cell	MR Egger	23.8796614689921	23	0.410497012285785
jKAMzK	ebi-a-GCST90018908	Coronary heart disease	CM CD4+ %T cell	Inverse variance weighted	23.9426560867977	24	0.464880371160146
Jlgjfn	ebi-a-GCST90018908	Coronary heart disease	FSC-A on HLA DR+ CD8br	MR Egger	14.05754747588	15	0.521169142608299
Jlgjfn	ebi-a-GCST90018908	Coronary heart disease	FSC-A on HLA DR+ CD8br	Inverse variance weighted	15.6429791151803	16	0.478143668690638
jNL1Bh	ebi-a-GCST90018908	Coronary heart disease	CD33 on CD33br HLA DR+ CD14-	MR Egger	22.7005835833553	20	0.303734548655801
jNL1Bh	ebi-a-GCST90018908	Coronary heart disease	CD33 on CD33br HLA DR+ CD14-	Inverse variance weighted	23.1713856623802	21	0.334908965378627
JoKrSh	ebi-a-GCST90018908	Coronary heart disease	CD25hi CD45RA+ CD4 not Treg AC	MR Egger	17.2195432764988	25	0.873677011241201
JoKrSh	ebi-a-GCST90018908	Coronary heart disease	CD25hi CD45RA+ CD4 not Treg AC	Inverse variance weighted	17.2444813080385	26	0.901511146263093
jP8Q30	ebi-a-GCST90018908	Coronary heart disease	CD39+ activated Treg AC	MR Egger	21.826888854314	28	0.789241943080546
jP8Q30	ebi-a-GCST90018908	Coronary heart disease	CD39+ activated Treg AC	Inverse variance weighted	22.455493596127	29	0.800851267846062
jp9l93	ebi-a-GCST90018908	Coronary heart disease	CD8 on naive CD8br	MR Egger	14.4456699090326	16	0.565549409468044
jp9l93	ebi-a-GCST90018908	Coronary heart disease	CD8 on naive CD8br	Inverse variance weighted	14.4675449166525	17	0.633774152841837
JQlKqt	ebi-a-GCST90018908	Coronary heart disease	CD80 on plasmacytoid DC	MR Egger	44.9933938852043	19	0.000686857699332569
JQlKqt	ebi-a-GCST90018908	Coronary heart disease	CD80 on plasmacytoid DC	Inverse variance weighted	45.1963050536617	20	0.00103779157699301
JttgYM	ebi-a-GCST90018908	Coronary heart disease	Naive CD8br AC	MR Egger	11.4313219573627	26	0.993948473170912
JttgYM	ebi-a-GCST90018908	Coronary heart disease	Naive CD8br AC	Inverse variance weighted	12.1688882402049	27	0.993611489006183
JvOqRW	ebi-a-GCST90018908	Coronary heart disease	CD62L on CD62L+ plasmacytoid DC	MR Egger	17.1381913178007	13	0.193063543946472
JvOqRW	ebi-a-GCST90018908	Coronary heart disease	CD62L on CD62L+ plasmacytoid DC	Inverse variance weighted	17.1457955338152	14	0.248491635700767
jVVPqg	ebi-a-GCST90018908	Coronary heart disease	CD8br %leukocyte	MR Egger	23.6552661180588	16	0.0973089045089621
jVVPqg	ebi-a-GCST90018908	Coronary heart disease	CD8br %leukocyte	Inverse variance weighted	24.2588654506393	17	0.112570350656458
jwlxvH	ebi-a-GCST90018908	Coronary heart disease	IgD+ CD38- %lymphocyte	MR Egger	35.7355734398174	18	0.00762702672181097
jwlxvH	ebi-a-GCST90018908	Coronary heart disease	IgD+ CD38- %lymphocyte	Inverse variance weighted	38.5940017639037	19	0.00498266140757526
jzPLml	ebi-a-GCST90018908	Coronary heart disease	CD3 on Naive CD4+	MR Egger	13.9230243646331	27	0.981994792056243
jzPLml	ebi-a-GCST90018908	Coronary heart disease	CD3 on Naive CD4+	Inverse variance weighted	16.0403435570496	28	0.965218107322161
jzx34O	ebi-a-GCST90018908	Coronary heart disease	CD8br NKT AC	MR Egger	26.9207471458984	24	0.308160928751189
jzx34O	ebi-a-GCST90018908	Coronary heart disease	CD8br NKT AC	Inverse variance weighted	26.956027590621	25	0.358084894754944
k3Tc8r	ebi-a-GCST90018908	Coronary heart disease	CD20 on memory B cell	MR Egger	36.9785611451442	27	0.0954683184796253
k3Tc8r	ebi-a-GCST90018908	Coronary heart disease	CD20 on memory B cell	Inverse variance weighted	39.1119776419498	28	0.0791385973400922
K7qox1	ebi-a-GCST90018908	Coronary heart disease	CCR2 on CD62L+ plasmacytoid DC	MR Egger	18.1770759926263	17	0.377752918457503
K7qox1	ebi-a-GCST90018908	Coronary heart disease	CCR2 on CD62L+ plasmacytoid DC	Inverse variance weighted	18.2896112065377	18	0.436732767662397
kBKSRF	ebi-a-GCST90018908	Coronary heart disease	Naive-mature B cell %lymphocyte	MR Egger	13.2409369180098	21	0.89995050719648
kBKSRF	ebi-a-GCST90018908	Coronary heart disease	Naive-mature B cell %lymphocyte	Inverse variance weighted	13.3836432590196	22	0.921906380434771
KD5Ogz	ebi-a-GCST90018908	Coronary heart disease	CD38 on IgD+ CD38br	MR Egger	13.2572769173589	16	0.65386163568282
KD5Ogz	ebi-a-GCST90018908	Coronary heart disease	CD38 on IgD+ CD38br	Inverse variance weighted	13.6667153663803	17	0.690537354106392
kDmeA8	ebi-a-GCST90018908	Coronary heart disease	CD25hi %CD4+	MR Egger	26.2676614245625	24	0.339724850741207
kDmeA8	ebi-a-GCST90018908	Coronary heart disease	CD25hi %CD4+	Inverse variance weighted	26.2687324951429	25	0.393370937240996
kfEp9z	ebi-a-GCST90018908	Coronary heart disease	Naive CD4+ AC	MR Egger	18.7155485938484	24	0.766984331035161
kfEp9z	ebi-a-GCST90018908	Coronary heart disease	Naive CD4+ AC	Inverse variance weighted	19.75902423024	25	0.759349078579301
kGBbFV	ebi-a-GCST90018908	Coronary heart disease	CD8 on CD39+ CD8br	MR Egger	21.2968052187067	23	0.562967420586918
kGBbFV	ebi-a-GCST90018908	Coronary heart disease	CD8 on CD39+ CD8br	Inverse variance weighted	21.6332269591558	24	0.601147845943048
Ki6rcH	ebi-a-GCST90018908	Coronary heart disease	CD86+ plasmacytoid DC AC	MR Egger	18.3251233562411	18	0.434435567250833
Ki6rcH	ebi-a-GCST90018908	Coronary heart disease	CD86+ plasmacytoid DC AC	Inverse variance weighted	18.8508228635531	19	0.466442958058114
KiAXmJ	ebi-a-GCST90018908	Coronary heart disease	Myeloid DC %DC	MR Egger	32.6058383924006	26	0.173842979947221
KiAXmJ	ebi-a-GCST90018908	Coronary heart disease	Myeloid DC %DC	Inverse variance weighted	34.5887009578439	27	0.149593704323424
KiBJHZ	ebi-a-GCST90018908	Coronary heart disease	HLA DR+ NK %CD3- lymphocyte	MR Egger	13.509972277635	23	0.940050300427417
KiBJHZ	ebi-a-GCST90018908	Coronary heart disease	HLA DR+ NK %CD3- lymphocyte	Inverse variance weighted	17.9594383041536	24	0.804971586078355
kjy5nE	ebi-a-GCST90018908	Coronary heart disease	CD25 on IgD+ CD38- unsw mem	MR Egger	24.7968520248556	22	0.306887905239027
kjy5nE	ebi-a-GCST90018908	Coronary heart disease	CD25 on IgD+ CD38- unsw mem	Inverse variance weighted	24.886050924662	23	0.35618726932116
kK77Wq	ebi-a-GCST90018908	Coronary heart disease	HSC AC	MR Egger	29.9138628105629	17	0.0269730120514124
kK77Wq	ebi-a-GCST90018908	Coronary heart disease	HSC AC	Inverse variance weighted	35.2701778262426	18	0.00873891028692645
Km4UDf	ebi-a-GCST90018908	Coronary heart disease	CD4 on EM CD4+	MR Egger	13.7243648731764	20	0.844191744391598
Km4UDf	ebi-a-GCST90018908	Coronary heart disease	CD4 on EM CD4+	Inverse variance weighted	16.0382353770191	21	0.767498962028525
Kmssb8	ebi-a-GCST90018908	Coronary heart disease	CD38 on IgD- CD38dim	MR Egger	23.1859796719171	18	0.183544129873639
Kmssb8	ebi-a-GCST90018908	Coronary heart disease	CD38 on IgD- CD38dim	Inverse variance weighted	23.212189040085	19	0.228125063658785
KNnmzQ	ebi-a-GCST90018908	Coronary heart disease	CD8dim %leukocyte	MR Egger	26.4552230870217	16	0.0479500193958572
KNnmzQ	ebi-a-GCST90018908	Coronary heart disease	CD8dim %leukocyte	Inverse variance weighted	28.0741095393559	17	0.0440796866503302
kNWLGH	ebi-a-GCST90018908	Coronary heart disease	CD27 on PB/PC	MR Egger	19.2217181896173	17	0.315955207765973
kNWLGH	ebi-a-GCST90018908	Coronary heart disease	CD27 on PB/PC	Inverse variance weighted	20.6623525346266	18	0.296788679909153
koeKCR	ebi-a-GCST90018908	Coronary heart disease	CD24 on sw mem	MR Egger	58.215256385747	37	0.0145202813223955
koeKCR	ebi-a-GCST90018908	Coronary heart disease	CD24 on sw mem	Inverse variance weighted	58.3896985229386	38	0.0182988939488057
kOgMWx	ebi-a-GCST90018908	Coronary heart disease	CD38 on IgD- CD38br	MR Egger	17.0133660055126	13	0.198693778110139
kOgMWx	ebi-a-GCST90018908	Coronary heart disease	CD38 on IgD- CD38br	Inverse variance weighted	20.9570367439165	14	0.10273855715286
kq4OBU	ebi-a-GCST90018908	Coronary heart disease	PB/PC AC	MR Egger	34.485586267571	22	0.0438119380539578
kq4OBU	ebi-a-GCST90018908	Coronary heart disease	PB/PC AC	Inverse variance weighted	34.5145813120777	23	0.0580746581970147
kRzteh	ebi-a-GCST90018908	Coronary heart disease	CD28 on activated & secreting Treg	MR Egger	22.2945864700482	22	0.442427489134324
kRzteh	ebi-a-GCST90018908	Coronary heart disease	CD28 on activated & secreting Treg	Inverse variance weighted	22.3350029833544	23	0.500112224837122
kT9NV1	ebi-a-GCST90018908	Coronary heart disease	BAFF-R on unsw mem	MR Egger	25.9519639696988	23	0.303139171110499
kT9NV1	ebi-a-GCST90018908	Coronary heart disease	BAFF-R on unsw mem	Inverse variance weighted	27.2781627790545	24	0.291655076371813
KUQFqj	ebi-a-GCST90018908	Coronary heart disease	CD38 on CD20-	MR Egger	17.0553378774494	18	0.519303494333718
KUQFqj	ebi-a-GCST90018908	Coronary heart disease	CD38 on CD20-	Inverse variance weighted	17.1540563821001	19	0.579431579346851
kVPtOq	ebi-a-GCST90018908	Coronary heart disease	CD45 on CD33br HLA DR+ CD14dim	MR Egger	20.942009291243	14	0.103127832362097
kVPtOq	ebi-a-GCST90018908	Coronary heart disease	CD45 on CD33br HLA DR+ CD14dim	Inverse variance weighted	20.9855094998959	15	0.13729293578369
kYk7tu	ebi-a-GCST90018908	Coronary heart disease	CD27 on IgD- CD38br	MR Egger	19.207660812106	13	0.116804511980259
kYk7tu	ebi-a-GCST90018908	Coronary heart disease	CD27 on IgD- CD38br	Inverse variance weighted	19.5937928050527	14	0.143477139605694
KzvsYY	ebi-a-GCST90018908	Coronary heart disease	CD20- CD38- %lymphocyte	MR Egger	35.7042379822137	23	0.0442102546642491
KzvsYY	ebi-a-GCST90018908	Coronary heart disease	CD20- CD38- %lymphocyte	Inverse variance weighted	39.9691688465366	24	0.0215504094667197
l7iqjW	ebi-a-GCST90018908	Coronary heart disease	CD45 on Mo MDSC	MR Egger	18.217238173565	15	0.251417013842278
l7iqjW	ebi-a-GCST90018908	Coronary heart disease	CD45 on Mo MDSC	Inverse variance weighted	18.2172560893367	16	0.31132930394165
laGvt9	ebi-a-GCST90018908	Coronary heart disease	CCR2 on granulocyte	MR Egger	7.17209580268632	15	0.952696987856701
laGvt9	ebi-a-GCST90018908	Coronary heart disease	CCR2 on granulocyte	Inverse variance weighted	12.9112976878743	16	0.679232030767232
lBa2yn	ebi-a-GCST90018908	Coronary heart disease	CD20 on IgD- CD27-	MR Egger	25.2266280545723	17	0.0897507180636368
lBa2yn	ebi-a-GCST90018908	Coronary heart disease	CD20 on IgD- CD27-	Inverse variance weighted	26.4858745253307	18	0.0891564758805448
lbkHXz	ebi-a-GCST90018908	Coronary heart disease	CD24 on IgD+ CD38-	MR Egger	11.1082296210186	20	0.943367349353579
lbkHXz	ebi-a-GCST90018908	Coronary heart disease	CD24 on IgD+ CD38-	Inverse variance weighted	14.6994312194126	21	0.837725920897899
lCqDm8	ebi-a-GCST90018908	Coronary heart disease	CD4+ CD8dim %leukocyte	MR Egger	12.777859978419	15	0.619451257354486
lCqDm8	ebi-a-GCST90018908	Coronary heart disease	CD4+ CD8dim %leukocyte	Inverse variance weighted	13.5351148154963	16	0.633303172001813
LDFxDk	ebi-a-GCST90018908	Coronary heart disease	CD4+ CD8dim AC	MR Egger	10.9831133322396	17	0.857440489194046
LDFxDk	ebi-a-GCST90018908	Coronary heart disease	CD4+ CD8dim AC	Inverse variance weighted	12.2684861226146	18	0.833070500114917
LFpnCG	ebi-a-GCST90018908	Coronary heart disease	IgD- CD38- AC	MR Egger	14.0416997114385	13	0.3709138384962
LFpnCG	ebi-a-GCST90018908	Coronary heart disease	IgD- CD38- AC	Inverse variance weighted	14.3921091122466	14	0.420925796170132
LfxvQk	ebi-a-GCST90018908	Coronary heart disease	CD27 on IgD- CD38dim	MR Egger	23.1059876721715	29	0.771670396837791
LfxvQk	ebi-a-GCST90018908	Coronary heart disease	CD27 on IgD- CD38dim	Inverse variance weighted	23.7374067121397	30	0.783773088992621
LhtMfE	ebi-a-GCST90018908	Coronary heart disease	CD3 on naive CD8br	MR Egger	11.126178456391	23	0.981863908432104
LhtMfE	ebi-a-GCST90018908	Coronary heart disease	CD3 on naive CD8br	Inverse variance weighted	11.841758233169	24	0.981632509758932
lJ7qEa	ebi-a-GCST90018908	Coronary heart disease	TD DN (CD4-CD8-) AC	MR Egger	15.7048914162912	20	0.7347552382817
lJ7qEa	ebi-a-GCST90018908	Coronary heart disease	TD DN (CD4-CD8-) AC	Inverse variance weighted	15.7237645244237	21	0.784965341424285
lJrrCL	ebi-a-GCST90018908	Coronary heart disease	CD11b on CD33br HLA DR+ CD14dim	MR Egger	23.7441023201525	18	0.163591439232758
lJrrCL	ebi-a-GCST90018908	Coronary heart disease	CD11b on CD33br HLA DR+ CD14dim	Inverse variance weighted	24.8045582242511	19	0.167076512534999
lKfCbN	ebi-a-GCST90018908	Coronary heart disease	CD39+ resting Treg %resting Treg	MR Egger	29.8157893970379	26	0.27531294919757
lKfCbN	ebi-a-GCST90018908	Coronary heart disease	CD39+ resting Treg %resting Treg	Inverse variance weighted	34.4090231939072	27	0.154476712859017
Llnw5F	ebi-a-GCST90018908	Coronary heart disease	CD25 on IgD+ CD38-	MR Egger	17.4614480011105	25	0.864380930192291
Llnw5F	ebi-a-GCST90018908	Coronary heart disease	CD25 on IgD+ CD38-	Inverse variance weighted	17.8566976660851	26	0.88092470942512
lmyNp2	ebi-a-GCST90018908	Coronary heart disease	CD33 on CD33dim HLA DR+ CD11b-	MR Egger	26.2219003529534	21	0.198114053875135
lmyNp2	ebi-a-GCST90018908	Coronary heart disease	CD33 on CD33dim HLA DR+ CD11b-	Inverse variance weighted	26.2644250381085	22	0.24050226830127
LnhqUW	ebi-a-GCST90018908	Coronary heart disease	CD39 on monocyte	MR Egger	10.5722662562052	20	0.956570079918167
LnhqUW	ebi-a-GCST90018908	Coronary heart disease	CD39 on monocyte	Inverse variance weighted	12.2565324264704	21	0.932431982970108
lnJ0Ea	ebi-a-GCST90018908	Coronary heart disease	CD33- HLA DR- AC	MR Egger	14.97190943444	19	0.724381023242328
lnJ0Ea	ebi-a-GCST90018908	Coronary heart disease	CD33- HLA DR- AC	Inverse variance weighted	18.1918556305946	20	0.574771355719375
LNm7d1	ebi-a-GCST90018908	Coronary heart disease	CD39+ CD4+ %T cell	MR Egger	31.3276404095195	29	0.350144319684537
LNm7d1	ebi-a-GCST90018908	Coronary heart disease	CD39+ CD4+ %T cell	Inverse variance weighted	31.8337897552503	30	0.37529730068169
lpJrqt	ebi-a-GCST90018908	Coronary heart disease	CD45RA on CD39+ resting Treg	MR Egger	9.81228444827427	8	0.278449129951894
lpJrqt	ebi-a-GCST90018908	Coronary heart disease	CD45RA on CD39+ resting Treg	Inverse variance weighted	11.7947401260174	9	0.225129797760203
lvX2DA	ebi-a-GCST90018908	Coronary heart disease	CD8br and CD8dim %leukocyte	MR Egger	11.2943273148448	13	0.58617567040721
lvX2DA	ebi-a-GCST90018908	Coronary heart disease	CD8br and CD8dim %leukocyte	Inverse variance weighted	14.7651787417124	14	0.394392788172653
Lz4QoX	ebi-a-GCST90018908	Coronary heart disease	IgD+ CD38dim %B cell	MR Egger	18.1173274486042	14	0.20148927346537
Lz4QoX	ebi-a-GCST90018908	Coronary heart disease	IgD+ CD38dim %B cell	Inverse variance weighted	18.2835928474502	15	0.248049887782602
lzvqBw	ebi-a-GCST90018908	Coronary heart disease	CX3CR1 on CD14+ CD16- monocyte	MR Egger	16.1939728401898	25	0.908929644300259
lzvqBw	ebi-a-GCST90018908	Coronary heart disease	CX3CR1 on CD14+ CD16- monocyte	Inverse variance weighted	23.9994760169084	26	0.575995212000009
M0SkHW	ebi-a-GCST90018908	Coronary heart disease	CX3CR1 on CD14- CD16+ monocyte	MR Egger	31.9015224107524	18	0.0225848204252054
M0SkHW	ebi-a-GCST90018908	Coronary heart disease	CX3CR1 on CD14- CD16+ monocyte	Inverse variance weighted	32.0702382596439	19	0.0306901855705335
m272jR	ebi-a-GCST90018908	Coronary heart disease	CD123 on plasmacytoid DC	MR Egger	10.9049755429252	16	0.815312288456096
m272jR	ebi-a-GCST90018908	Coronary heart disease	CD123 on plasmacytoid DC	Inverse variance weighted	13.1577128386386	17	0.725565744702386
m6agS2	ebi-a-GCST90018908	Coronary heart disease	CD20 on IgD- CD38-	MR Egger	29.2341729380723	27	0.349636461158428
m6agS2	ebi-a-GCST90018908	Coronary heart disease	CD20 on IgD- CD38-	Inverse variance weighted	29.2367243704298	28	0.400595502857988
MHdrBj	ebi-a-GCST90018908	Coronary heart disease	CD4+ %T cell	MR Egger	10.4130128929232	20	0.960049940949689
MHdrBj	ebi-a-GCST90018908	Coronary heart disease	CD4+ %T cell	Inverse variance weighted	10.4130616486341	21	0.973034568480887
mHQ3Ms	ebi-a-GCST90018908	Coronary heart disease	BAFF-R on B cell	MR Egger	13.684413794995	19	0.801767709033789
mHQ3Ms	ebi-a-GCST90018908	Coronary heart disease	BAFF-R on B cell	Inverse variance weighted	13.9568366557253	20	0.832677655007431
mHQOGp	ebi-a-GCST90018908	Coronary heart disease	CD66b on CD66b++ myeloid cell	MR Egger	23.8333951185683	25	0.52901626032897
mHQOGp	ebi-a-GCST90018908	Coronary heart disease	CD66b on CD66b++ myeloid cell	Inverse variance weighted	24.6541628507909	26	0.538612393018482
mJ1cFX	ebi-a-GCST90018908	Coronary heart disease	CCR2 on CD14+ CD16+ monocyte	MR Egger	38.7383371340665	35	0.304697337735091
mJ1cFX	ebi-a-GCST90018908	Coronary heart disease	CCR2 on CD14+ CD16+ monocyte	Inverse variance weighted	43.0536827852496	36	0.194914805876277
mkHdVY	ebi-a-GCST90018908	Coronary heart disease	CD45RA- CD4+ AC	MR Egger	15.4273331293725	14	0.349580570391907
mkHdVY	ebi-a-GCST90018908	Coronary heart disease	CD45RA- CD4+ AC	Inverse variance weighted	15.7250346724767	15	0.400557671255344
MkxBJe	ebi-a-GCST90018908	Coronary heart disease	CD24 on transitional	MR Egger	13.8166209331544	18	0.740964837769419
MkxBJe	ebi-a-GCST90018908	Coronary heart disease	CD24 on transitional	Inverse variance weighted	15.1809395411381	19	0.711029937504075
mOfidS	ebi-a-GCST90018908	Coronary heart disease	CD28- DN (CD4-CD8-) AC	MR Egger	25.3588745021154	30	0.707410536789277
mOfidS	ebi-a-GCST90018908	Coronary heart disease	CD28- DN (CD4-CD8-) AC	Inverse variance weighted	25.3945426286989	31	0.749797095131402
MPPZsd	ebi-a-GCST90018908	Coronary heart disease	CD3 on TD CD8br	MR Egger	20.2665757757317	22	0.566369001406055
MPPZsd	ebi-a-GCST90018908	Coronary heart disease	CD3 on TD CD8br	Inverse variance weighted	22.1226320199078	23	0.512859077174331
mqcMsA	ebi-a-GCST90018908	Coronary heart disease	CD4 on CD28+ CD4+	MR Egger	17.6670502207126	20	0.609330893013617
mqcMsA	ebi-a-GCST90018908	Coronary heart disease	CD4 on CD28+ CD4+	Inverse variance weighted	17.6967233339777	21	0.668107221649929
mrnJWY	ebi-a-GCST90018908	Coronary heart disease	CD25 on IgD+ CD38dim	MR Egger	22.0630214767989	22	0.456132445882576
mrnJWY	ebi-a-GCST90018908	Coronary heart disease	CD25 on IgD+ CD38dim	Inverse variance weighted	22.2665090996433	23	0.504215089874785
mt90ol	ebi-a-GCST90018908	Coronary heart disease	CD3 on HLA DR+ CD4+	MR Egger	36.5171544576637	26	0.0825602643181831
mt90ol	ebi-a-GCST90018908	Coronary heart disease	CD3 on HLA DR+ CD4+	Inverse variance weighted	37.9701385604129	27	0.0783347912478404
mwEIYD	ebi-a-GCST90018908	Coronary heart disease	CD11c+ HLA DR++ monocyte AC	MR Egger	21.3745576152654	17	0.209982842250366
mwEIYD	ebi-a-GCST90018908	Coronary heart disease	CD11c+ HLA DR++ monocyte AC	Inverse variance weighted	22.8062150914989	18	0.198147022218196
MZyzRl	ebi-a-GCST90018908	Coronary heart disease	HVEM on TD CD8br	MR Egger	28.4713222641259	25	0.286617082821598
MZyzRl	ebi-a-GCST90018908	Coronary heart disease	HVEM on TD CD8br	Inverse variance weighted	29.1081880830203	26	0.306185280570143
N0Wswh	ebi-a-GCST90018908	Coronary heart disease	CD39+ resting Treg % CD4 Treg	MR Egger	35.2853317112682	33	0.360628937114211
N0Wswh	ebi-a-GCST90018908	Coronary heart disease	CD39+ resting Treg % CD4 Treg	Inverse variance weighted	36.0478965450555	34	0.372936210478489
N7XpLw	ebi-a-GCST90018908	Coronary heart disease	CD39 on granulocyte	MR Egger	19.8594097377308	26	0.798171802250712
N7XpLw	ebi-a-GCST90018908	Coronary heart disease	CD39 on granulocyte	Inverse variance weighted	22.3186851535501	27	0.721012631650597
n9rV5G	ebi-a-GCST90018908	Coronary heart disease	HLA DR+ T cell AC	MR Egger	29.2480921484696	31	0.55631408431776
n9rV5G	ebi-a-GCST90018908	Coronary heart disease	HLA DR+ T cell AC	Inverse variance weighted	29.6321713766911	32	0.586921875841472
N9SNUB	ebi-a-GCST90018908	Coronary heart disease	Activated & resting Treg %CD4+	MR Egger	20.8649772229413	28	0.830932986409799
N9SNUB	ebi-a-GCST90018908	Coronary heart disease	Activated & resting Treg %CD4+	Inverse variance weighted	20.9375892428124	29	0.861412918181502
N9zbOO	ebi-a-GCST90018908	Coronary heart disease	CD4+ %leukocyte	MR Egger	9.99924711224769	13	0.693995933169924
N9zbOO	ebi-a-GCST90018908	Coronary heart disease	CD4+ %leukocyte	Inverse variance weighted	11.0488053296138	14	0.682197719105727
NBQPbG	ebi-a-GCST90018908	Coronary heart disease	HVEM on EM CD4+	MR Egger	18.9328322976896	20	0.526195786953333
NBQPbG	ebi-a-GCST90018908	Coronary heart disease	HVEM on EM CD4+	Inverse variance weighted	20.638354585818	21	0.481211172105856
NednMe	ebi-a-GCST90018908	Coronary heart disease	CM DN (CD4-CD8-) AC	MR Egger	2.13944365662621	2	0.343103945948759
NednMe	ebi-a-GCST90018908	Coronary heart disease	CM DN (CD4-CD8-) AC	Inverse variance weighted	2.15210069342549	3	0.541444554319857
nfjsMH	ebi-a-GCST90018908	Coronary heart disease	CD45RA- CD28- CD8br AC	MR Egger	348.100709502921	341	0.383797140802353
nfjsMH	ebi-a-GCST90018908	Coronary heart disease	CD45RA- CD28- CD8br AC	Inverse variance weighted	349.08454595502	342	0.384193002075322
nFM00E	ebi-a-GCST90018908	Coronary heart disease	CD28+ CD45RA- CD8dim %T cell	MR Egger	37.841132691231	27	0.0804062198916757
nFM00E	ebi-a-GCST90018908	Coronary heart disease	CD28+ CD45RA- CD8dim %T cell	Inverse variance weighted	39.4095246552157	28	0.074557330533423
nfTfUD	ebi-a-GCST90018908	Coronary heart disease	CD45RA on TD CD8br	MR Egger	12.2858233562239	12	0.423006469296028
nfTfUD	ebi-a-GCST90018908	Coronary heart disease	CD45RA on TD CD8br	Inverse variance weighted	12.9790183605022	13	0.449433666576835
NHCy8S	ebi-a-GCST90018908	Coronary heart disease	Memory B cell %lymphocyte	MR Egger	41.0583927205258	26	0.0306168737729459
NHCy8S	ebi-a-GCST90018908	Coronary heart disease	Memory B cell %lymphocyte	Inverse variance weighted	42.0011067405501	27	0.0329070411464191
NHfVVB	ebi-a-GCST90018908	Coronary heart disease	CD62L- monocyte AC	MR Egger	19.0684451851059	19	0.452453211103832
NHfVVB	ebi-a-GCST90018908	Coronary heart disease	CD62L- monocyte AC	Inverse variance weighted	20.8841537607998	20	0.403979258326114
njiO1a	ebi-a-GCST90018908	Coronary heart disease	CD20- %B cell	MR Egger	13.8771480587205	17	0.675778298788271
njiO1a	ebi-a-GCST90018908	Coronary heart disease	CD20- %B cell	Inverse variance weighted	13.9765623949649	18	0.730617851212712
NJZjtP	ebi-a-GCST90018908	Coronary heart disease	CD20 on B cell	MR Egger	30.0409257048937	24	0.18339906873232
NJZjtP	ebi-a-GCST90018908	Coronary heart disease	CD20 on B cell	Inverse variance weighted	35.8029067037315	25	0.074644084768713
NK96uT	ebi-a-GCST90018908	Coronary heart disease	CD19 on IgD+ CD24-	MR Egger	16.2364300620178	24	0.879353551723644
NK96uT	ebi-a-GCST90018908	Coronary heart disease	CD19 on IgD+ CD24-	Inverse variance weighted	16.954484772641	25	0.883438006629671
nLe8Vj	ebi-a-GCST90018908	Coronary heart disease	CD19 on PB/PC	MR Egger	19.7330311907969	22	0.599734997359956
nLe8Vj	ebi-a-GCST90018908	Coronary heart disease	CD19 on PB/PC	Inverse variance weighted	20.5506412303792	23	0.608508387152122
nlq3Bh	ebi-a-GCST90018908	Coronary heart disease	CD33 on CD33dim HLA DR-	MR Egger	17.5962025759169	18	0.482536170242376
nlq3Bh	ebi-a-GCST90018908	Coronary heart disease	CD33 on CD33dim HLA DR-	Inverse variance weighted	18.2209316961085	19	0.507728632132275
nlYdjJ	ebi-a-GCST90018908	Coronary heart disease	CD27 on IgD+ CD24+	MR Egger	18.4973476722721	29	0.933500113842794
nlYdjJ	ebi-a-GCST90018908	Coronary heart disease	CD27 on IgD+ CD24+	Inverse variance weighted	18.5053813195472	30	0.949764651461484
Nmt8SJ	ebi-a-GCST90018908	Coronary heart disease	CX3CR1 on CD14- CD16-	MR Egger	21.2706828928647	19	0.322038806535821
Nmt8SJ	ebi-a-GCST90018908	Coronary heart disease	CX3CR1 on CD14- CD16-	Inverse variance weighted	21.3481318913108	20	0.376902525602677
NOAnD0	ebi-a-GCST90018908	Coronary heart disease	CD40 on CD14+ CD16+ monocyte	MR Egger	25.0592548406058	19	0.158601003037918
NOAnD0	ebi-a-GCST90018908	Coronary heart disease	CD40 on CD14+ CD16+ monocyte	Inverse variance weighted	25.1012465524377	20	0.197585086507689
noq4cR	ebi-a-GCST90018908	Coronary heart disease	CD3 on NKT	MR Egger	19.3472348969101	14	0.152100879704873
noq4cR	ebi-a-GCST90018908	Coronary heart disease	CD3 on NKT	Inverse variance weighted	21.3457853300858	15	0.126140394591426
nRFAPN	ebi-a-GCST90018908	Coronary heart disease	CD20 on IgD+ CD38-	MR Egger	37.4027391997404	24	0.0398732776786505
nRFAPN	ebi-a-GCST90018908	Coronary heart disease	CD20 on IgD+ CD38-	Inverse variance weighted	43.0528366328679	25	0.0138110861641029
NRQPFm	ebi-a-GCST90018908	Coronary heart disease	CD4 on naive CD4+	MR Egger	19.9331910094443	18	0.336593528759036
NRQPFm	ebi-a-GCST90018908	Coronary heart disease	CD4 on naive CD4+	Inverse variance weighted	25.030521435106	19	0.159540019667309
NSsm5k	ebi-a-GCST90018908	Coronary heart disease	CD19 on transitional	MR Egger	24.4626084914048	24	0.435414452369884
NSsm5k	ebi-a-GCST90018908	Coronary heart disease	CD19 on transitional	Inverse variance weighted	24.9188073437653	25	0.466931342127856
nTCakW	ebi-a-GCST90018908	Coronary heart disease	CD8 on CD28+ CD45RA- CD8br	MR Egger	18.0261764117155	14	0.205591230392218
nTCakW	ebi-a-GCST90018908	Coronary heart disease	CD8 on CD28+ CD45RA- CD8br	Inverse variance weighted	18.3625561262233	15	0.244084809420653
NuqNgR	ebi-a-GCST90018908	Coronary heart disease	IgD on IgD+ CD38-	MR Egger	19.2206994577501	27	0.861819594282945
NuqNgR	ebi-a-GCST90018908	Coronary heart disease	IgD on IgD+ CD38-	Inverse variance weighted	19.3455007462179	28	0.887137558536054
NusUUL	ebi-a-GCST90018908	Coronary heart disease	Sw mem %lymphocyte	MR Egger	29.2493625833494	16	0.0223079061239915
NusUUL	ebi-a-GCST90018908	Coronary heart disease	Sw mem %lymphocyte	Inverse variance weighted	38.0345984862292	17	0.00243099886234164
O0dhnK	ebi-a-GCST90018908	Coronary heart disease	CD11c on granulocyte	MR Egger	32.3521710929712	23	0.0930381729574749
O0dhnK	ebi-a-GCST90018908	Coronary heart disease	CD11c on granulocyte	Inverse variance weighted	32.6594508477204	24	0.111465360014218
O0KXX7	ebi-a-GCST90018908	Coronary heart disease	CD28+ CD45RA- CD8dim %CD8dim	MR Egger	26.222019496857	28	0.560842089927021
O0KXX7	ebi-a-GCST90018908	Coronary heart disease	CD28+ CD45RA- CD8dim %CD8dim	Inverse variance weighted	26.5697122955903	29	0.594907968919472
o5cKy4	ebi-a-GCST90018908	Coronary heart disease	CD25 on memory B cell	MR Egger	42.9641045532783	23	0.00699384070280568
o5cKy4	ebi-a-GCST90018908	Coronary heart disease	CD25 on memory B cell	Inverse variance weighted	43.3162989640611	24	0.00915151361608692
O8Pbqp	ebi-a-GCST90018908	Coronary heart disease	IgD+ CD38br %B cell	MR Egger	19.4236404222456	25	0.776367909870147
O8Pbqp	ebi-a-GCST90018908	Coronary heart disease	IgD+ CD38br %B cell	Inverse variance weighted	19.7415109115302	26	0.803645311012945
ObV0du	ebi-a-GCST90018908	Coronary heart disease	BAFF-R on IgD+ CD38- unsw mem	MR Egger	13.8433552629232	19	0.792745057387911
ObV0du	ebi-a-GCST90018908	Coronary heart disease	BAFF-R on IgD+ CD38- unsw mem	Inverse variance weighted	14.4137084375489	20	0.808915978221234
OG4KvU	ebi-a-GCST90018908	Coronary heart disease	IgD on IgD+ CD38dim	MR Egger	18.1807843929059	20	0.575500355454345
OG4KvU	ebi-a-GCST90018908	Coronary heart disease	IgD on IgD+ CD38dim	Inverse variance weighted	18.2918318950114	21	0.630468847123312
ohGnkL	ebi-a-GCST90018908	Coronary heart disease	CD38 on IgD+	MR Egger	14.2722172765158	14	0.429633868774624
ohGnkL	ebi-a-GCST90018908	Coronary heart disease	CD38 on IgD+	Inverse variance weighted	15.1982731448163	15	0.437231792523474
OhqpgU	ebi-a-GCST90018908	Coronary heart disease	HLA DR on CD14+ CD16- monocyte	MR Egger	17.982085115486	20	0.5885884361149
OhqpgU	ebi-a-GCST90018908	Coronary heart disease	HLA DR on CD14+ CD16- monocyte	Inverse variance weighted	18.2364989959204	21	0.633992682267469
OKwoWc	ebi-a-GCST90018908	Coronary heart disease	HLA DR+ CD4+ AC	MR Egger	24.6264847936303	22	0.315267814504538
OKwoWc	ebi-a-GCST90018908	Coronary heart disease	HLA DR+ CD4+ AC	Inverse variance weighted	25.7380256740661	23	0.313388497747996
ONyIwr	ebi-a-GCST90018908	Coronary heart disease	CD25 on resting Treg	MR Egger	22.7716589324582	18	0.199517818362159
ONyIwr	ebi-a-GCST90018908	Coronary heart disease	CD25 on resting Treg	Inverse variance weighted	26.5414898950887	19	0.115794809125966
oPLN5v	ebi-a-GCST90018908	Coronary heart disease	CD14- CD16- AC	MR Egger	16.6187715715298	22	0.784036221996923
oPLN5v	ebi-a-GCST90018908	Coronary heart disease	CD14- CD16- AC	Inverse variance weighted	17.8850286598359	23	0.763695446153665
OrFAuj	ebi-a-GCST90018908	Coronary heart disease	CCR2 on CD14+ CD16- monocyte	MR Egger	19.5914696218994	26	0.810510846619285
OrFAuj	ebi-a-GCST90018908	Coronary heart disease	CCR2 on CD14+ CD16- monocyte	Inverse variance weighted	20.4435897885619	27	0.811634571507695
OT9nD3	ebi-a-GCST90018908	Coronary heart disease	CD45 on CD33dim HLA DR+ CD11b-	MR Egger	10.6557940366351	7	0.154353741650269
OT9nD3	ebi-a-GCST90018908	Coronary heart disease	CD45 on CD33dim HLA DR+ CD11b-	Inverse variance weighted	10.6812665194963	8	0.220421166366167
oVfhc0	ebi-a-GCST90018908	Coronary heart disease	IgD- CD27- %B cell	MR Egger	8.58345146260849	14	0.856774063341908
oVfhc0	ebi-a-GCST90018908	Coronary heart disease	IgD- CD27- %B cell	Inverse variance weighted	9.10390355489924	15	0.872022238080169
owfGko	ebi-a-GCST90018908	Coronary heart disease	CD19 on sw mem	MR Egger	20.7645391310924	27	0.797191498113709
owfGko	ebi-a-GCST90018908	Coronary heart disease	CD19 on sw mem	Inverse variance weighted	21.7208324013178	28	0.794048788117751
P0hPov	ebi-a-GCST90018908	Coronary heart disease	CD34 on HSC	MR Egger	19.2696328757841	12	0.0822258806357696
P0hPov	ebi-a-GCST90018908	Coronary heart disease	CD34 on HSC	Inverse variance weighted	19.5268333302287	13	0.107652866562423
P3tGLK	ebi-a-GCST90018908	Coronary heart disease	IgD+ CD38- %B cell	MR Egger	20.5107140424304	22	0.551126274894383
P3tGLK	ebi-a-GCST90018908	Coronary heart disease	IgD+ CD38- %B cell	Inverse variance weighted	32.9594614160707	23	0.0817756004611683
P6Fnni	ebi-a-GCST90018908	Coronary heart disease	CM CD4+ %CD4+	MR Egger	20.5862769890085	30	0.900377580540607
P6Fnni	ebi-a-GCST90018908	Coronary heart disease	CM CD4+ %CD4+	Inverse variance weighted	20.6851592140624	31	0.919968175820533
p8knAg	ebi-a-GCST90018908	Coronary heart disease	CD28+ CD45RA+ CD8dim AC	MR Egger	39.8356979009791	47	0.761297615219884
p8knAg	ebi-a-GCST90018908	Coronary heart disease	CD28+ CD45RA+ CD8dim AC	Inverse variance weighted	39.8718685941561	48	0.791756935416151
pAALMO	ebi-a-GCST90018908	Coronary heart disease	CM CD4+ AC	MR Egger	35.866263410506	27	0.118250951684295
pAALMO	ebi-a-GCST90018908	Coronary heart disease	CM CD4+ AC	Inverse variance weighted	35.8731511779755	28	0.145856407212768
pcQB1u	ebi-a-GCST90018908	Coronary heart disease	CD25 on activated & secreting Treg	MR Egger	20.8740315654904	18	0.285815893491832
pcQB1u	ebi-a-GCST90018908	Coronary heart disease	CD25 on activated & secreting Treg	Inverse variance weighted	20.8740935782343	19	0.343799419396137
pdK83z	ebi-a-GCST90018908	Coronary heart disease	CD33br HLA DR+ CD14dim AC	MR Egger	32.1475634544662	27	0.226663170756055
pdK83z	ebi-a-GCST90018908	Coronary heart disease	CD33br HLA DR+ CD14dim AC	Inverse variance weighted	37.4863401709749	28	0.108517387140602
pE7xRu	ebi-a-GCST90018908	Coronary heart disease	CD64 on CD14- CD16+ monocyte	MR Egger	21.8416832751536	18	0.239089813619126
pE7xRu	ebi-a-GCST90018908	Coronary heart disease	CD64 on CD14- CD16+ monocyte	Inverse variance weighted	22.4169396547154	19	0.263999743319972
pghVtI	ebi-a-GCST90018908	Coronary heart disease	Activated Treg %CD4 Treg	MR Egger	36.9447352986148	29	0.147643068738524
pghVtI	ebi-a-GCST90018908	Coronary heart disease	Activated Treg %CD4 Treg	Inverse variance weighted	37.1429299205631	30	0.173015213318544
Pj3FG6	ebi-a-GCST90018908	Coronary heart disease	CD27 on CD20-	MR Egger	11.0271084803373	14	0.683905075084851
Pj3FG6	ebi-a-GCST90018908	Coronary heart disease	CD27 on CD20-	Inverse variance weighted	11.0271133985105	15	0.75066998789663
PjWNat	ebi-a-GCST90018908	Coronary heart disease	CD127- CD8br %T cell	MR Egger	8.62611993353347	13	0.800558412508266
PjWNat	ebi-a-GCST90018908	Coronary heart disease	CD127- CD8br %T cell	Inverse variance weighted	8.90276125964001	14	0.837228772828456
pK2zbZ	ebi-a-GCST90018908	Coronary heart disease	CD20 on sw mem	MR Egger	50.101840114386	30	0.0121032347296283
pK2zbZ	ebi-a-GCST90018908	Coronary heart disease	CD20 on sw mem	Inverse variance weighted	50.5361661540317	31	0.0147990331035595
PL737j	ebi-a-GCST90018908	Coronary heart disease	CD3 on CM CD8br	MR Egger	8.59434234795941	17	0.952135428702814
PL737j	ebi-a-GCST90018908	Coronary heart disease	CD3 on CM CD8br	Inverse variance weighted	10.3167881492935	18	0.921074057465545
PLar73	ebi-a-GCST90018908	Coronary heart disease	CD25 on activated Treg	MR Egger	12.2572886569104	15	0.659459115999507
PLar73	ebi-a-GCST90018908	Coronary heart disease	CD25 on activated Treg	Inverse variance weighted	13.0470061599858	16	0.66931777067061
PM6BO1	ebi-a-GCST90018908	Coronary heart disease	CD25hi AC	MR Egger	14.7350212192102	21	0.836009129580753
PM6BO1	ebi-a-GCST90018908	Coronary heart disease	CD25hi AC	Inverse variance weighted	14.7950957618107	22	0.870880346058077
pmphuJ	ebi-a-GCST90018908	Coronary heart disease	CD19 on IgD+ CD38br	MR Egger	13.6419209036303	19	0.804151043671485
pmphuJ	ebi-a-GCST90018908	Coronary heart disease	CD19 on IgD+ CD38br	Inverse variance weighted	14.3746039025815	20	0.811006178794679
PNB7n0	ebi-a-GCST90018908	Coronary heart disease	CD14- CD16+ monocyte %monocyte	MR Egger	24.1132740588461	21	0.287602498185961
PNB7n0	ebi-a-GCST90018908	Coronary heart disease	CD14- CD16+ monocyte %monocyte	Inverse variance weighted	24.2028277828786	22	0.336688055957505
PO0D2s	ebi-a-GCST90018908	Coronary heart disease	CD86 on monocyte	MR Egger	5.62097351741701	15	0.98543569887326
PO0D2s	ebi-a-GCST90018908	Coronary heart disease	CD86 on monocyte	Inverse variance weighted	6.07921001009973	16	0.987217053768208
pREBAl	ebi-a-GCST90018908	Coronary heart disease	Unsw Mem %lymphocyte	MR Egger	32.7291231382808	22	0.0657871719866863
pREBAl	ebi-a-GCST90018908	Coronary heart disease	Unsw Mem %lymphocyte	Inverse variance weighted	32.9176258926425	23	0.0825127529549718
pRv8aR	ebi-a-GCST90018908	Coronary heart disease	CD11b on CD14+ monocyte	MR Egger	26.8348510571041	18	0.0821455846574791
pRv8aR	ebi-a-GCST90018908	Coronary heart disease	CD11b on CD14+ monocyte	Inverse variance weighted	26.8367646287	19	0.108513100501452
PS2C6B	ebi-a-GCST90018908	Coronary heart disease	Activated & secreting Treg %CD4+	MR Egger	27.2718809562219	29	0.557039054523547
PS2C6B	ebi-a-GCST90018908	Coronary heart disease	Activated & secreting Treg %CD4+	Inverse variance weighted	27.7876067146457	30	0.581690887750221
ptBIfC	ebi-a-GCST90018908	Coronary heart disease	HLA DR on CD14- CD16-	MR Egger	35.9958642348887	25	0.071662638861666
ptBIfC	ebi-a-GCST90018908	Coronary heart disease	HLA DR on CD14- CD16-	Inverse variance weighted	37.1607272455763	26	0.0722979980468691
pTH2vr	ebi-a-GCST90018908	Coronary heart disease	CD14+ CD16+ monocyte AC	MR Egger	18.4872055019011	19	0.490145773641654
pTH2vr	ebi-a-GCST90018908	Coronary heart disease	CD14+ CD16+ monocyte AC	Inverse variance weighted	18.5654670642006	20	0.550210730918449
pToqio	ebi-a-GCST90018908	Coronary heart disease	NK AC	MR Egger	26.8505617668285	20	0.139520925311904
pToqio	ebi-a-GCST90018908	Coronary heart disease	NK AC	Inverse variance weighted	28.4941427754713	21	0.126685274639567
PvFGQh	ebi-a-GCST90018908	Coronary heart disease	CD127- CD8br %CD8br	MR Egger	11.6018617108348	12	0.478160550809096
PvFGQh	ebi-a-GCST90018908	Coronary heart disease	CD127- CD8br %CD8br	Inverse variance weighted	11.6602553313379	13	0.555680174795554
pVNP8r	ebi-a-GCST90018908	Coronary heart disease	CD28- CD8br %T cell	MR Egger	10.9406834080408	14	0.690689399599468
pVNP8r	ebi-a-GCST90018908	Coronary heart disease	CD28- CD8br %T cell	Inverse variance weighted	10.9819364682642	15	0.75387381058941
Pvt2Z7	ebi-a-GCST90018908	Coronary heart disease	CD3 on CD45RA- CD4+	MR Egger	23.1742085320119	27	0.675618762487832
Pvt2Z7	ebi-a-GCST90018908	Coronary heart disease	CD3 on CD45RA- CD4+	Inverse variance weighted	23.4862737537899	28	0.708337851232229
pVZ4qK	ebi-a-GCST90018908	Coronary heart disease	CD8dim %T cell	MR Egger	21.5197492792557	17	0.203900409912702
pVZ4qK	ebi-a-GCST90018908	Coronary heart disease	CD8dim %T cell	Inverse variance weighted	21.5626182445423	18	0.251983448436316
pwFsfR	ebi-a-GCST90018908	Coronary heart disease	CD25 on naive-mature B cell	MR Egger	28.7580586899341	25	0.274156148266823
pwFsfR	ebi-a-GCST90018908	Coronary heart disease	CD25 on naive-mature B cell	Inverse variance weighted	29.0104471481143	26	0.310607321231304
PXHL2U	ebi-a-GCST90018908	Coronary heart disease	CD11b on Gr MDSC	MR Egger	0.0743853535381812	1	0.785055556437546
PXHL2U	ebi-a-GCST90018908	Coronary heart disease	CD11b on Gr MDSC	Inverse variance weighted	0.434878433584346	2	0.804576508174674
PXXoIF	ebi-a-GCST90018908	Coronary heart disease	CD66b on Gr MDSC	MR Egger	13.9956176843628	19	0.783946717527289
PXXoIF	ebi-a-GCST90018908	Coronary heart disease	CD66b on Gr MDSC	Inverse variance weighted	14.6864075105833	20	0.794061412825474
pyIy18	ebi-a-GCST90018908	Coronary heart disease	IgD on IgD+ CD24-	MR Egger	36.1837889393189	28	0.137977189167316
pyIy18	ebi-a-GCST90018908	Coronary heart disease	IgD on IgD+ CD24-	Inverse variance weighted	36.3227961223318	29	0.164349203573009
q1C9zu	ebi-a-GCST90018908	Coronary heart disease	Sw mem AC	MR Egger	19.7916161070322	23	0.654447527967623
q1C9zu	ebi-a-GCST90018908	Coronary heart disease	Sw mem AC	Inverse variance weighted	20.258162869642	24	0.682004224277828
q5aIKj	ebi-a-GCST90018908	Coronary heart disease	CD80 on monocyte	MR Egger	26.7528088356487	21	0.179185758909242
q5aIKj	ebi-a-GCST90018908	Coronary heart disease	CD80 on monocyte	Inverse variance weighted	26.7959052987204	22	0.21908094468955
Q6n9mQ	ebi-a-GCST90018908	Coronary heart disease	CD28 on CD39+ CD4+	MR Egger	17.0160378515052	17	0.453280049238939
Q6n9mQ	ebi-a-GCST90018908	Coronary heart disease	CD28 on CD39+ CD4+	Inverse variance weighted	17.0844891179083	18	0.517303484681736
Q6P7lf	ebi-a-GCST90018908	Coronary heart disease	CD25 on IgD+ CD38br	MR Egger	11.3942468093166	12	0.495467563878331
Q6P7lf	ebi-a-GCST90018908	Coronary heart disease	CD25 on IgD+ CD38br	Inverse variance weighted	11.6899705595568	13	0.553215376156716
q7aU3V	ebi-a-GCST90018908	Coronary heart disease	Memory B cell AC	MR Egger	26.450377830938	14	0.0226743144412308
q7aU3V	ebi-a-GCST90018908	Coronary heart disease	Memory B cell AC	Inverse variance weighted	26.6248784918514	15	0.0319455663914424
QCayJI	ebi-a-GCST90018908	Coronary heart disease	CD14- CD16+ monocyte AC	MR Egger	20.0442110308548	17	0.27197419922792
QCayJI	ebi-a-GCST90018908	Coronary heart disease	CD14- CD16+ monocyte AC	Inverse variance weighted	20.9659111331348	18	0.281136361697788
QDeu8c	ebi-a-GCST90018908	Coronary heart disease	FSC-A on HLA DR+ CD4+	MR Egger	16.6075776552136	15	0.342859253559356
QDeu8c	ebi-a-GCST90018908	Coronary heart disease	FSC-A on HLA DR+ CD4+	Inverse variance weighted	17.3535650563084	16	0.363082395327848
qEZObN	ebi-a-GCST90018908	Coronary heart disease	NKT %lymphocyte	MR Egger	28.2382393579678	34	0.745520761915655
qEZObN	ebi-a-GCST90018908	Coronary heart disease	NKT %lymphocyte	Inverse variance weighted	30.375132712857	35	0.690932663408383
Qfe83X	ebi-a-GCST90018908	Coronary heart disease	CD45 on lymphocyte	MR Egger	10.09108056338	17	0.899747391050064
Qfe83X	ebi-a-GCST90018908	Coronary heart disease	CD45 on lymphocyte	Inverse variance weighted	10.1300035135348	18	0.92758032541109
QgK56l	ebi-a-GCST90018908	Coronary heart disease	CD66b++ myeloid cell AC	MR Egger	8.82030132409528	15	0.886724241062195
QgK56l	ebi-a-GCST90018908	Coronary heart disease	CD66b++ myeloid cell AC	Inverse variance weighted	9.27507997745388	16	0.901654158269293
qGqRdr	ebi-a-GCST90018908	Coronary heart disease	SSC-A on granulocyte	MR Egger	31.0671886399507	25	0.186803608270149
qGqRdr	ebi-a-GCST90018908	Coronary heart disease	SSC-A on granulocyte	Inverse variance weighted	31.3035994394188	26	0.217156047944217
QgXpoa	ebi-a-GCST90018908	Coronary heart disease	CD127 on T cell	MR Egger	13.3190611176659	16	0.649301570990778
QgXpoa	ebi-a-GCST90018908	Coronary heart disease	CD127 on T cell	Inverse variance weighted	13.4090688339535	17	0.70840003153545
Qi1sTj	ebi-a-GCST90018908	Coronary heart disease	CD45RA+ CD8br AC	MR Egger	24.4434559625466	25	0.493884041438924
Qi1sTj	ebi-a-GCST90018908	Coronary heart disease	CD45RA+ CD8br AC	Inverse variance weighted	27.0157354958213	26	0.40850836871674
QIQYiD	ebi-a-GCST90018908	Coronary heart disease	CD27 on IgD+ CD38- unsw mem	MR Egger	32.4874245979765	22	0.0694573912112197
QIQYiD	ebi-a-GCST90018908	Coronary heart disease	CD27 on IgD+ CD38- unsw mem	Inverse variance weighted	32.5186664921754	23	0.0898283201766699
qJlbUI	ebi-a-GCST90018908	Coronary heart disease	CD25 on CD39+ CD4 Treg	MR Egger	18.6819601941954	15	0.228509308837689
qJlbUI	ebi-a-GCST90018908	Coronary heart disease	CD25 on CD39+ CD4 Treg	Inverse variance weighted	18.6972475898158	16	0.284675076788792
QjqHLZ	ebi-a-GCST90018908	Coronary heart disease	FSC-A on HLA DR+ NK	MR Egger	19.9867317812369	19	0.395376986839766
QjqHLZ	ebi-a-GCST90018908	Coronary heart disease	FSC-A on HLA DR+ NK	Inverse variance weighted	20.4399115735443	20	0.430730894409619
QkJ4vX	ebi-a-GCST90018908	Coronary heart disease	CD86 on myeloid DC	MR Egger	43.1195062393668	20	0.00197126066465319
QkJ4vX	ebi-a-GCST90018908	Coronary heart disease	CD86 on myeloid DC	Inverse variance weighted	44.3059192075549	21	0.00213399305583987
Qnbs0v	ebi-a-GCST90018908	Coronary heart disease	CD14 on CD33br HLA DR+ CD14dim	MR Egger	13.1230995653242	17	0.727907037755817
Qnbs0v	ebi-a-GCST90018908	Coronary heart disease	CD14 on CD33br HLA DR+ CD14dim	Inverse variance weighted	14.3311108174528	18	0.707265491519406
qncpyJ	ebi-a-GCST90018908	Coronary heart disease	HLA DR++ monocyte %leukocyte	MR Egger	15.2386478750679	6	0.0184796096835801
qncpyJ	ebi-a-GCST90018908	Coronary heart disease	HLA DR++ monocyte %leukocyte	Inverse variance weighted	15.9813892497087	7	0.0252869361761944
QofTIp	ebi-a-GCST90018908	Coronary heart disease	HLA DR on CD14+ monocyte	MR Egger	21.789593129964	20	0.352036195857134
QofTIp	ebi-a-GCST90018908	Coronary heart disease	HLA DR on CD14+ monocyte	Inverse variance weighted	21.8078904080892	21	0.410652015091319
Qq0QOO	ebi-a-GCST90018908	Coronary heart disease	FSC-A on CD8br	MR Egger	18.2868736876175	16	0.307367925093929
Qq0QOO	ebi-a-GCST90018908	Coronary heart disease	FSC-A on CD8br	Inverse variance weighted	20.451526456712	17	0.251788056107106
qq6BXy	ebi-a-GCST90018908	Coronary heart disease	Im MDSC AC	MR Egger	17.4440589290957	21	0.683862297137368
qq6BXy	ebi-a-GCST90018908	Coronary heart disease	Im MDSC AC	Inverse variance weighted	17.4549129383208	22	0.737773153286938
qqqp4N	ebi-a-GCST90018908	Coronary heart disease	CD45RA on naive CD8br	MR Egger	15.5750551249959	21	0.793031753658354
qqqp4N	ebi-a-GCST90018908	Coronary heart disease	CD45RA on naive CD8br	Inverse variance weighted	15.6779110811504	22	0.831543214897205
qqR5yY	ebi-a-GCST90018908	Coronary heart disease	CD45RA on naive CD4+	MR Egger	37.9789937295412	32	0.215477764004996
qqR5yY	ebi-a-GCST90018908	Coronary heart disease	CD45RA on naive CD4+	Inverse variance weighted	37.9840395884594	33	0.252619875052919
queAfI	ebi-a-GCST90018908	Coronary heart disease	HLA DR on myeloid DC	MR Egger	14.9284632248495	16	0.52988412926608
queAfI	ebi-a-GCST90018908	Coronary heart disease	HLA DR on myeloid DC	Inverse variance weighted	16.4353839551173	17	0.493206745951969
qVZ44M	ebi-a-GCST90018908	Coronary heart disease	CD39+ CD8br %CD8br	MR Egger	23.4490084750912	19	0.218143074790172
qVZ44M	ebi-a-GCST90018908	Coronary heart disease	CD39+ CD8br %CD8br	Inverse variance weighted	23.4501845353035	20	0.267233727561059
qx9EPV	ebi-a-GCST90018908	Coronary heart disease	Resting Treg % CD4 Treg	MR Egger	28.3742057624624	29	0.497978982796659
qx9EPV	ebi-a-GCST90018908	Coronary heart disease	Resting Treg % CD4 Treg	Inverse variance weighted	28.4734541798383	30	0.545362799179749
QxYFhA	ebi-a-GCST90018908	Coronary heart disease	Naive CD4+ %CD4+	MR Egger	44.1054891079855	34	0.114937270132742
QxYFhA	ebi-a-GCST90018908	Coronary heart disease	Naive CD4+ %CD4+	Inverse variance weighted	46.676210506716	35	0.0896736346431091
QyeyiC	ebi-a-GCST90018908	Coronary heart disease	CD28+ CD45RA+ CD8br %CD8br	MR Egger	48.2279656424819	36	0.0836665013881477
QyeyiC	ebi-a-GCST90018908	Coronary heart disease	CD28+ CD45RA+ CD8br %CD8br	Inverse variance weighted	48.3762731049673	37	0.0997805495970946
QZxNYl	ebi-a-GCST90018908	Coronary heart disease	IgD+ CD38- AC	MR Egger	32.2673922680995	16	0.00922789365941093
QZxNYl	ebi-a-GCST90018908	Coronary heart disease	IgD+ CD38- AC	Inverse variance weighted	32.6744765811099	17	0.0123910387701405
r1AaU6	ebi-a-GCST90018908	Coronary heart disease	TD CD8br AC	MR Egger	29.6588019736528	17	0.0289132953715694
r1AaU6	ebi-a-GCST90018908	Coronary heart disease	TD CD8br AC	Inverse variance weighted	30.0228181364739	18	0.037225241821416
r6blTx	ebi-a-GCST90018908	Coronary heart disease	CD33 on CD33br HLA DR+	MR Egger	28.7097706985732	22	0.153335031652999
r6blTx	ebi-a-GCST90018908	Coronary heart disease	CD33 on CD33br HLA DR+	Inverse variance weighted	28.7203220279165	23	0.189761944453405
r6vrE9	ebi-a-GCST90018908	Coronary heart disease	HVEM on CM CD8br	MR Egger	22.3870281250009	17	0.170289292542168
r6vrE9	ebi-a-GCST90018908	Coronary heart disease	HVEM on CM CD8br	Inverse variance weighted	23.7744750880872	18	0.162556064445518
r9IWKU	ebi-a-GCST90018908	Coronary heart disease	CM CD8br AC	MR Egger	10.4947664047108	25	0.995091695384931
r9IWKU	ebi-a-GCST90018908	Coronary heart disease	CM CD8br AC	Inverse variance weighted	15.9932414015842	26	0.936365300756429
rBpAVP	ebi-a-GCST90018908	Coronary heart disease	T cell %leukocyte	MR Egger	11.53996807921	17	0.827158331314582
rBpAVP	ebi-a-GCST90018908	Coronary heart disease	T cell %leukocyte	Inverse variance weighted	11.5917895936683	18	0.867580592922925
rc4KqU	ebi-a-GCST90018908	Coronary heart disease	CD25++ CD8br %CD8br	MR Egger	11.6436720844932	21	0.948741748515529
rc4KqU	ebi-a-GCST90018908	Coronary heart disease	CD25++ CD8br %CD8br	Inverse variance weighted	11.645025377578	22	0.964282837385244
rEzNKS	ebi-a-GCST90018908	Coronary heart disease	CD19 on IgD+ CD38- naive	MR Egger	20.1770729292222	17	0.265272657330672
rEzNKS	ebi-a-GCST90018908	Coronary heart disease	CD19 on IgD+ CD38- naive	Inverse variance weighted	20.6095595731524	18	0.299566736334574
rG7nud	ebi-a-GCST90018908	Coronary heart disease	CD39 on CD39+ CD4+	MR Egger	18.7645241062262	19	0.472033030020129
rG7nud	ebi-a-GCST90018908	Coronary heart disease	CD39 on CD39+ CD4+	Inverse variance weighted	18.9921797863068	20	0.522334398237382
rHpacX	ebi-a-GCST90018908	Coronary heart disease	CCR2 on monocyte	MR Egger	18.9578876420841	23	0.703666192235039
rHpacX	ebi-a-GCST90018908	Coronary heart disease	CCR2 on monocyte	Inverse variance weighted	19.61993265758	24	0.718171584720627
Ri9te2	ebi-a-GCST90018908	Coronary heart disease	CD45 on lymphocyte	MR Egger	16.4672774917507	22	0.792037678314867
Ri9te2	ebi-a-GCST90018908	Coronary heart disease	CD45 on lymphocyte	Inverse variance weighted	17.9707904205007	23	0.759071798656341
rkov81	ebi-a-GCST90018908	Coronary heart disease	CD3 on CD39+ CD4+	MR Egger	17.1472661218362	26	0.904566499235397
rkov81	ebi-a-GCST90018908	Coronary heart disease	CD3 on CD39+ CD4+	Inverse variance weighted	17.6841674776556	27	0.912876576586964
rLdAx7	ebi-a-GCST90018908	Coronary heart disease	CD4 on resting Treg	MR Egger	11.5060680289702	12	0.486116899303288
rLdAx7	ebi-a-GCST90018908	Coronary heart disease	CD4 on resting Treg	Inverse variance weighted	11.6328337050801	13	0.557956567738007
RlJioO	ebi-a-GCST90018908	Coronary heart disease	CD28 on CD28+ CD45RA+ CD8br	MR Egger	18.4752642765554	14	0.185983984208638
RlJioO	ebi-a-GCST90018908	Coronary heart disease	CD28 on CD28+ CD45RA+ CD8br	Inverse variance weighted	18.6157702606168	15	0.231676144583194
RmGeN8	ebi-a-GCST90018908	Coronary heart disease	CD25 on CD39+ secreting Treg	MR Egger	20.7187836844213	15	0.146057444164015
RmGeN8	ebi-a-GCST90018908	Coronary heart disease	CD25 on CD39+ secreting Treg	Inverse variance weighted	20.909086800307	16	0.18203172336113
ro9Mfu	ebi-a-GCST90018908	Coronary heart disease	CD45 on NKT	MR Egger	25.2966874339852	20	0.190315407902123
ro9Mfu	ebi-a-GCST90018908	Coronary heart disease	CD45 on NKT	Inverse variance weighted	26.1425893345128	21	0.201064214470862
RPrA95	ebi-a-GCST90018908	Coronary heart disease	CD28 on secreting Treg	MR Egger	16.1672016156058	15	0.37102722395017
RPrA95	ebi-a-GCST90018908	Coronary heart disease	CD28 on secreting Treg	Inverse variance weighted	16.181420091574	16	0.440372295629735
rqXQnY	ebi-a-GCST90018908	Coronary heart disease	CD33 on Im MDSC	MR Egger	28.0440962228895	22	0.17422442275557
rqXQnY	ebi-a-GCST90018908	Coronary heart disease	CD33 on Im MDSC	Inverse variance weighted	28.9947494107613	23	0.180483985642435
rUMv0K	ebi-a-GCST90018908	Coronary heart disease	DC AC	MR Egger	15.4528727053575	19	0.693412213544836
rUMv0K	ebi-a-GCST90018908	Coronary heart disease	DC AC	Inverse variance weighted	15.4658884369783	20	0.749157903261924
ry3Xob	ebi-a-GCST90018908	Coronary heart disease	HLA DR+ T cell%T cell	MR Egger	38.7436710166449	31	0.159889091676179
ry3Xob	ebi-a-GCST90018908	Coronary heart disease	HLA DR+ T cell%T cell	Inverse variance weighted	40.1071611643249	32	0.153764260309607
rYUx4l	ebi-a-GCST90018908	Coronary heart disease	CD14+ CD16- monocyte AC	MR Egger	32.3749179616573	27	0.218483432834326
rYUx4l	ebi-a-GCST90018908	Coronary heart disease	CD14+ CD16- monocyte AC	Inverse variance weighted	35.1680445503044	28	0.165028389592581
S03iLE	ebi-a-GCST90018908	Coronary heart disease	CD16-CD56 on NKT	MR Egger	23.5021623103514	26	0.604408841282982
S03iLE	ebi-a-GCST90018908	Coronary heart disease	CD16-CD56 on NKT	Inverse variance weighted	23.5389791764835	27	0.655747386544427
s3QiIu	ebi-a-GCST90018908	Coronary heart disease	CD127 on CD28+ CD4+	MR Egger	14.6384776541409	19	0.745281437899797
s3QiIu	ebi-a-GCST90018908	Coronary heart disease	CD127 on CD28+ CD4+	Inverse variance weighted	15.3949062306677	20	0.753382735481432
s7KeBm	ebi-a-GCST90018908	Coronary heart disease	B cell AC	MR Egger	36.8754786074462	30	0.180800637152787
s7KeBm	ebi-a-GCST90018908	Coronary heart disease	B cell AC	Inverse variance weighted	36.886976603116	31	0.215204153023775
S8FKTY	ebi-a-GCST90018908	Coronary heart disease	HLA DR+ CD8br %T cell	MR Egger	49.1606029750346	31	0.0203004873136446
S8FKTY	ebi-a-GCST90018908	Coronary heart disease	HLA DR+ CD8br %T cell	Inverse variance weighted	50.9544251510264	32	0.017999771683586
S8MAzy	ebi-a-GCST90018908	Coronary heart disease	CD28 on CD28+ CD4+	MR Egger	16.9004592104535	26	0.912059288530166
S8MAzy	ebi-a-GCST90018908	Coronary heart disease	CD28 on CD28+ CD4+	Inverse variance weighted	17.168882896898	27	0.926874082032394
sbh1jl	ebi-a-GCST90018908	Coronary heart disease	SSC-A on HLA DR+ NK	MR Egger	29.9378084875635	25	0.226626133069998
sbh1jl	ebi-a-GCST90018908	Coronary heart disease	SSC-A on HLA DR+ NK	Inverse variance weighted	29.9378700331176	26	0.270193044707107
SbNJy6	ebi-a-GCST90018908	Coronary heart disease	CD62L on CD62L+ DC	MR Egger	38.6261470107134	24	0.0298789557169332
SbNJy6	ebi-a-GCST90018908	Coronary heart disease	CD62L on CD62L+ DC	Inverse variance weighted	40.4209041882364	25	0.0263877668468048
SbS2B8	ebi-a-GCST90018908	Coronary heart disease	CD33 on basophil	MR Egger	23.5781654560266	21	0.31394300724461
SbS2B8	ebi-a-GCST90018908	Coronary heart disease	CD33 on basophil	Inverse variance weighted	23.6024436110406	22	0.368407974712251
ScdN0p	ebi-a-GCST90018908	Coronary heart disease	CD25 on sw mem	MR Egger	14.3121478502129	19	0.765200031310613
ScdN0p	ebi-a-GCST90018908	Coronary heart disease	CD25 on sw mem	Inverse variance weighted	16.5706574613818	20	0.680650694825508
sCEj7z	ebi-a-GCST90018908	Coronary heart disease	NK %CD3- lymphocyte	MR Egger	36.9177759726926	25	0.0587819445969453
sCEj7z	ebi-a-GCST90018908	Coronary heart disease	NK %CD3- lymphocyte	Inverse variance weighted	37.7158868355086	26	0.0643365487088679
ScqlyU	ebi-a-GCST90018908	Coronary heart disease	HVEM on naive CD4+	MR Egger	25.9124097284997	16	0.055273225520414
ScqlyU	ebi-a-GCST90018908	Coronary heart disease	HVEM on naive CD4+	Inverse variance weighted	29.0873085372479	17	0.0337295009853735
sf0rh6	ebi-a-GCST90018908	Coronary heart disease	CD80 on granulocyte	MR Egger	26.9979508438538	31	0.672276231297687
sf0rh6	ebi-a-GCST90018908	Coronary heart disease	CD80 on granulocyte	Inverse variance weighted	27.2563724024602	32	0.705592475688649
sFetNO	ebi-a-GCST90018908	Coronary heart disease	CD11c on myeloid DC	MR Egger	19.5761883902056	29	0.905612068566694
sFetNO	ebi-a-GCST90018908	Coronary heart disease	CD11c on myeloid DC	Inverse variance weighted	19.9692912420638	30	0.917338683792206
sFLbz5	ebi-a-GCST90018908	Coronary heart disease	CD28- DN (CD4-CD8-) %T cell	MR Egger	17.3056073608406	23	0.793990342194761
sFLbz5	ebi-a-GCST90018908	Coronary heart disease	CD28- DN (CD4-CD8-) %T cell	Inverse variance weighted	18.6161321050259	24	0.772139297202251
sFpmAh	ebi-a-GCST90018908	Coronary heart disease	EM CD8br %CD8br	MR Egger	25.1127600849762	23	0.344497706808142
sFpmAh	ebi-a-GCST90018908	Coronary heart disease	EM CD8br %CD8br	Inverse variance weighted	27.3510171485581	24	0.288359031447124
SHYq3B	ebi-a-GCST90018908	Coronary heart disease	CD28- CD127- CD25++ CD8br AC	MR Egger	20.992674075808	27	0.786631292977129
SHYq3B	ebi-a-GCST90018908	Coronary heart disease	CD28- CD127- CD25++ CD8br AC	Inverse variance weighted	21.5408157480127	28	0.80209290174084
sLhPrE	ebi-a-GCST90018908	Coronary heart disease	CD28- CD127- CD25++ CD8br %CD8br	MR Egger	8.98339592453149	16	0.914095731500978
sLhPrE	ebi-a-GCST90018908	Coronary heart disease	CD28- CD127- CD25++ CD8br %CD8br	Inverse variance weighted	10.0491505005274	17	0.901536499315588
SM1e9y	ebi-a-GCST90018908	Coronary heart disease	CD24 on memory B cell	MR Egger	50.013523008261	30	0.0123619936937105
SM1e9y	ebi-a-GCST90018908	Coronary heart disease	CD24 on memory B cell	Inverse variance weighted	50.1590417845426	31	0.0161530824442801
sONT3e	ebi-a-GCST90018908	Coronary heart disease	FSC-A on B cell	MR Egger	22.2400879204448	18	0.221500237783768
sONT3e	ebi-a-GCST90018908	Coronary heart disease	FSC-A on B cell	Inverse variance weighted	22.5462495362035	19	0.257919130158599
SPHsmH	ebi-a-GCST90018908	Coronary heart disease	CD4 on CD39+ secreting Treg	MR Egger	26.7856923301649	22	0.219479388971487
SPHsmH	ebi-a-GCST90018908	Coronary heart disease	CD4 on CD39+ secreting Treg	Inverse variance weighted	34.1268352566381	23	0.0633463274748836
SPTKKm	ebi-a-GCST90018908	Coronary heart disease	Secreting Treg AC	MR Egger	19.5323486696988	21	0.551030683100113
SPTKKm	ebi-a-GCST90018908	Coronary heart disease	Secreting Treg AC	Inverse variance weighted	19.7706768134832	22	0.597381905338068
sREEtQ	ebi-a-GCST90018908	Coronary heart disease	IgD+ CD24- %B cell	MR Egger	20.7359048362474	18	0.292945744823135
sREEtQ	ebi-a-GCST90018908	Coronary heart disease	IgD+ CD24- %B cell	Inverse variance weighted	20.7731853837918	19	0.349467838645689
SrWyHr	ebi-a-GCST90018908	Coronary heart disease	Unsw mem %B cell	MR Egger	32.9887762444413	30	0.323029401693073
SrWyHr	ebi-a-GCST90018908	Coronary heart disease	Unsw mem %B cell	Inverse variance weighted	35.9690662290734	31	0.247014121099924
SS4ytl	ebi-a-GCST90018908	Coronary heart disease	CD4 on CD4+	MR Egger	19.689081826736	22	0.602481349393321
SS4ytl	ebi-a-GCST90018908	Coronary heart disease	CD4 on CD4+	Inverse variance weighted	20.3615468909279	23	0.620014950712292
sSIdMb	ebi-a-GCST90018908	Coronary heart disease	CD11c+ CD62L- monocyte AC	MR Egger	23.6829566241386	23	0.421534326226557
sSIdMb	ebi-a-GCST90018908	Coronary heart disease	CD11c+ CD62L- monocyte AC	Inverse variance weighted	23.6830677354744	24	0.479835078287909
SUwE3t	ebi-a-GCST90018908	Coronary heart disease	NKT AC	MR Egger	28.2017564307833	33	0.704967149622009
SUwE3t	ebi-a-GCST90018908	Coronary heart disease	NKT AC	Inverse variance weighted	30.235121616458	34	0.652790905629941
SVAvGJ	ebi-a-GCST90018908	Coronary heart disease	CD19 on unsw mem	MR Egger	11.8900145002958	23	0.97213260515827
SVAvGJ	ebi-a-GCST90018908	Coronary heart disease	CD19 on unsw mem	Inverse variance weighted	12.9343376684948	24	0.9671902761268
swiv5g	ebi-a-GCST90018908	Coronary heart disease	CD25 on secreting Treg	MR Egger	19.951058223946	12	0.0680174590845875
swiv5g	ebi-a-GCST90018908	Coronary heart disease	CD25 on secreting Treg	Inverse variance weighted	20.1525747459192	13	0.091470594425403
Swp7bJ	ebi-a-GCST90018908	Coronary heart disease	EM DN (CD4-CD8-) AC	MR Egger	15.9278724713008	19	0.66208489955983
Swp7bJ	ebi-a-GCST90018908	Coronary heart disease	EM DN (CD4-CD8-) AC	Inverse variance weighted	16.3063138496237	20	0.697448441492499
SWxy7q	ebi-a-GCST90018908	Coronary heart disease	Gr MDSC AC	MR Egger	10.1305017107538	19	0.949652760403641
SWxy7q	ebi-a-GCST90018908	Coronary heart disease	Gr MDSC AC	Inverse variance weighted	10.2798770818531	20	0.962808404204251
sxs8GO	ebi-a-GCST90018908	Coronary heart disease	IgD on IgD+ CD24+	MR Egger	23.4073266621556	25	0.553791190096366
sxs8GO	ebi-a-GCST90018908	Coronary heart disease	IgD on IgD+ CD24+	Inverse variance weighted	23.5385518057785	26	0.602332996427221
syvAsa	ebi-a-GCST90018908	Coronary heart disease	CD62L- HLA DR++ monocyte AC	MR Egger	12.8020744755005	17	0.749331792096741
syvAsa	ebi-a-GCST90018908	Coronary heart disease	CD62L- HLA DR++ monocyte AC	Inverse variance weighted	12.9617215828028	18	0.793842022349816
T2eT5U	ebi-a-GCST90018908	Coronary heart disease	Memory B cell %B cell	MR Egger	32.501509485869	26	0.177056185798828
T2eT5U	ebi-a-GCST90018908	Coronary heart disease	Memory B cell %B cell	Inverse variance weighted	33.1502659896974	27	0.192156175290021
t2NeOP	ebi-a-GCST90018908	Coronary heart disease	CD33br HLA DR+ CD14- AC	MR Egger	35.386522292446	27	0.129342574358686
t2NeOP	ebi-a-GCST90018908	Coronary heart disease	CD33br HLA DR+ CD14- AC	Inverse variance weighted	37.8277589420612	28	0.101701919099974
t3U9Zg	ebi-a-GCST90018908	Coronary heart disease	BAFF-R on sw mem	MR Egger	21.0783487760801	18	0.275478705088983
t3U9Zg	ebi-a-GCST90018908	Coronary heart disease	BAFF-R on sw mem	Inverse variance weighted	22.5353282543879	19	0.258428980813432
T3z5YR	ebi-a-GCST90018908	Coronary heart disease	CD86+ myeloid DC %DC	MR Egger	19.0058157009245	22	0.64496928097044
T3z5YR	ebi-a-GCST90018908	Coronary heart disease	CD86+ myeloid DC %DC	Inverse variance weighted	19.0137584271521	23	0.700425764493368
T885JQ	ebi-a-GCST90018908	Coronary heart disease	CD4RA on TD CD4+	MR Egger	30.5206072049534	31	0.490544607334904
T885JQ	ebi-a-GCST90018908	Coronary heart disease	CD4RA on TD CD4+	Inverse variance weighted	30.5783825918096	32	0.538493257132524
TA8Hmo	ebi-a-GCST90018908	Coronary heart disease	HLA DR on HSC	MR Egger	5.08063172678497	4	0.279123787355671
TA8Hmo	ebi-a-GCST90018908	Coronary heart disease	HLA DR on HSC	Inverse variance weighted	7.35133689288653	5	0.195794480997043
tBwDbE	ebi-a-GCST90018908	Coronary heart disease	FSC-A on plasmacytoid DC	MR Egger	34.377965572372	25	0.10007274358404
tBwDbE	ebi-a-GCST90018908	Coronary heart disease	FSC-A on plasmacytoid DC	Inverse variance weighted	35.0934530149752	26	0.10964281685467
teG9a6	ebi-a-GCST90018908	Coronary heart disease	CD24 on IgD+ CD38br	MR Egger	21.5377202867917	23	0.548285215696066
teG9a6	ebi-a-GCST90018908	Coronary heart disease	CD24 on IgD+ CD38br	Inverse variance weighted	21.5423667992122	24	0.606560563207986
TfsT91	ebi-a-GCST90018908	Coronary heart disease	Plasmacytoid DC AC	MR Egger	33.2266588437186	28	0.227498500746922
TfsT91	ebi-a-GCST90018908	Coronary heart disease	Plasmacytoid DC AC	Inverse variance weighted	33.6072596626778	29	0.253927043531632
ThSF2S	ebi-a-GCST90018908	Coronary heart disease	CD62L- CD86+ myeloid DC AC	MR Egger	18.3151099480249	19	0.501490189536505
ThSF2S	ebi-a-GCST90018908	Coronary heart disease	CD62L- CD86+ myeloid DC AC	Inverse variance weighted	18.3958540499263	20	0.561348943785203
thwCw1	ebi-a-GCST90018908	Coronary heart disease	SSC-A on HLA DR+ T cell	MR Egger	26.8219663704724	21	0.176824085976619
thwCw1	ebi-a-GCST90018908	Coronary heart disease	SSC-A on HLA DR+ T cell	Inverse variance weighted	34.2129838985095	22	0.0467280785754512
tkUIxS	ebi-a-GCST90018908	Coronary heart disease	CCR2 on monocyte	MR Egger	9.79792270421333	23	0.992458213286234
tkUIxS	ebi-a-GCST90018908	Coronary heart disease	CCR2 on monocyte	Inverse variance weighted	10.1179737924591	24	0.994043237451079
tLLudU	ebi-a-GCST90018908	Coronary heart disease	CD39+ secreting Treg %secreting Treg	MR Egger	18.3506130020009	26	0.862647178888396
tLLudU	ebi-a-GCST90018908	Coronary heart disease	CD39+ secreting Treg %secreting Treg	Inverse variance weighted	18.3650551928731	27	0.891966416833026
TLtnOh	ebi-a-GCST90018908	Coronary heart disease	Naive CD4+ %T cell	MR Egger	35.4965217940443	35	0.4448188287509
TLtnOh	ebi-a-GCST90018908	Coronary heart disease	Naive CD4+ %T cell	Inverse variance weighted	35.6338449413208	36	0.485865588358454
TNREkO	ebi-a-GCST90018908	Coronary heart disease	EM CD4+ %T cell	MR Egger	38.7788074008021	21	0.0104295718928463
TNREkO	ebi-a-GCST90018908	Coronary heart disease	EM CD4+ %T cell	Inverse variance weighted	42.9259778036487	22	0.00481909774472763
tOjDaV	ebi-a-GCST90018908	Coronary heart disease	CD8br %T cell	MR Egger	29.7622215837456	21	0.0968712930157996
tOjDaV	ebi-a-GCST90018908	Coronary heart disease	CD8br %T cell	Inverse variance weighted	30.7513572762945	22	0.101316717304489
Tpj7RM	ebi-a-GCST90018908	Coronary heart disease	DN (CD4-CD8-) %T cell	MR Egger	14.3085367446536	13	0.352479755143692
Tpj7RM	ebi-a-GCST90018908	Coronary heart disease	DN (CD4-CD8-) %T cell	Inverse variance weighted	14.3332399245232	14	0.425191011346709
trC1nT	ebi-a-GCST90018908	Coronary heart disease	DN (CD4-CD8-) %leukocyte	MR Egger	20.8320163247921	18	0.287972604407998
trC1nT	ebi-a-GCST90018908	Coronary heart disease	DN (CD4-CD8-) %leukocyte	Inverse variance weighted	22.3408188349821	19	0.267624001905483
Tut66L	ebi-a-GCST90018908	Coronary heart disease	CD45 on CD33dim HLA DR-	MR Egger	25.1557561614338	17	0.0912772123238047
Tut66L	ebi-a-GCST90018908	Coronary heart disease	CD45 on CD33dim HLA DR-	Inverse variance weighted	25.5262699849127	18	0.111093220027318
Tv5ZEh	ebi-a-GCST90018908	Coronary heart disease	CD14+ CD16- monocyte %monocyte	MR Egger	25.7612993355565	24	0.365386926926567
Tv5ZEh	ebi-a-GCST90018908	Coronary heart disease	CD14+ CD16- monocyte %monocyte	Inverse variance weighted	26.5402953142383	25	0.37923297427555
tWKPbG	ebi-a-GCST90018908	Coronary heart disease	CD8dim NKT %T cell	MR Egger	11.1436615461045	20	0.942411484985073
tWKPbG	ebi-a-GCST90018908	Coronary heart disease	CD8dim NKT %T cell	Inverse variance weighted	11.171405879553	21	0.959343937663212
tYAqCT	ebi-a-GCST90018908	Coronary heart disease	CD27 on CD20- CD38-	MR Egger	11.2370001761037	17	0.843981577430236
tYAqCT	ebi-a-GCST90018908	Coronary heart disease	CD27 on CD20- CD38-	Inverse variance weighted	21.7940835353198	18	0.241255631235948
tZwb8l	ebi-a-GCST90018908	Coronary heart disease	CD8 on TD CD8br	MR Egger	15.123863880497	16	0.515585917539277
tZwb8l	ebi-a-GCST90018908	Coronary heart disease	CD8 on TD CD8br	Inverse variance weighted	15.895998632427	17	0.531219354956442
U0JZ5A	ebi-a-GCST90018908	Coronary heart disease	BAFF-R on naive-mature B cell	MR Egger	14.8199874070248	21	0.831874775525939
U0JZ5A	ebi-a-GCST90018908	Coronary heart disease	BAFF-R on naive-mature B cell	Inverse variance weighted	15.0200362524463	22	0.861376689209273
u0uVGT	ebi-a-GCST90018908	Coronary heart disease	CD45 on HLA DR+ T cell	MR Egger	20.4456735484099	16	0.200814861240813
u0uVGT	ebi-a-GCST90018908	Coronary heart disease	CD45 on HLA DR+ T cell	Inverse variance weighted	20.6115822233933	17	0.244147661489049
u4YT89	ebi-a-GCST90018908	Coronary heart disease	Basophil AC	MR Egger	22.1162627670269	22	0.452967716290962
u4YT89	ebi-a-GCST90018908	Coronary heart disease	Basophil AC	Inverse variance weighted	23.8730472653606	23	0.410866063285586
u5IIaq	ebi-a-GCST90018908	Coronary heart disease	CD19 on IgD+ CD24+	MR Egger	24.0552535886705	34	0.897202135219721
u5IIaq	ebi-a-GCST90018908	Coronary heart disease	CD19 on IgD+ CD24+	Inverse variance weighted	25.6735809140653	35	0.875133905747062
U8gmm6	ebi-a-GCST90018908	Coronary heart disease	CD80 on myeloid DC	MR Egger	16.9857098887644	25	0.882311418321378
U8gmm6	ebi-a-GCST90018908	Coronary heart disease	CD80 on myeloid DC	Inverse variance weighted	19.8625959039168	26	0.798022936899988
uaH0Mz	ebi-a-GCST90018908	Coronary heart disease	CD3 on activated Treg	MR Egger	11.7795311450283	20	0.923455300056342
uaH0Mz	ebi-a-GCST90018908	Coronary heart disease	CD3 on activated Treg	Inverse variance weighted	14.0070525009811	21	0.869296146832836
uArZDE	ebi-a-GCST90018908	Coronary heart disease	SSC-A on monocyte	MR Egger	26.7292892264615	21	0.179994349683437
uArZDE	ebi-a-GCST90018908	Coronary heart disease	SSC-A on monocyte	Inverse variance weighted	26.9367726899516	22	0.213637774778645
uAzdRt	ebi-a-GCST90018908	Coronary heart disease	CD80 on CD62L+ myeloid DC	MR Egger	19.7880357298971	25	0.757853972394912
uAzdRt	ebi-a-GCST90018908	Coronary heart disease	CD80 on CD62L+ myeloid DC	Inverse variance weighted	21.1842448736652	26	0.732391947012172
UcNWYW	ebi-a-GCST90018908	Coronary heart disease	Activated & resting Treg % CD4 Treg	MR Egger	23.1987971318478	27	0.674287540852606
UcNWYW	ebi-a-GCST90018908	Coronary heart disease	Activated & resting Treg % CD4 Treg	Inverse variance weighted	23.2597162565773	28	0.719935351655437
ucOGOD	ebi-a-GCST90018908	Coronary heart disease	CD4 on CD45RA+ CD4+	MR Egger	17.1078653365878	27	0.928428208645288
ucOGOD	ebi-a-GCST90018908	Coronary heart disease	CD4 on CD45RA+ CD4+	Inverse variance weighted	17.1148690805369	28	0.946285259462222
UdELDC	ebi-a-GCST90018908	Coronary heart disease	CD19 on IgD- CD38-	MR Egger	16.9597086150875	21	0.713545709870932
UdELDC	ebi-a-GCST90018908	Coronary heart disease	CD19 on IgD- CD38-	Inverse variance weighted	17.0405189290583	22	0.761121589493352
UdwtQI	ebi-a-GCST90018908	Coronary heart disease	SSC-A on myeloid DC	MR Egger	12.7909580508014	17	0.750063732889878
UdwtQI	ebi-a-GCST90018908	Coronary heart disease	SSC-A on myeloid DC	Inverse variance weighted	12.9085501851818	18	0.796976930044103
uH7Pbh	ebi-a-GCST90018908	Coronary heart disease	CD28- CD25++ CD8br %CD8br	MR Egger	17.6329685017588	24	0.820441638029152
uH7Pbh	ebi-a-GCST90018908	Coronary heart disease	CD28- CD25++ CD8br %CD8br	Inverse variance weighted	17.7258425542983	25	0.853805033251669
Uik2JF	ebi-a-GCST90018908	Coronary heart disease	Resting Treg %CD4	MR Egger	25.3091547542123	32	0.793318000577918
Uik2JF	ebi-a-GCST90018908	Coronary heart disease	Resting Treg %CD4	Inverse variance weighted	25.3097208135976	33	0.828491722384123
Uji1OV	ebi-a-GCST90018908	Coronary heart disease	CD3 on CD28+ DN (CD4-CD8-)	MR Egger	19.5323920321468	14	0.145586672723807
Uji1OV	ebi-a-GCST90018908	Coronary heart disease	CD3 on CD28+ DN (CD4-CD8-)	Inverse variance weighted	19.5751677451339	15	0.188842365462742
ULETNJ	ebi-a-GCST90018908	Coronary heart disease	CD28+ DN (CD4-CD8-) AC	MR Egger	24.5235608095514	10	0.00632559344158388
ULETNJ	ebi-a-GCST90018908	Coronary heart disease	CD28+ DN (CD4-CD8-) AC	Inverse variance weighted	25.8825881430918	11	0.00675604919423942
unsv5e	ebi-a-GCST90018908	Coronary heart disease	CD20 on IgD+	MR Egger	26.9493829577838	19	0.105837611431123
unsv5e	ebi-a-GCST90018908	Coronary heart disease	CD20 on IgD+	Inverse variance weighted	27.1279842750273	20	0.131701503764878
uQIqbP	ebi-a-GCST90018908	Coronary heart disease	HVEM on CD8br	MR Egger	24.4389147771187	14	0.0405278430822879
uQIqbP	ebi-a-GCST90018908	Coronary heart disease	HVEM on CD8br	Inverse variance weighted	25.40252300815	15	0.0447919167030302
usRSrU	ebi-a-GCST90018908	Coronary heart disease	CD25 on CD39+ activated Treg	MR Egger	11.4759561504608	10	0.321657390798941
usRSrU	ebi-a-GCST90018908	Coronary heart disease	CD25 on CD39+ activated Treg	Inverse variance weighted	11.4990771524724	11	0.402447262398541
usWddj	ebi-a-GCST90018908	Coronary heart disease	CCR7 on naive CD8br	MR Egger	16.620985795114	22	0.783918340354812
usWddj	ebi-a-GCST90018908	Coronary heart disease	CCR7 on naive CD8br	Inverse variance weighted	18.3225080412349	23	0.739768408490054
uwiVgW	ebi-a-GCST90018908	Coronary heart disease	CD39+ secreting Treg AC	MR Egger	23.5358517943978	25	0.546303790345338
uwiVgW	ebi-a-GCST90018908	Coronary heart disease	CD39+ secreting Treg AC	Inverse variance weighted	23.5851931899215	26	0.599671256073886
uYS6H7	ebi-a-GCST90018908	Coronary heart disease	HLA DR+ NK AC	MR Egger	16.5523542934937	17	0.485070177214551
uYS6H7	ebi-a-GCST90018908	Coronary heart disease	HLA DR+ NK AC	Inverse variance weighted	22.1849108269851	18	0.223879076478354
v1N0PP	ebi-a-GCST90018908	Coronary heart disease	CD62L- myeloid DC AC	MR Egger	18.0533407223649	15	0.259871664818989
v1N0PP	ebi-a-GCST90018908	Coronary heart disease	CD62L- myeloid DC AC	Inverse variance weighted	18.054185888404	16	0.320733509722313
V26afm	ebi-a-GCST90018908	Coronary heart disease	CD80 on CD62L+ plasmacytoid DC	MR Egger	50.5344040941079	19	0.000109306321862489
V26afm	ebi-a-GCST90018908	Coronary heart disease	CD80 on CD62L+ plasmacytoid DC	Inverse variance weighted	51.6329856060316	20	0.000128761696042265
v5mbm2	ebi-a-GCST90018908	Coronary heart disease	CD62L- DC AC	MR Egger	16.1501840967954	17	0.513214238005366
v5mbm2	ebi-a-GCST90018908	Coronary heart disease	CD62L- DC AC	Inverse variance weighted	16.4044592471111	18	0.564342543436462
v88KFe	ebi-a-GCST90018908	Coronary heart disease	FSC-A on granulocyte	MR Egger	24.1883954322612	20	0.234259525091371
v88KFe	ebi-a-GCST90018908	Coronary heart disease	FSC-A on granulocyte	Inverse variance weighted	24.1884146758331	21	0.284019137662716
VCFB2o	ebi-a-GCST90018908	Coronary heart disease	CD127 on CD8br	MR Egger	28.8585476501959	22	0.148943845075077
VCFB2o	ebi-a-GCST90018908	Coronary heart disease	CD127 on CD8br	Inverse variance weighted	29.5424528469177	23	0.162991923149208
vD8CoU	ebi-a-GCST90018908	Coronary heart disease	CD127 on CD45RA- CD4 not Treg	MR Egger	13.8346550133289	16	0.61103025060588
vD8CoU	ebi-a-GCST90018908	Coronary heart disease	CD127 on CD45RA- CD4 not Treg	Inverse variance weighted	13.9298192708465	17	0.672063403996136
VdCbF2	ebi-a-GCST90018908	Coronary heart disease	PDL-1 on CD14+ CD16+ monocyte	MR Egger	21.2051911273245	26	0.73129613401326
VdCbF2	ebi-a-GCST90018908	Coronary heart disease	PDL-1 on CD14+ CD16+ monocyte	Inverse variance weighted	22.3185053591083	27	0.721021956715944
vEOk30	ebi-a-GCST90018908	Coronary heart disease	CD45RA+ CD28- CD8br %T cell	MR Egger	209.586265533002	209	0.475577658392313
vEOk30	ebi-a-GCST90018908	Coronary heart disease	CD45RA+ CD28- CD8br %T cell	Inverse variance weighted	209.779034978903	210	0.491321892869594
VEzWvx	ebi-a-GCST90018908	Coronary heart disease	CD45RA- CD4+ %CD4+	MR Egger	19.3841627143371	28	0.885864811086517
VEzWvx	ebi-a-GCST90018908	Coronary heart disease	CD45RA- CD4+ %CD4+	Inverse variance weighted	21.0650789225724	29	0.856767543613507
vfsQso	ebi-a-GCST90018908	Coronary heart disease	BAFF-R on IgD+ CD38-	MR Egger	16.2676341015668	20	0.699888004071826
vfsQso	ebi-a-GCST90018908	Coronary heart disease	BAFF-R on IgD+ CD38-	Inverse variance weighted	16.4236081186577	21	0.745397935001997
vGLZvM	ebi-a-GCST90018908	Coronary heart disease	CD45RA+ CD28- CD8br AC	MR Egger	747.224846291171	739	0.408860674696229
vGLZvM	ebi-a-GCST90018908	Coronary heart disease	CD45RA+ CD28- CD8br AC	Inverse variance weighted	750.353721063596	740	0.387746490631693
vI4ccA	ebi-a-GCST90018908	Coronary heart disease	CD45 on CD4+	MR Egger	11.7670750413673	11	0.381403749678202
vI4ccA	ebi-a-GCST90018908	Coronary heart disease	CD45 on CD4+	Inverse variance weighted	12.6201164370352	12	0.397245795902985
vKbkpJ	ebi-a-GCST90018908	Coronary heart disease	CD14 on Mo MDSC	MR Egger	23.0909110605193	22	0.396611407965243
vKbkpJ	ebi-a-GCST90018908	Coronary heart disease	CD14 on Mo MDSC	Inverse variance weighted	23.5621105008827	23	0.42837687190435
vkRZsD	ebi-a-GCST90018908	Coronary heart disease	CD24+ CD27+ %lymphocyte	MR Egger	34.3546203346501	23	0.0602014560113293
vkRZsD	ebi-a-GCST90018908	Coronary heart disease	CD24+ CD27+ %lymphocyte	Inverse variance weighted	35.1987971871752	24	0.065507012405757
vM2gM3	ebi-a-GCST90018908	Coronary heart disease	CD25 on IgD+	MR Egger	22.457340572504	26	0.663433105586085
vM2gM3	ebi-a-GCST90018908	Coronary heart disease	CD25 on IgD+	Inverse variance weighted	23.9538103661167	27	0.632877038093719
VOYBsG	ebi-a-GCST90018908	Coronary heart disease	CD11c+ HLA DR++ monocyte %monocyte	MR Egger	12.8656145770202	16	0.682557073581682
VOYBsG	ebi-a-GCST90018908	Coronary heart disease	CD11c+ HLA DR++ monocyte %monocyte	Inverse variance weighted	15.1014077510759	17	0.588177438437614
vPP26B	ebi-a-GCST90018908	Coronary heart disease	PB/PC %lymphocyte	MR Egger	26.5890769759917	17	0.0643761417303247
vPP26B	ebi-a-GCST90018908	Coronary heart disease	PB/PC %lymphocyte	Inverse variance weighted	26.8042158956086	18	0.0827415928731077
vwC1D2	ebi-a-GCST90018908	Coronary heart disease	CD20- CD38- AC	MR Egger	25.4601090094765	15	0.0440952590007329
vwC1D2	ebi-a-GCST90018908	Coronary heart disease	CD20- CD38- AC	Inverse variance weighted	27.7847647036083	16	0.0335424499750176
VXTAs2	ebi-a-GCST90018908	Coronary heart disease	CD62L on granulocyte	MR Egger	19.3996202360903	16	0.248485660468775
VXTAs2	ebi-a-GCST90018908	Coronary heart disease	CD62L on granulocyte	Inverse variance weighted	34.161787929388	17	0.00800140090301635
VYoqht	ebi-a-GCST90018908	Coronary heart disease	CD28 on CD45RA+ CD4+	MR Egger	6.75794059816144	12	0.873186508107003
VYoqht	ebi-a-GCST90018908	Coronary heart disease	CD28 on CD45RA+ CD4+	Inverse variance weighted	6.8401172275483	13	0.910201756795139
Vz2vEU	ebi-a-GCST90018908	Coronary heart disease	CD45 on Im MDSC	MR Egger	9.89655425094877	9	0.358924532244393
Vz2vEU	ebi-a-GCST90018908	Coronary heart disease	CD45 on Im MDSC	Inverse variance weighted	10.217684873689	10	0.421607229661512
W0HpLm	ebi-a-GCST90018908	Coronary heart disease	CD24 on IgD- CD38-	MR Egger	53.1074880663086	27	0.00195331072755442
W0HpLm	ebi-a-GCST90018908	Coronary heart disease	CD24 on IgD- CD38-	Inverse variance weighted	53.1141033067342	28	0.00284709927969663
w81Xri	ebi-a-GCST90018908	Coronary heart disease	CD39+ secreting Treg %CD4 Treg	MR Egger	15.1482018292851	20	0.767865566775217
w81Xri	ebi-a-GCST90018908	Coronary heart disease	CD39+ secreting Treg %CD4 Treg	Inverse variance weighted	16.270585524668	21	0.754260323494451
W9wy8M	ebi-a-GCST90018908	Coronary heart disease	Naive-mature B cell %B cell	MR Egger	26.2921555559083	26	0.44713887430364
W9wy8M	ebi-a-GCST90018908	Coronary heart disease	Naive-mature B cell %B cell	Inverse variance weighted	26.7979838165253	27	0.474734223098689
wbJHgX	ebi-a-GCST90018908	Coronary heart disease	Lymphocyte AC	MR Egger	11.698242541624	17	0.818055327604268
wbJHgX	ebi-a-GCST90018908	Coronary heart disease	Lymphocyte AC	Inverse variance weighted	11.7896279728408	18	0.857906188365576
wCI9Sj	ebi-a-GCST90018908	Coronary heart disease	FSC-A on HLA DR+ T cell	MR Egger	10.0375453374571	17	0.902028432015741
wCI9Sj	ebi-a-GCST90018908	Coronary heart disease	FSC-A on HLA DR+ T cell	Inverse variance weighted	15.293171438044	18	0.64174825045147
WcM1mb	ebi-a-GCST90018908	Coronary heart disease	SSC-A on T cell	MR Egger	21.3736082521331	20	0.375443070672299
WcM1mb	ebi-a-GCST90018908	Coronary heart disease	SSC-A on T cell	Inverse variance weighted	21.7352335646332	21	0.414902514006874
WEM2mX	ebi-a-GCST90018908	Coronary heart disease	DN (CD4-CD8-) NKT %T cell	MR Egger	21.7098968012939	30	0.864386734710646
WEM2mX	ebi-a-GCST90018908	Coronary heart disease	DN (CD4-CD8-) NKT %T cell	Inverse variance weighted	22.7813991261921	31	0.8569571865746
wf9xqq	ebi-a-GCST90018908	Coronary heart disease	IgD on IgD+ CD38- unsw mem	MR Egger	10.4847168094315	17	0.882064400935682
wf9xqq	ebi-a-GCST90018908	Coronary heart disease	IgD on IgD+ CD38- unsw mem	Inverse variance weighted	10.5411004003112	18	0.912806698529896
WfK7v5	ebi-a-GCST90018908	Coronary heart disease	CD86+ myeloid DC AC	MR Egger	18.2791289000545	21	0.631278172994791
WfK7v5	ebi-a-GCST90018908	Coronary heart disease	CD86+ myeloid DC AC	Inverse variance weighted	18.3950624569336	22	0.68232501230741
wgIh03	ebi-a-GCST90018908	Coronary heart disease	CD39 on CD39+ secreting Treg	MR Egger	23.0040642543005	21	0.343761750979259
wgIh03	ebi-a-GCST90018908	Coronary heart disease	CD39 on CD39+ secreting Treg	Inverse variance weighted	23.0776311100432	22	0.39735713400134
WiMO3p	ebi-a-GCST90018908	Coronary heart disease	CD3 on CD28- CD8br	MR Egger	23.0959496380607	17	0.146152992302835
WiMO3p	ebi-a-GCST90018908	Coronary heart disease	CD3 on CD28- CD8br	Inverse variance weighted	23.1072750635118	18	0.186501367111016
WJHoNe	ebi-a-GCST90018908	Coronary heart disease	CD45 on Gr MDSC	MR Egger	14.5121023598335	16	0.560619907765279
WJHoNe	ebi-a-GCST90018908	Coronary heart disease	CD45 on Gr MDSC	Inverse variance weighted	14.5995547270466	17	0.624300584653984
wkD5pn	ebi-a-GCST90018908	Coronary heart disease	TCRgd %lymphocyte	MR Egger	23.5582564537821	19	0.213646159460891
wkD5pn	ebi-a-GCST90018908	Coronary heart disease	TCRgd %lymphocyte	Inverse variance weighted	23.6117676349686	20	0.259762280218859
wkJB6j	ebi-a-GCST90018908	Coronary heart disease	IgD+ %B cell	MR Egger	13.9214025424893	15	0.53149833321372
wkJB6j	ebi-a-GCST90018908	Coronary heart disease	IgD+ %B cell	Inverse variance weighted	14.0220216654181	16	0.59707319557506
wKOIFa	ebi-a-GCST90018908	Coronary heart disease	CD40 on monocytes	MR Egger	30.171467756097	27	0.306504673599854
wKOIFa	ebi-a-GCST90018908	Coronary heart disease	CD40 on monocytes	Inverse variance weighted	31.2750700507049	28	0.30500241061399
wl3DNF	ebi-a-GCST90018908	Coronary heart disease	CD24+ CD27+ AC	MR Egger	26.900403577478	24	0.309117036946017
wl3DNF	ebi-a-GCST90018908	Coronary heart disease	CD24+ CD27+ AC	Inverse variance weighted	27.5272937715366	25	0.330068077600401
wOCSa3	ebi-a-GCST90018908	Coronary heart disease	CD33- HLA DR+ AC	MR Egger	33.2979751241538	35	0.550415437652655
wOCSa3	ebi-a-GCST90018908	Coronary heart disease	CD33- HLA DR+ AC	Inverse variance weighted	33.466456852392	36	0.589690861311295
WPjLX1	ebi-a-GCST90018908	Coronary heart disease	CD45 on T cell	MR Egger	19.540573682451	13	0.107272931842726
WPjLX1	ebi-a-GCST90018908	Coronary heart disease	CD45 on T cell	Inverse variance weighted	21.2716638003614	14	0.0948707020269557
wpvBHq	ebi-a-GCST90018908	Coronary heart disease	Naive DN (CD4-CD8-) %DN	MR Egger	29.0687107568963	21	0.112361634006449
wpvBHq	ebi-a-GCST90018908	Coronary heart disease	Naive DN (CD4-CD8-) %DN	Inverse variance weighted	29.0750685487487	22	0.142729991554134
WRcCQ3	ebi-a-GCST90018908	Coronary heart disease	CD8br NKT %lymphocyte	MR Egger	35.081516354399	27	0.136813001172934
WRcCQ3	ebi-a-GCST90018908	Coronary heart disease	CD8br NKT %lymphocyte	Inverse variance weighted	35.082875328295	28	0.167467732186378
WruMNe	ebi-a-GCST90018908	Coronary heart disease	SSC-A on HLA DR+ CD8br	MR Egger	19.0656236917925	21	0.580930276451955
WruMNe	ebi-a-GCST90018908	Coronary heart disease	SSC-A on HLA DR+ CD8br	Inverse variance weighted	19.8109101381554	22	0.594866499536948
wTX7cC	ebi-a-GCST90018908	Coronary heart disease	IgD+ AC	MR Egger	16.775317906045	15	0.332472422351907
wTX7cC	ebi-a-GCST90018908	Coronary heart disease	IgD+ AC	Inverse variance weighted	17.2008892175821	16	0.372714247547253
wWRTxB	ebi-a-GCST90018908	Coronary heart disease	CD20 on naive-mature B cell	MR Egger	33.4870902778694	23	0.0729471747432617
wWRTxB	ebi-a-GCST90018908	Coronary heart disease	CD20 on naive-mature B cell	Inverse variance weighted	38.1131652481656	24	0.0337583983445439
WzpHrJ	ebi-a-GCST90018908	Coronary heart disease	CD33dim HLA DR+ CD11b- %CD33dim HLA DR+	MR Egger	13.9537995975189	23	0.928186601027232
WzpHrJ	ebi-a-GCST90018908	Coronary heart disease	CD33dim HLA DR+ CD11b- %CD33dim HLA DR+	Inverse variance weighted	14.3551571587313	24	0.938217916351669
X2QzWG	ebi-a-GCST90018908	Coronary heart disease	CD8 on CM CD8br	MR Egger	13.0005667301659	14	0.526478997838371
X2QzWG	ebi-a-GCST90018908	Coronary heart disease	CD8 on CM CD8br	Inverse variance weighted	13.8481638313808	15	0.5370745743379
X3dTeO	ebi-a-GCST90018908	Coronary heart disease	CD27 on memory B cell	MR Egger	27.3170377007274	23	0.242713386088667
X3dTeO	ebi-a-GCST90018908	Coronary heart disease	CD27 on memory B cell	Inverse variance weighted	27.3362496235553	24	0.28902524878246
x7LmvF	ebi-a-GCST90018908	Coronary heart disease	CD28 on CD4 Treg	MR Egger	16.1109293534972	22	0.810342380576697
x7LmvF	ebi-a-GCST90018908	Coronary heart disease	CD28 on CD4 Treg	Inverse variance weighted	16.2006326524226	23	0.846546238856766
XAky4h	ebi-a-GCST90018908	Coronary heart disease	CD25 on CD28+ CD4+	MR Egger	1.51066853175003	3	0.679810236829656
XAky4h	ebi-a-GCST90018908	Coronary heart disease	CD25 on CD28+ CD4+	Inverse variance weighted	1.51074176099696	4	0.824737011020146
xE4Rvz	ebi-a-GCST90018908	Coronary heart disease	CD25++ CD8br AC	MR Egger	50.0666363754444	28	0.00635763708594585
xE4Rvz	ebi-a-GCST90018908	Coronary heart disease	CD25++ CD8br AC	Inverse variance weighted	51.2007958707494	29	0.00668371729390588
XFdvj3	ebi-a-GCST90018908	Coronary heart disease	CD3- lymphocyte %leukocyte	MR Egger	18.7343052979036	18	0.408353443931833
XFdvj3	ebi-a-GCST90018908	Coronary heart disease	CD3- lymphocyte %leukocyte	Inverse variance weighted	19.3982608539491	19	0.431568296171792
XfYWv4	ebi-a-GCST90018908	Coronary heart disease	SSC-A on NKT	MR Egger	18.3584252434355	19	0.498627938961806
XfYWv4	ebi-a-GCST90018908	Coronary heart disease	SSC-A on NKT	Inverse variance weighted	18.3641674880317	20	0.563432258464907
XhgXQT	ebi-a-GCST90018908	Coronary heart disease	HLA DR on CD14+ CD16+ monocyte	MR Egger	31.8045237370143	18	0.0231879264757812
XhgXQT	ebi-a-GCST90018908	Coronary heart disease	HLA DR on CD14+ CD16+ monocyte	Inverse variance weighted	31.8473322670829	19	0.0325141683825797
XIz3cH	ebi-a-GCST90018908	Coronary heart disease	Transitional %lymphocyte	MR Egger	26.6607089898015	25	0.373044529609941
XIz3cH	ebi-a-GCST90018908	Coronary heart disease	Transitional %lymphocyte	Inverse variance weighted	27.0765946750395	26	0.405325149818585
XJmATV	ebi-a-GCST90018908	Coronary heart disease	TD DN (CD4-CD8-) %DN	MR Egger	25.1642087819607	25	0.453201632015202
XJmATV	ebi-a-GCST90018908	Coronary heart disease	TD DN (CD4-CD8-) %DN	Inverse variance weighted	25.169106820489	26	0.509419584853205
xkP5Mj	ebi-a-GCST90018908	Coronary heart disease	CD25 on IgD- CD38-	MR Egger	12.7708074499961	20	0.886999636908222
xkP5Mj	ebi-a-GCST90018908	Coronary heart disease	CD25 on IgD- CD38-	Inverse variance weighted	12.7851502869263	21	0.915962705118333
Xlq1Ky	ebi-a-GCST90018908	Coronary heart disease	Naive CD8br %T cell	MR Egger	34.9301070785316	27	0.140645257042792
Xlq1Ky	ebi-a-GCST90018908	Coronary heart disease	Naive CD8br %T cell	Inverse variance weighted	35.6242654263117	28	0.152417262281263
XNwHH1	ebi-a-GCST90018908	Coronary heart disease	IgD+ CD24+ AC	MR Egger	33.3709850425404	21	0.0422619261309288
XNwHH1	ebi-a-GCST90018908	Coronary heart disease	IgD+ CD24+ AC	Inverse variance weighted	34.0771637573526	22	0.0482439230243287
xpn1qZ	ebi-a-GCST90018908	Coronary heart disease	SSC-A on lymphocyte	MR Egger	27.7067686928886	19	0.0892366905590056
xpn1qZ	ebi-a-GCST90018908	Coronary heart disease	SSC-A on lymphocyte	Inverse variance weighted	28.4109993600416	20	0.100021561288951
XpZYr1	ebi-a-GCST90018908	Coronary heart disease	CD4 on TD CD4+	MR Egger	24.1500291787795	24	0.453045440284232
XpZYr1	ebi-a-GCST90018908	Coronary heart disease	CD4 on TD CD4+	Inverse variance weighted	25.0487379566945	25	0.459644865614355
xR2r0V	ebi-a-GCST90018908	Coronary heart disease	PDL-1 on CD14+ CD16- monocyte	MR Egger	9.64344117668963	14	0.787759889215089
xR2r0V	ebi-a-GCST90018908	Coronary heart disease	PDL-1 on CD14+ CD16- monocyte	Inverse variance weighted	9.80624814183724	15	0.831747155445281
XRADHO	ebi-a-GCST90018908	Coronary heart disease	CD28+ CD45RA+ CD8dim %T cell	MR Egger	54.4063986467455	37	0.0323665941254705
XRADHO	ebi-a-GCST90018908	Coronary heart disease	CD28+ CD45RA+ CD8dim %T cell	Inverse variance weighted	54.5451478574563	38	0.0400140526558002
xRmkNH	ebi-a-GCST90018908	Coronary heart disease	BAFF-R on IgD+ CD24-	MR Egger	18.9818810278456	20	0.523004057658193
xRmkNH	ebi-a-GCST90018908	Coronary heart disease	BAFF-R on IgD+ CD24-	Inverse variance weighted	20.6227153014995	21	0.482181796332714
xSfwZN	ebi-a-GCST90018908	Coronary heart disease	CD3 on secreting Treg	MR Egger	13.1727033257766	19	0.829613673334287
xSfwZN	ebi-a-GCST90018908	Coronary heart disease	CD3 on secreting Treg	Inverse variance weighted	13.5347855915814	20	0.853278928498219
XSkAQg	ebi-a-GCST90018908	Coronary heart disease	IgD- CD27- %lymphocyte	MR Egger	12.0556732521056	16	0.740138490249618
XSkAQg	ebi-a-GCST90018908	Coronary heart disease	IgD- CD27- %lymphocyte	Inverse variance weighted	12.4940352425338	17	0.769343270805481
xtPk9e	ebi-a-GCST90018908	Coronary heart disease	HLA DR on CD33br HLA DR+ CD14dim	MR Egger	26.7128206985564	19	0.111522174755341
xtPk9e	ebi-a-GCST90018908	Coronary heart disease	HLA DR on CD33br HLA DR+ CD14dim	Inverse variance weighted	27.1469409734765	20	0.131180311662072
XTTY9J	ebi-a-GCST90018908	Coronary heart disease	Activated Treg AC	MR Egger	16.9785818958996	14	0.257321035413268
XTTY9J	ebi-a-GCST90018908	Coronary heart disease	Activated Treg AC	Inverse variance weighted	17.2925913990307	15	0.301676285556755
XVeUKH	ebi-a-GCST90018908	Coronary heart disease	IgD on transitional	MR Egger	31.6998716579455	30	0.381614614042464
XVeUKH	ebi-a-GCST90018908	Coronary heart disease	IgD on transitional	Inverse variance weighted	32.1149258342168	31	0.411192695368029
XWPmVl	ebi-a-GCST90018908	Coronary heart disease	CD33 on CD33dim HLA DR+ CD11b+	MR Egger	21.4052185548936	21	0.434448313004848
XWPmVl	ebi-a-GCST90018908	Coronary heart disease	CD33 on CD33dim HLA DR+ CD11b+	Inverse variance weighted	21.4283646579656	22	0.494416582342392
xYUB4B	ebi-a-GCST90018908	Coronary heart disease	CD25 on IgD- CD38dim	MR Egger	12.5459632927687	21	0.923693594121907
xYUB4B	ebi-a-GCST90018908	Coronary heart disease	CD25 on IgD- CD38dim	Inverse variance weighted	12.7009392026411	22	0.941167654269481
XYyGxx	ebi-a-GCST90018908	Coronary heart disease	CD14 on CD33dim HLA DR+ CD11b+	MR Egger	11.2936215702575	17	0.840899295454919
XYyGxx	ebi-a-GCST90018908	Coronary heart disease	CD14 on CD33dim HLA DR+ CD11b+	Inverse variance weighted	11.8004962820194	18	0.857364551633101
XZKZWU	ebi-a-GCST90018908	Coronary heart disease	IgD+ CD24- AC	MR Egger	13.575275124738	21	0.887142754745292
XZKZWU	ebi-a-GCST90018908	Coronary heart disease	IgD+ CD24- AC	Inverse variance weighted	14.6504822288163	22	0.876795942202688
XzP9y6	ebi-a-GCST90018908	Coronary heart disease	CD20 on IgD- CD38dim	MR Egger	50.837710296184	33	0.0243962154018878
XzP9y6	ebi-a-GCST90018908	Coronary heart disease	CD20 on IgD- CD38dim	Inverse variance weighted	51.0335269904929	34	0.0304679641482227
y2guQC	ebi-a-GCST90018908	Coronary heart disease	CD33dim HLA DR+ CD11b+ AC	MR Egger	24.3342279928627	25	0.500135192471424
y2guQC	ebi-a-GCST90018908	Coronary heart disease	CD33dim HLA DR+ CD11b+ AC	Inverse variance weighted	28.6516099496779	26	0.327161079012063
y4y4Jj	ebi-a-GCST90018908	Coronary heart disease	NK %lymphocyte	MR Egger	23.4337696868177	25	0.552249947874689
y4y4Jj	ebi-a-GCST90018908	Coronary heart disease	NK %lymphocyte	Inverse variance weighted	23.8604462968452	26	0.583944940455311
Y6ka9n	ebi-a-GCST90018908	Coronary heart disease	CD127 on CD4+	MR Egger	3.09186967319571	6	0.79723106382052
Y6ka9n	ebi-a-GCST90018908	Coronary heart disease	CD127 on CD4+	Inverse variance weighted	3.19936946369655	7	0.865966756366954
YAY88R	ebi-a-GCST90018908	Coronary heart disease	CD11c on CD62L+ myeloid DC	MR Egger	31.545265597796	26	0.208586235053158
YAY88R	ebi-a-GCST90018908	Coronary heart disease	CD11c on CD62L+ myeloid DC	Inverse variance weighted	32.0751318406412	27	0.229313077460507
yBhUIq	ebi-a-GCST90018908	Coronary heart disease	HLA DR on DC	MR Egger	38.2408331683561	19	0.00552967696883177
yBhUIq	ebi-a-GCST90018908	Coronary heart disease	HLA DR on DC	Inverse variance weighted	38.6292980741619	20	0.00741142062357714
YbvADi	ebi-a-GCST90018908	Coronary heart disease	CD4 on CD39+ activated Treg	MR Egger	33.2458328693535	23	0.0768777632098111
YbvADi	ebi-a-GCST90018908	Coronary heart disease	CD4 on CD39+ activated Treg	Inverse variance weighted	33.4355627608571	24	0.0952115914452993
yCtWDi	ebi-a-GCST90018908	Coronary heart disease	CD24 on CD24+ CD27+	MR Egger	0.0270814772825943	1	0.869286768810021
yCtWDi	ebi-a-GCST90018908	Coronary heart disease	CD24 on CD24+ CD27+	Inverse variance weighted	0.894447813872598	2	0.639400725988022
YJnVfP	ebi-a-GCST90018908	Coronary heart disease	HLA DR on CD14- CD16+ monocyte	MR Egger	15.7398949388485	15	0.399545890508158
YJnVfP	ebi-a-GCST90018908	Coronary heart disease	HLA DR on CD14- CD16+ monocyte	Inverse variance weighted	16.8351180040944	16	0.396343353255399
yjnWUZ	ebi-a-GCST90018908	Coronary heart disease	CD33br HLA DR+ AC	MR Egger	34.768269172341	28	0.176713678353388
yjnWUZ	ebi-a-GCST90018908	Coronary heart disease	CD33br HLA DR+ AC	Inverse variance weighted	39.5301290769525	29	0.0919176482397445
YKWEP5	ebi-a-GCST90018908	Coronary heart disease	CD16 on CD14- CD16+ monocyte	MR Egger	24.445310583039	20	0.22348104602214
YKWEP5	ebi-a-GCST90018908	Coronary heart disease	CD16 on CD14- CD16+ monocyte	Inverse variance weighted	25.7370636941731	21	0.216652679884194
YMUzTq	ebi-a-GCST90018908	Coronary heart disease	CD16 on CD14+ CD16+ monocyte	MR Egger	19.1034206339746	21	0.578505758754217
YMUzTq	ebi-a-GCST90018908	Coronary heart disease	CD16 on CD14+ CD16+ monocyte	Inverse variance weighted	19.1785559065579	22	0.63427806776002
yoj5Yn	ebi-a-GCST90018908	Coronary heart disease	CD19 on CD20- CD38-	MR Egger	20.235836925218	18	0.319699920637586
yoj5Yn	ebi-a-GCST90018908	Coronary heart disease	CD19 on CD20- CD38-	Inverse variance weighted	23.0139135728527	19	0.236729525834836
yR7QLd	ebi-a-GCST90018908	Coronary heart disease	CD25 on CD20- CD38-	MR Egger	22.210484187237	17	0.176759255298069
yR7QLd	ebi-a-GCST90018908	Coronary heart disease	CD25 on CD20- CD38-	Inverse variance weighted	23.0082597046356	18	0.190272927150852
YrbtnR	ebi-a-GCST90018908	Coronary heart disease	CD20 on IgD+ CD24-	MR Egger	27.0483071567	23	0.253917300361573
YrbtnR	ebi-a-GCST90018908	Coronary heart disease	CD20 on IgD+ CD24-	Inverse variance weighted	27.4013405634396	24	0.286095984173393
YSxCip	ebi-a-GCST90018908	Coronary heart disease	BAFF-R on IgD- CD24-	MR Egger	22.3617925761063	22	0.438479784255897
YSxCip	ebi-a-GCST90018908	Coronary heart disease	BAFF-R on IgD- CD24-	Inverse variance weighted	22.4241202131022	23	0.494786614034231
yVX674	ebi-a-GCST90018908	Coronary heart disease	CD25 on CD4+	MR Egger	9.73583419889127	13	0.715380265917988
yVX674	ebi-a-GCST90018908	Coronary heart disease	CD25 on CD4+	Inverse variance weighted	9.7506892438487	14	0.78017432999537
yWnic9	ebi-a-GCST90018908	Coronary heart disease	CD16+ monocyte %monocyte	MR Egger	34.9750223939686	22	0.038978477977377
yWnic9	ebi-a-GCST90018908	Coronary heart disease	CD16+ monocyte %monocyte	Inverse variance weighted	35.55679596413	23	0.045753118440357
yWZBCt	ebi-a-GCST90018908	Coronary heart disease	CD39+ CD8br AC	MR Egger	22.6410107187221	22	0.422231572288142
yWZBCt	ebi-a-GCST90018908	Coronary heart disease	CD39+ CD8br AC	Inverse variance weighted	23.463428707768	23	0.433997955747231
yxrR1G	ebi-a-GCST90018908	Coronary heart disease	CD19 on B cell	MR Egger	30.4786781495372	24	0.169389323782314
yxrR1G	ebi-a-GCST90018908	Coronary heart disease	CD19 on B cell	Inverse variance weighted	30.8244892305462	25	0.194896379252808
z0QKwn	ebi-a-GCST90018908	Coronary heart disease	CD38 on IgD+ CD24-	MR Egger	12.0274064143142	15	0.676953421131104
z0QKwn	ebi-a-GCST90018908	Coronary heart disease	CD38 on IgD+ CD24-	Inverse variance weighted	15.3607659764552	16	0.498391028798861
Z1yPLD	ebi-a-GCST90018908	Coronary heart disease	IgD+ %Lymphocyte	MR Egger	27.4080613127284	17	0.0523481972079015
Z1yPLD	ebi-a-GCST90018908	Coronary heart disease	IgD+ %Lymphocyte	Inverse variance weighted	27.4633473233268	18	0.0707055510045848
z2fN5j	ebi-a-GCST90018908	Coronary heart disease	CD45RA on resting Treg	MR Egger	21.2114362327026	27	0.776286472906463
z2fN5j	ebi-a-GCST90018908	Coronary heart disease	CD45RA on resting Treg	Inverse variance weighted	21.8499112576526	28	0.788191983605241
z5qTgr	ebi-a-GCST90018908	Coronary heart disease	CD62L- plasmacytoid DC %DC	MR Egger	13.8140928129088	17	0.680215145042169
z5qTgr	ebi-a-GCST90018908	Coronary heart disease	CD62L- plasmacytoid DC %DC	Inverse variance weighted	17.7218032475169	18	0.474116008212392
z6BZJo	ebi-a-GCST90018908	Coronary heart disease	Basophil %CD33dim HLA DR- CD66b-	MR Egger	14.1695614545732	18	0.717972733916468
z6BZJo	ebi-a-GCST90018908	Coronary heart disease	Basophil %CD33dim HLA DR- CD66b-	Inverse variance weighted	16.5145379524415	19	0.622719782167337
z9hAcp	ebi-a-GCST90018908	Coronary heart disease	Leukocyte AC	MR Egger	12.3766502182506	10	0.260639146887653
z9hAcp	ebi-a-GCST90018908	Coronary heart disease	Leukocyte AC	Inverse variance weighted	13.2492514949315	11	0.277347155394181
Z9RvMA	ebi-a-GCST90018908	Coronary heart disease	CD28 on CD39+ resting Treg	MR Egger	25.1190745954339	20	0.196913527718432
Z9RvMA	ebi-a-GCST90018908	Coronary heart disease	CD28 on CD39+ resting Treg	Inverse variance weighted	25.8858994978728	21	0.210833148987814
zAHxAu	ebi-a-GCST90018908	Coronary heart disease	CD3 on activated & secreting Treg	MR Egger	13.6560378573176	20	0.847498686336624
zAHxAu	ebi-a-GCST90018908	Coronary heart disease	CD3 on activated & secreting Treg	Inverse variance weighted	14.465517234015	21	0.848785424454246
zdLxOB	ebi-a-GCST90018908	Coronary heart disease	CD3 on CD39+ CD8br	MR Egger	15.0244284461762	14	0.376486829618158
zdLxOB	ebi-a-GCST90018908	Coronary heart disease	CD3 on CD39+ CD8br	Inverse variance weighted	15.0473160250967	15	0.448014339463335
ZE5HYK	ebi-a-GCST90018908	Coronary heart disease	CD20 on transitional	MR Egger	24.3180913044391	24	0.443533384360346
ZE5HYK	ebi-a-GCST90018908	Coronary heart disease	CD20 on transitional	Inverse variance weighted	27.8856953169327	25	0.31314215032182
zFMI8L	ebi-a-GCST90018908	Coronary heart disease	CCR7 on naive CD4+	MR Egger	16.7025865865772	22	0.779555664705297
zFMI8L	ebi-a-GCST90018908	Coronary heart disease	CCR7 on naive CD4+	Inverse variance weighted	16.7590028653264	23	0.82090773366864
Zg1UVN	ebi-a-GCST90018908	Coronary heart disease	Naive DN (CD4-CD8-) AC	MR Egger	24.0908267769792	18	0.152074612505067
Zg1UVN	ebi-a-GCST90018908	Coronary heart disease	Naive DN (CD4-CD8-) AC	Inverse variance weighted	24.9329601394923	19	0.162760780625715
zgIskn	ebi-a-GCST90018908	Coronary heart disease	CD40 on CD14- CD16+ monocyte	MR Egger	53.059732651749	26	0.00133139383927041
zgIskn	ebi-a-GCST90018908	Coronary heart disease	CD40 on CD14- CD16+ monocyte	Inverse variance weighted	54.2726571663488	27	0.00140878374365521
ZGxS5S	ebi-a-GCST90018908	Coronary heart disease	CD3 on CD28+ CD45RA- CD8br	MR Egger	9.98429964755947	18	0.932417602770299
ZGxS5S	ebi-a-GCST90018908	Coronary heart disease	CD3 on CD28+ CD45RA- CD8br	Inverse variance weighted	10.0024383697005	19	0.952885622811019
zhIrxs	ebi-a-GCST90018908	Coronary heart disease	CCR2 on CD14- CD16+ monocyte	MR Egger	28.3237286359405	26	0.342714907364097
zhIrxs	ebi-a-GCST90018908	Coronary heart disease	CCR2 on CD14- CD16+ monocyte	Inverse variance weighted	29.5431489086263	27	0.335066732133292
zlCfdf	ebi-a-GCST90018908	Coronary heart disease	FSC-A on myeloid DC	MR Egger	42.9922392348394	18	0.000802255088273218
zlCfdf	ebi-a-GCST90018908	Coronary heart disease	FSC-A on myeloid DC	Inverse variance weighted	43.9231099196922	19	0.000967785675857676
zmjAhy	ebi-a-GCST90018908	Coronary heart disease	CD19 on IgD+ CD38- unsw mem	MR Egger	19.4982423380805	21	0.553211173127858
zmjAhy	ebi-a-GCST90018908	Coronary heart disease	CD19 on IgD+ CD38- unsw mem	Inverse variance weighted	19.6341056655445	22	0.605915397414188
zOjsG9	ebi-a-GCST90018908	Coronary heart disease	HLA DR on HLA DR+ T cell	MR Egger	10.7100522508642	17	0.871233710617868
zOjsG9	ebi-a-GCST90018908	Coronary heart disease	HLA DR on HLA DR+ T cell	Inverse variance weighted	10.7707842240676	18	0.903829122191287
ZOX9bj	ebi-a-GCST90018908	Coronary heart disease	IgD- CD24- AC	MR Egger	10.2747805964886	16	0.851889973760486
ZOX9bj	ebi-a-GCST90018908	Coronary heart disease	IgD- CD24- AC	Inverse variance weighted	10.453875863183	17	0.883507116327712
zrhvfr	ebi-a-GCST90018908	Coronary heart disease	HLA DR++ monocyte %monocyte	MR Egger	14.2262576134405	20	0.818841301947874
zrhvfr	ebi-a-GCST90018908	Coronary heart disease	HLA DR++ monocyte %monocyte	Inverse variance weighted	15.750016389927	21	0.783528146491236
zsq93M	ebi-a-GCST90018908	Coronary heart disease	CD39 on CD39+ CD8br	MR Egger	20.9488529622375	22	0.523901050936974
zsq93M	ebi-a-GCST90018908	Coronary heart disease	CD39 on CD39+ CD8br	Inverse variance weighted	20.9542261939398	23	0.583882974612318
zxdLHS	ebi-a-GCST90018908	Coronary heart disease	SSC-A on HLA DR+ CD4+	MR Egger	14.2922923734895	20	0.815372158503183
zxdLHS	ebi-a-GCST90018908	Coronary heart disease	SSC-A on HLA DR+ CD4+	Inverse variance weighted	14.7417372872929	21	0.835684163874177
zy5jU3	ebi-a-GCST90018908	Coronary heart disease	TCRgd %T cell	MR Egger	21.2825134872843	17	0.213907691906139
zy5jU3	ebi-a-GCST90018908	Coronary heart disease	TCRgd %T cell	Inverse variance weighted	23.431715789089	18	0.174540788043144
ZzG9Fh	ebi-a-GCST90018908	Coronary heart disease	CD4 on activated Treg	MR Egger	27.6060678030859	24	0.277005100088977
ZzG9Fh	ebi-a-GCST90018908	Coronary heart disease	CD4 on activated Treg	Inverse variance weighted	28.8297831040071	25	0.271094137087585
