# Supplementary material for: Immune factors have a complex causal regulation on pulmonary fibrosis: Insights from a two-sample Mendelian randomization analysis
Source: Medicine (Baltimore). 2023 Dec 29;102(52):e36781. doi: 10.1097/MD.0000000000036781 (PMC10754615; doi:10.1097/MD.0000000000036781)
Supplement: Supplementary file 2 [file medi-102-e36781-s002.docx]

id.exposure	id.outcome	outcome	exposure	egger_intercept	se	pval
01EGlZ	ebi-a-GCST90018908	Coronary heart disease	CD4+ AC	0.0123611139346929	0.0158270368965183	0.443118779772469
01gAXm	ebi-a-GCST90018908	Coronary heart disease	CD16-CD56 on HLA DR+ NK	0.0131470874838133	0.0148738988420098	0.385517638483597
03nXQR	ebi-a-GCST90018908	Coronary heart disease	CD3 on CD8br	0.010340416493344	0.0156184382437253	0.514805721652566
0E8m0Z	ebi-a-GCST90018908	Coronary heart disease	CD3 on T cell	-0.0199657272068167	0.0141750605195988	0.168622437404229
0Fa3gJ	ebi-a-GCST90018908	Coronary heart disease	CD25 on CD4 Treg	-0.00579582932622689	0.0152482746757677	0.70787964924363
0gxEml	ebi-a-GCST90018908	Coronary heart disease	CD3 on CD39+ secreting Treg	0.0185613661162547	0.0193566457030194	0.346434760298122
0j5ArE	ebi-a-GCST90018908	Coronary heart disease	CD62L- DC %DC	-0.0060702719193908	0.0189807970842901	0.752128780583382
0KGtwx	ebi-a-GCST90018908	Coronary heart disease	CD86 on granulocyte	-0.0173442785563613	0.0215180159142552	0.430743245992389
0m6J2Y	ebi-a-GCST90018908	Coronary heart disease	Plasmacytoid DC %DC	0.00940922017108262	0.0150290051816874	0.537432781966544
0mlhCf	ebi-a-GCST90018908	Coronary heart disease	IgD- CD38br %B cell	-0.0137133522845282	0.0274376892700976	0.62401938991638
0ohUpm	ebi-a-GCST90018908	Coronary heart disease	CD4 Treg AC	0.00232189559295165	0.021774725725806	0.916142813385801
0u1eSB	ebi-a-GCST90018908	Coronary heart disease	CD45 on HLA DR+ CD4+	-0.0131492252577733	0.0200076921577653	0.520389579716335
0vY8o0	ebi-a-GCST90018908	Coronary heart disease	CD3 on CD28+ CD4+	0.00680706161889569	0.0225016165391577	0.764978930607495
1416mf	ebi-a-GCST90018908	Coronary heart disease	CD11c+ monocyte %monocyte	-0.00649203340935689	0.0249142112125652	0.797083942990873
18XtWC	ebi-a-GCST90018908	Coronary heart disease	CD25 on unsw mem	0.0146761160044111	0.0134517644509981	0.287070344371718
1BrAeg	ebi-a-GCST90018908	Coronary heart disease	HVEM on T cell	0.00779548650522899	0.0187776300699084	0.681721874593988
1ClceP	ebi-a-GCST90018908	Coronary heart disease	CD28- CD8dim AC	-0.00918193781776563	0.0167517999135115	0.588287542097597
1cq4fj	ebi-a-GCST90018908	Coronary heart disease	CD45 on B cell	0.0145405704740633	0.0157462779759975	0.368705526806332
1cqUo9	ebi-a-GCST90018908	Coronary heart disease	EM DN (CD4-CD8-) %T cell	-0.00438807435911634	0.0197121428723453	0.825805849795641
1FVvfp	ebi-a-GCST90018908	Coronary heart disease	CD45 on CD14+ monocyte	0.00439442366755094	0.024688786664607	0.861110210318363
1GJ9RR	ebi-a-GCST90018908	Coronary heart disease	TD CD4+ AC	0.037077642713265	0.0322715308072457	0.277324695844265
1GwRnr	ebi-a-GCST90018908	Coronary heart disease	CD27 on CD24+ CD27+	0.0298437671389821	0.0196341147254015	0.139341060126337
1hB1yf	ebi-a-GCST90018908	Coronary heart disease	TD CD4+ %CD4+	0.000585940340924646	0.0261533536399496	0.982337190262134
1lEI5Q	ebi-a-GCST90018908	Coronary heart disease	CD39+ activated Treg %activated Treg	-0.0278788499882588	0.0345721731895003	0.450786015541403
1NWPdF	ebi-a-GCST90018908	Coronary heart disease	CD25 on CD45RA+ CD4 not Treg	-0.00672636248993365	0.0189809605036981	0.726961112049972
1OMPf4	ebi-a-GCST90018908	Coronary heart disease	CD38 on naive-mature B cell	0.0312872854922462	0.0163452755506854	0.0675981641056778
1s3Hh3	ebi-a-GCST90018908	Coronary heart disease	CD3 on EM CD8br	0.019476913686788	0.0175302527908327	0.281169815761709
1sSYEL	ebi-a-GCST90018908	Coronary heart disease	CD4 Treg %T cell	-0.0198355125493113	0.0196458949982823	0.328672502747875
1tNyln	ebi-a-GCST90018908	Coronary heart disease	CD8br NKT %T cell	0.00296797046651527	0.022677274618513	0.896841637154074
1vkyBR	ebi-a-GCST90018908	Coronary heart disease	IgD- CD38- %B cell	0.00283700206314294	0.0315639241639751	0.930156409750592
23hidB	ebi-a-GCST90018908	Coronary heart disease	PDL-1 on monocyte	-0.00135922309251743	0.0277017743533408	0.96155960438841
2j5neK	ebi-a-GCST90018908	Coronary heart disease	TD CD8br %CD8br	0.0141070737279866	0.023955552934881	0.561936649035457
2ocZwi	ebi-a-GCST90018908	Coronary heart disease	CD8 on CD28+ CD45RA+ CD8br	-0.018659855121482	0.021308102810127	0.390645576091491
2rvSOa	ebi-a-GCST90018908	Coronary heart disease	CX3CR1 on monocyte	-0.0544641597914438	0.0224376060017873	0.0230815865566183
2VrJHy	ebi-a-GCST90018908	Coronary heart disease	CD28- CD8dim %T cell	0.000200643695629115	0.0201909416603601	0.992156995951081
2WPXMW	ebi-a-GCST90018908	Coronary heart disease	CD28+ CD45RA- CD8br AC	-0.00895454784164742	0.0129764232433776	0.49604387200833
2Yt8t7	ebi-a-GCST90018908	Coronary heart disease	CD45RA- CD4+ %T cell	-0.0264888884244319	0.0143332485329713	0.0759981142184823
36FaVF	ebi-a-GCST90018908	Coronary heart disease	CD86+ plasmacytoid DC %DC	-0.0014426595249549	0.0175399141381922	0.935054571666937
3c6WTg	ebi-a-GCST90018908	Coronary heart disease	CD11c+ monocyte AC	-0.0150218584040406	0.0268579118562003	0.583696247649429
3FaZHP	ebi-a-GCST90018908	Coronary heart disease	CD20 on IgD- CD24-	0.00404966035727252	0.0159871833316823	0.801950063245317
3GhvZl	ebi-a-GCST90018908	Coronary heart disease	CD20- CD38- %B cell	-0.0231148943543928	0.0169258134515231	0.184709318930281
3iMavR	ebi-a-GCST90018908	Coronary heart disease	HVEM on CD45RA- CD4+	0.0155595511725618	0.0190085468468413	0.423744937352879
3iVBoD	ebi-a-GCST90018908	Coronary heart disease	CD19 on memory B cell	0.0287839594866453	0.0193753481510891	0.149888004707688
3KJYVM	ebi-a-GCST90018908	Coronary heart disease	TCRgd AC	0.0309065805644829	0.0204759974045123	0.1476460148663
3MDSxc	ebi-a-GCST90018908	Coronary heart disease	CD11b on Mo MDSC	-0.00820751820413313	0.0290299068838029	0.781523774385892
3Ou2jf	ebi-a-GCST90018908	Coronary heart disease	CD28 on CD45RA- CD4 not Treg	0.0422650116893425	0.026958904672075	0.142916575470416
3rkZZK	ebi-a-GCST90018908	Coronary heart disease	BAFF-R on IgD+ CD38dim	0.0213664134297359	0.0173562616410838	0.230745050188555
3tnuFr	ebi-a-GCST90018908	Coronary heart disease	CD62L- monocyte %monocyte	0.0054204867964177	0.0250577157412725	0.830731508515173
3uHimE	ebi-a-GCST90018908	Coronary heart disease	EM CD8br %T cell	0.00410132853989489	0.0192326959446242	0.834441571754437
3VYBah	ebi-a-GCST90018908	Coronary heart disease	DN (CD4-CD8-) NKT AC	-0.0703450183397588	0.0591759872005715	0.268627789420585
3ypdkp	ebi-a-GCST90018908	Coronary heart disease	IgD+ CD38br %lymphocyte	0.0263443232893942	0.0192754950126133	0.184378985035218
47PRaN	ebi-a-GCST90018908	Coronary heart disease	CD127 on CD28- CD8br	-0.0109156313073021	0.0178465404797066	0.548425045446841
4AoQrc	ebi-a-GCST90018908	Coronary heart disease	Naive CD8br %CD8br	-0.00178892575148426	0.0122848854424719	0.88503364336533
4cMQLU	ebi-a-GCST90018908	Coronary heart disease	CD28+ DN (CD4-CD8-) %T cell	-0.0151163341554472	0.018332498591149	0.418469506611524
4fdxAR	ebi-a-GCST90018908	Coronary heart disease	HLA DR on plasmacytoid DC	0.00532743627119212	0.0170133355182851	0.757268381974659
4gJ0xD	ebi-a-GCST90018908	Coronary heart disease	Naive-mature B cell AC	-0.011499415061384	0.0144735813966851	0.435785692123314
4haCG4	ebi-a-GCST90018908	Coronary heart disease	SSC-A on NK	-0.0208318914295608	0.0195878525137467	0.299085130804707
4IJJLi	ebi-a-GCST90018908	Coronary heart disease	HLA DR+ CD4+ %T cell	0.0254936757203728	0.0170430839126578	0.147214316661555
4jAqSX	ebi-a-GCST90018908	Coronary heart disease	Granulocyte AC	0.00315582811060034	0.0161454415509587	0.846824934330358
4Knrk4	ebi-a-GCST90018908	Coronary heart disease	PDL-1 on CD14- CD16-	-0.00185293815658822	0.0143290972644842	0.898105193111261
4kxB7U	ebi-a-GCST90018908	Coronary heart disease	SSC-A on B cell	-0.00142247440010479	0.0293012141842582	0.962079266769987
4rraZ7	ebi-a-GCST90018908	Coronary heart disease	DP (CD4+CD8+) %T cell	-0.0487660587077315	0.060042905049417	0.447701284110876
52nIbU	ebi-a-GCST90018908	Coronary heart disease	IgD- CD38- %lymphocyte	-0.00604226568777525	0.0226182334025648	0.791390265801912
569Be4	ebi-a-GCST90018908	Coronary heart disease	CD24+ CD27+ %B cell	-0.00929754490737805	0.0203038980716904	0.651129504405347
5arSBD	ebi-a-GCST90018908	Coronary heart disease	CD19 on CD24+ CD27+	0.000654508328314395	0.0149731835116361	0.965433543377911
5fN3sL	ebi-a-GCST90018908	Coronary heart disease	CD127- CD8br AC	0.0218936005636763	0.0316356874230293	0.499476891066022
5iAhgS	ebi-a-GCST90018908	Coronary heart disease	CD64 on CD14- CD16-	0.0181130925462512	0.0193494772329624	0.36404794670745
5L5puD	ebi-a-GCST90018908	Coronary heart disease	HLA DR on HLA DR+ NK	-0.0187464616200958	0.0143841664692772	0.203906091716851
5QJShq	ebi-a-GCST90018908	Coronary heart disease	CD25hi CD45RA- CD4 not Treg %CD4+	-0.0151679156080176	0.0224018844767745	0.505411841419631
5qxiD4	ebi-a-GCST90018908	Coronary heart disease	Mo MDSC AC	0.00941442986534175	0.0271919873393055	0.733424842774476
5rJkVG	ebi-a-GCST90018908	Coronary heart disease	IgD on IgD+	-0.00242203944130632	0.0228840165951788	0.916763841415404
5ty07I	ebi-a-GCST90018908	Coronary heart disease	HLA DR on CD33- HLA DR+	-0.015090505046792	0.0294608114829493	0.617085811666291
5xMoIL	ebi-a-GCST90018908	Coronary heart disease	CD3 on HLA DR+ T cell	-0.0218016587002833	0.0144070978329706	0.142276112666469
5Yh1vw	ebi-a-GCST90018908	Coronary heart disease	CD4 on CD4 Treg	0.00711244416679491	0.0162511535981548	0.665115521776565
68DLpi	ebi-a-GCST90018908	Coronary heart disease	HVEM on CD4+	-0.0141695928283505	0.0197455641644355	0.481729063751679
6cM2oY	ebi-a-GCST90018908	Coronary heart disease	IgD- CD27- AC	-0.000997553536563342	0.0235249121112078	0.966513393578638
6hCsCM	ebi-a-GCST90018908	Coronary heart disease	CM DN (CD4-CD8-) %T cell	-0.000148985769524274	0.0180096212263159	0.993516250015938
6kR7Lq	ebi-a-GCST90018908	Coronary heart disease	CD20 on IgD+ CD38- unsw mem	-7.83154774715358e-05	0.0334745329673174	0.998160542745618
6P6nCP	ebi-a-GCST90018908	Coronary heart disease	CD20 on IgD+ CD38- naive	0.0441779384217276	0.0317512306620204	0.183155893990329
6qUC2q	ebi-a-GCST90018908	Coronary heart disease	FSC-A on T cell	0.00252504969952385	0.0162599763599819	0.878147462802793
6suWp1	ebi-a-GCST90018908	Coronary heart disease	CM CD8br %T cell	-0.02179125218861	0.0221616536484943	0.337212901907824
6V5unA	ebi-a-GCST90018908	Coronary heart disease	CD33dim HLA DR+ CD11b- AC	-0.00674162498004399	0.0130869931936415	0.610647738482884
70WXwz	ebi-a-GCST90018908	Coronary heart disease	CD11c+ CD62L- monocyte %monocyte	0.0108672784105915	0.0322770399011576	0.740246059141588
753BJa	ebi-a-GCST90018908	Coronary heart disease	CD4 on activated & secreting Treg	0.0153503373588202	0.0157066799478629	0.335979953553365
785tQN	ebi-a-GCST90018908	Coronary heart disease	HLA DR on B cell	0.0385886720001232	0.0189148616719587	0.0547646806873936
78lbhu	ebi-a-GCST90018908	Coronary heart disease	CD4 on CM CD4 +	-0.0233502838076477	0.025361489625831	0.371778715519119
7B6ibb	ebi-a-GCST90018908	Coronary heart disease	HLA DR++ monocyte AC	0.00660534495483576	0.0283852219506919	0.818244542449136
7BS5Ch	ebi-a-GCST90018908	Coronary heart disease	CD33 on CD33br HLA DR+ CD14dim	-0.000790034236220202	0.0168672463943626	0.962999973902338
7C9p4B	ebi-a-GCST90018908	Coronary heart disease	CD25 on CD45RA- CD4 not Treg	0.0279526279122474	0.0171075615415438	0.115323928916602
7cUFvw	ebi-a-GCST90018908	Coronary heart disease	SSC-A on CD8br	-0.030393033811696	0.0189464820369231	0.127096106810753
7DZsBs	ebi-a-GCST90018908	Coronary heart disease	HVEM on TD CD4+	-0.00904787973234762	0.0160596511149697	0.578394354635366
7L7Ylj	ebi-a-GCST90018908	Coronary heart disease	CD38 on CD3- CD19-	0.00254088676680025	0.0263591089207953	0.924403937515881
7oD6wH	ebi-a-GCST90018908	Coronary heart disease	CD39+ resting Treg AC	0.0096581088990415	0.0201724888247788	0.636099739960526
7ssTR7	ebi-a-GCST90018908	Coronary heart disease	HLA DR+ CD8br AC	0.00416813470946806	0.0172164898849453	0.810199943121509
7stitR	ebi-a-GCST90018908	Coronary heart disease	HLA DR on CD33dim HLA DR+ CD11b-	0.00851429309644176	0.0231485929675112	0.717834968734371
7UDNTP	ebi-a-GCST90018908	Coronary heart disease	TD CD4+ %T cell	0.00279873185407885	0.0170995485747736	0.871304694490591
7zeo6d	ebi-a-GCST90018908	Coronary heart disease	CD28- DN (CD4-CD8-) %DN	-0.00119386474984532	0.0173803160226886	0.945761444926077
821VLW	ebi-a-GCST90018908	Coronary heart disease	CD62L- CD86+ myeloid DC %DC	0.00156801157282234	0.0188988583905686	0.934845639819856
8b3XiC	ebi-a-GCST90018908	Coronary heart disease	CD123 on CD62L+ plasmacytoid DC	0.0240327815280265	0.0160274506003875	0.15322215317585
8Dji6X	ebi-a-GCST90018908	Coronary heart disease	CD45RA+ CD28- CD8br %CD8br	0.0206442900992994	0.0146411379760768	0.167890072745148
8htfvh	ebi-a-GCST90018908	Coronary heart disease	EM CD4+ AC	0.0124619465505689	0.021239696467513	0.563640590990911
8MqUwp	ebi-a-GCST90018908	Coronary heart disease	CD24 on IgD- CD38dim	0.00728945404730237	0.0300411043190309	0.817916503457277
8pWALs	ebi-a-GCST90018908	Coronary heart disease	Unsw mem AC	-0.0152651186868502	0.0249650378492203	0.547783223238171
8QqBpg	ebi-a-GCST90018908	Coronary heart disease	HLA DR+ CD4+ %lymphocyte	0.0289908710082043	0.0180750442646869	0.124408153161063
8wRh91	ebi-a-GCST90018908	Coronary heart disease	IgD+ CD38dim AC	0.00994957935479924	0.0167400687868127	0.558075096164582
92I00K	ebi-a-GCST90018908	Coronary heart disease	CD8dim AC	0.0148702932640247	0.0187491167365485	0.434886499595332
995M0s	ebi-a-GCST90018908	Coronary heart disease	Naive DN (CD4-CD8-) %T cell	0.0134808343048171	0.0170706169275526	0.438126529256527
9fEY8N	ebi-a-GCST90018908	Coronary heart disease	CD20 on IgD+ CD38dim	-0.0382287527603817	0.0179080567294433	0.0416754501690514
9fNKbS	ebi-a-GCST90018908	Coronary heart disease	CD20 on IgD+ CD24+	-0.0412264419380706	0.0228601772623227	0.085036508408397
9H9MmR	ebi-a-GCST90018908	Coronary heart disease	FSC-A on lymphocyte	0.002578057231402	0.0206230781419166	0.902176904551841
9inFtg	ebi-a-GCST90018908	Coronary heart disease	IgD- CD38dim %B cell	-0.00545949764596317	0.0147179533744298	0.713935413128515
9ivMnX	ebi-a-GCST90018908	Coronary heart disease	CD25hi CD45RA- CD4 not Treg AC	0.00854941098946757	0.0265665205503312	0.751109160271692
9jLvfJ	ebi-a-GCST90018908	Coronary heart disease	CD45RA+ CD8br %CD8br	0.0224662528871226	0.0188412292233618	0.244300513354071
9KBn4k	ebi-a-GCST90018908	Coronary heart disease	CD38 on transitional	0.0093258851362186	0.0268405338365452	0.731551409222539
9QKUP9	ebi-a-GCST90018908	Coronary heart disease	CD11b on CD33dim HLA DR-	-0.0426099708344606	0.0232388187293823	0.0809316168076532
9tTvLu	ebi-a-GCST90018908	Coronary heart disease	CD20 on unsw mem	-0.0327498484585129	0.0192660910793314	0.103252223208004
9UqkzB	ebi-a-GCST90018908	Coronary heart disease	BAFF-R on IgD+	0.00704342869598717	0.0160440533133202	0.66493896523634
9xr166	ebi-a-GCST90018908	Coronary heart disease	CD25hi CD45RA+ CD4 not Treg %CD4+	0.000659088806769249	0.012741721124383	0.959058212768846
9ZWE7z	ebi-a-GCST90018908	Coronary heart disease	CD33 on CD66b++ myeloid cell	0.0216020408094185	0.0328657145625196	0.519800255430207
a0duhL	ebi-a-GCST90018908	Coronary heart disease	CD25hi CD45RA+ CD4 not Treg %T cell	-0.00616315314451175	0.0160407349497917	0.703940728977994
A0l3F0	ebi-a-GCST90018908	Coronary heart disease	CD28- CD8br AC	0.0101625746107108	0.0479903180084024	0.835343768814467
a3eQ2S	ebi-a-GCST90018908	Coronary heart disease	Secreting Treg %CD4	-0.0186081418498772	0.0135060038496604	0.181533896990208
A7xpkI	ebi-a-GCST90018908	Coronary heart disease	IgD on unsw mem	0.0287313043208945	0.0199079927468937	0.165248363883332
a8AKt0	ebi-a-GCST90018908	Coronary heart disease	CD8br AC	-0.00481115220601985	0.0146225748774179	0.745397668174426
aAnmLI	ebi-a-GCST90018908	Coronary heart disease	CD20 on IgD- CD38br	-0.00200565934631966	0.0212173956895461	0.92613043075562
Ab7DAP	ebi-a-GCST90018908	Coronary heart disease	Granulocyte %leukocyte	-0.0124754001533369	0.0163771238376376	0.453625800289457
abJT5l	ebi-a-GCST90018908	Coronary heart disease	CD39+ activated Treg %CD4 Treg	-0.00728334042130177	0.01548837974207	0.642424923415283
Acntc6	ebi-a-GCST90018908	Coronary heart disease	CD25 on IgD- CD27-	-0.0155867696377031	0.0242061173269734	0.527325474052962
agkyxN	ebi-a-GCST90018908	Coronary heart disease	HLA DR+ NK %NK	-0.0037708040057417	0.0185777225021321	0.841020491493601
ahIv9Q	ebi-a-GCST90018908	Coronary heart disease	IgD- CD38dim %lymphocyte	-0.0106442579516733	0.016926009066625	0.535630608163194
akrut2	ebi-a-GCST90018908	Coronary heart disease	BAFF-R on IgD- CD38dim	0.0397085307105266	0.029717617525081	0.31322738941767
AMZJIh	ebi-a-GCST90018908	Coronary heart disease	TD DN (CD4-CD8-) %T cell	0.0261109863032611	0.0171960870353936	0.141971278577237
AoF9BP	ebi-a-GCST90018908	Coronary heart disease	HVEM on EM CD8br	-0.00305572579892954	0.0292956471710903	0.918222472009541
aOtpaI	ebi-a-GCST90018908	Coronary heart disease	CD4 on monocyte	-0.0214878374358261	0.0227831222445244	0.362804278269064
AphvJz	ebi-a-GCST90018908	Coronary heart disease	CD127 on CD28+ DN (CD4-CD8-)	0.0123113657171239	0.0231301483479311	0.599647254121042
aqq9mi	ebi-a-GCST90018908	Coronary heart disease	CD62L on CD62L+ myeloid DC	0.047823218906602	0.0314086271881211	0.153763229628122
ArxEoa	ebi-a-GCST90018908	Coronary heart disease	CD64 on CD14+ CD16- monocyte	-0.00654480918575676	0.0131601797825477	0.622261556077543
avMuoM	ebi-a-GCST90018908	Coronary heart disease	BAFF-R on IgD- CD38-	0.0211844505259072	0.0212314794881533	0.333235452189863
aX0DrC	ebi-a-GCST90018908	Coronary heart disease	CD19 on IgD- CD24-	0.026266631624474	0.0216477909326112	0.238462744512927
AY2bn3	ebi-a-GCST90018908	Coronary heart disease	HLA DR on CD33br HLA DR+ CD14-	-0.00191832440718324	0.0204923582554327	0.926228320864877
aYH8kC	ebi-a-GCST90018908	Coronary heart disease	CD28 on CD39+ secreting Treg	0.0177902445831046	0.0179273651424704	0.332323614905473
ayzfA3	ebi-a-GCST90018908	Coronary heart disease	CD3 on EM CD4+	-0.00972065229717532	0.0189909935175744	0.615336708042601
AzIwPD	ebi-a-GCST90018908	Coronary heart disease	SSC-A on CD4+	0.000930508160218719	0.0239127094291575	0.969236116876131
AzV2kX	ebi-a-GCST90018908	Coronary heart disease	CD45 on CD33br HLA DR+	-0.00988677509275616	0.0177649251546527	0.586632702289218
aZwCj4	ebi-a-GCST90018908	Coronary heart disease	CD20 on IgD+ CD38br	-0.0126663894921996	0.0155157731528964	0.422326041148019
b2tVrb	ebi-a-GCST90018908	Coronary heart disease	Im MDSC %CD33dim HLA DR- CD66b-	0.0503936910248635	0.0198815141753206	0.0197137253932603
b60JLL	ebi-a-GCST90018908	Coronary heart disease	Sw mem %B cell	0.00766552937459765	0.0204771238821165	0.714678086668602
BAguLo	ebi-a-GCST90018908	Coronary heart disease	Monocyte AC	-0.0249528015311417	0.012700913897051	0.0598236711789767
bBABwX	ebi-a-GCST90018908	Coronary heart disease	CD45RA- CD28- CD8br %CD8br	0.00322847268771087	0.0121037048651428	0.79072872088739
BCfm96	ebi-a-GCST90018908	Coronary heart disease	CD4 on CD39+ CD4+	-0.00545435604628931	0.0181897981768453	0.766581923682605
bGzUZx	ebi-a-GCST90018908	Coronary heart disease	DP (CD4+CD8+) AC	0.0277887424989158	0.024029727529777	0.263497785946513
bhDuds	ebi-a-GCST90018908	Coronary heart disease	CD4 on secreting Treg	-0.0251309825136229	0.0193909038945769	0.206356107219795
bkIaY1	ebi-a-GCST90018908	Coronary heart disease	CD16-CD56 on NK	-0.0325070405497806	0.0245538957998249	0.196241637368911
BLPtrF	ebi-a-GCST90018908	Coronary heart disease	CD62L- myeloid DC %DC	0.000751516950431018	0.0205730006434862	0.971162473402582
blSQfk	ebi-a-GCST90018908	Coronary heart disease	HVEM on naive CD8br	0.00324667875194271	0.0199094515025809	0.872183536737923
bM3UcT	ebi-a-GCST90018908	Coronary heart disease	HLA DR+ CD8br %lymphocyte	-0.030579136530769	0.0193015579920614	0.123615575676721
bQFRwY	ebi-a-GCST90018908	Coronary heart disease	EM CD4+ %CD4+	-0.0236264150001028	0.0177008137736726	0.193100515507943
BqkcMv	ebi-a-GCST90018908	Coronary heart disease	CD45RA- CD28- CD8br %T cell	0.00919613991634893	0.0119864452496906	0.443955320895338
BR3Yzi	ebi-a-GCST90018908	Coronary heart disease	SSC-A on CD14+ monocyte	0.0258755947639567	0.018349173298559	0.173127621596859
brAEgV	ebi-a-GCST90018908	Coronary heart disease	PDL-1 on CD14- CD16+ monocyte	-0.00207008521617721	0.0268991056184819	0.939506403431564
BrHNqk	ebi-a-GCST90018908	Coronary heart disease	CD86 on CD62L+ myeloid DC	-0.0300339788786322	0.0234854184395035	0.214907271878318
BrQ8zX	ebi-a-GCST90018908	Coronary heart disease	CD28+ CD45RA+ CD8br %T cell	0.0120299012342611	0.0123922945236465	0.334330203663187
BU6UME	ebi-a-GCST90018908	Coronary heart disease	CD28 on CD28+ CD45RA- CD8br	-0.0109695352142102	0.0242657328329338	0.656941533629089
bvVTXz	ebi-a-GCST90018908	Coronary heart disease	CD25 on IgD+ CD24+	0.0145534520073085	0.0141452812855451	0.313399514811184
bW52Wa	ebi-a-GCST90018908	Coronary heart disease	T cell AC	-0.00364297221864253	0.0201383921063834	0.858469758550157
Bwb3gT	ebi-a-GCST90018908	Coronary heart disease	DN (CD4-CD8-) AC	-0.047549568640877	0.0284697035317559	0.112180563248655
bWC1h2	ebi-a-GCST90018908	Coronary heart disease	CD33br HLA DR+ CD14- %CD33br HLA DR+	-0.0123386090546263	0.019326738545493	0.531706444393952
BwJpUA	ebi-a-GCST90018908	Coronary heart disease	CD3 on CM CD4+	-0.0201136413317961	0.0161166111028845	0.22406775618729
BXMnjZ	ebi-a-GCST90018908	Coronary heart disease	CD28- CD8dim %CD8dim	-0.000862958318204136	0.0156981813183285	0.956937667975383
By9u0j	ebi-a-GCST90018908	Coronary heart disease	Lymphocyte %leukocyte	-0.0122896764125511	0.0151250878660201	0.426050846800517
byOeVw	ebi-a-GCST90018908	Coronary heart disease	CD25++ CD8br %T cell	-0.00448735234308769	0.0270126709541998	0.870143353331273
Bzndto	ebi-a-GCST90018908	Coronary heart disease	PB/PC %B cell	0.00867121371734374	0.0181888897736223	0.637535886035286
BZNn6h	ebi-a-GCST90018908	Coronary heart disease	Activated & secreting Treg %CD4 Treg	0.00912231781720148	0.0135653340714833	0.505460965078638
C5V33U	ebi-a-GCST90018908	Coronary heart disease	CD3 on CD4 Treg	-0.0123174779179494	0.0297935521355898	0.688970395638924
c7BxKP	ebi-a-GCST90018908	Coronary heart disease	CD28 on CD39+ CD8br	-0.0127802963490523	0.0146466329027621	0.393788287358535
c7mQsz	ebi-a-GCST90018908	Coronary heart disease	HLA DR+ T cell%lymphocyte	0.0119456541460865	0.0198656988572122	0.552642113837366
C8Cdf5	ebi-a-GCST90018908	Coronary heart disease	TD CD8br %T cell	-0.0113940094686509	0.0193604497697484	0.56439974132167
cCg67I	ebi-a-GCST90018908	Coronary heart disease	IgD- CD38dim AC	-0.0223971252725047	0.020876615616161	0.297519208377742
cClqg8	ebi-a-GCST90018908	Coronary heart disease	NKT %T cell	0.0179621746447129	0.0152019803790718	0.245822282199639
CdeLs6	ebi-a-GCST90018908	Coronary heart disease	B cell % CD3- lymphocyte	-0.0169368903858711	0.0151385790764503	0.273084972101681
cDYRpo	ebi-a-GCST90018908	Coronary heart disease	IgD- CD24- %lymphocyte	0.00831333034075823	0.0162996557619935	0.615108723226566
cE2s2U	ebi-a-GCST90018908	Coronary heart disease	CD19 on IgD- CD38dim	0.0264973680023492	0.0185194242633902	0.164400990433
CfVIVy	ebi-a-GCST90018908	Coronary heart disease	CD20- AC	-0.00464203646417601	0.0126410272746208	0.716963797844811
Cj0uNz	ebi-a-GCST90018908	Coronary heart disease	CD3 on CD45RA+ CD4+	0.00291290724858402	0.0137747784125625	0.834002196496025
ckXxG0	ebi-a-GCST90018908	Coronary heart disease	CD19 on IgD+ CD38-	0.0171094225507891	0.0144563965035829	0.24589719332486
cL7Hgh	ebi-a-GCST90018908	Coronary heart disease	CD45 on CD66b++ myelod cell	-0.0116659752419749	0.0243821063384102	0.639705447954089
CMFDK5	ebi-a-GCST90018908	Coronary heart disease	FSC-A on CD4+	-0.0170094620437359	0.0157467788926336	0.291256282248337
cnHUyO	ebi-a-GCST90018908	Coronary heart disease	FSC-A on NK	-0.0194841673281974	0.0209105529510355	0.364492159492044
couqFN	ebi-a-GCST90018908	Coronary heart disease	CD28 on CD28+ DN (CD4-CD8-)	0.11534771208563	0.116205328420478	0.502357874542117
CPZ2KX	ebi-a-GCST90018908	Coronary heart disease	CD127 on CD45RA+ CD4+	0.0368547461023927	0.0230085568081383	0.124880592743761
CqK6gB	ebi-a-GCST90018908	Coronary heart disease	CD27 on unsw mem	0.0251839765283095	0.0206348596350079	0.232122769789551
crmoxC	ebi-a-GCST90018908	Coronary heart disease	CD20- %lymphocyte	0.000867100741954023	0.0191651415499722	0.964440330206532
CT3vMZ	ebi-a-GCST90018908	Coronary heart disease	IgD+ CD24+ %B cell	0.00225415001872161	0.0324767974107021	0.945390146847749
CvpTg6	ebi-a-GCST90018908	Coronary heart disease	CD14 on CD14+ CD16- monocyte	-0.0321606895959563	0.0300741474860507	0.30299032898906
cwFH0i	ebi-a-GCST90018908	Coronary heart disease	CD62L on monocyte	-0.0133146610025588	0.0201481751092554	0.515282094400238
cY7UVo	ebi-a-GCST90018908	Coronary heart disease	IgD+ CD38br AC	0.00680431598452987	0.0132399784175553	0.611338793840567
d3wbu1	ebi-a-GCST90018908	Coronary heart disease	Transitional AC	0.00603054251822504	0.0176449185204724	0.734904941883562
d6MolR	ebi-a-GCST90018908	Coronary heart disease	CD8 on CD8br	0.00522437690301676	0.0172741899210267	0.764553285054764
d6Vpt1	ebi-a-GCST90018908	Coronary heart disease	CD25hi %T cell	-0.000784135234832304	0.0239295388005294	0.974219823096269
DAAo1R	ebi-a-GCST90018908	Coronary heart disease	CD28 on activated Treg	0.00259473167221567	0.0171885970981507	0.88189679917818
DAdAZd	ebi-a-GCST90018908	Coronary heart disease	CD8 on CD28- CD8br	-0.00137823366733091	0.0453566231060447	0.97609312089137
DB8p9S	ebi-a-GCST90018908	Coronary heart disease	CD28 on resting Treg	0.00162372404208105	0.0482878646329543	0.97478649638226
dCN1Ww	ebi-a-GCST90018908	Coronary heart disease	CD8 on EM CD8br	0.0266244554782244	0.0214220100645937	0.227005113233574
dCR9sJ	ebi-a-GCST90018908	Coronary heart disease	CD45 on CD8br	-0.019907582247852	0.0183315032278498	0.287850245551091
dd6ioG	ebi-a-GCST90018908	Coronary heart disease	IgD- CD38br %lymphocyte	0.00309453416046165	0.0138723910944265	0.825043737141083
Dea3ZE	ebi-a-GCST90018908	Coronary heart disease	CD28 on CD39+ activated Treg	-0.0125965898992642	0.0238442073116724	0.604128724785607
dFsSZs	ebi-a-GCST90018908	Coronary heart disease	BAFF-R on CD20-	-0.0184916765089786	0.0353783812840728	0.610709452674259
dH1qoB	ebi-a-GCST90018908	Coronary heart disease	CD28+ DN (CD4-CD8-) %DN	0.00119386474984532	0.0173803160226886	0.945761444926077
DHt4RT	ebi-a-GCST90018908	Coronary heart disease	CD45 on CD33br HLA DR+ CD14-	0.00395650777356989	0.0380058864916941	0.918381781073717
DiNGx3	ebi-a-GCST90018908	Coronary heart disease	CD19 on IgD+	0.0150178712203756	0.0142602030506417	0.301970011672818
DJ4S14	ebi-a-GCST90018908	Coronary heart disease	CD4 on HLA DR+ CD4+	0.013093178296942	0.0239895223221223	0.591563214551639
dLGhnU	ebi-a-GCST90018908	Coronary heart disease	CD3- lymphocyte AC	0.0394381015669424	0.0229853357927837	0.105495850828548
DLhGby	ebi-a-GCST90018908	Coronary heart disease	CD28+ CD45RA- CD8br %T cell	-0.0230814345286175	0.0127624675416387	0.0825669280370325
DpF8sx	ebi-a-GCST90018908	Coronary heart disease	IgD- CD24- %B cell	0.031330054746644	0.0197402857353013	0.132050227194458
DPKnRc	ebi-a-GCST90018908	Coronary heart disease	CD33 on Mo MDSC	-0.0214081225753645	0.0155828415780593	0.185488313011531
dq9IMq	ebi-a-GCST90018908	Coronary heart disease	Secreting Treg % CD4 Treg	-0.00182197745983631	0.013971411715443	0.897144405554665
drcClZ	ebi-a-GCST90018908	Coronary heart disease	CD28 on CD4+	0.0171857847906112	0.0154982072120946	0.27763040153223
DtJ9HK	ebi-a-GCST90018908	Coronary heart disease	BAFF-R on CD20- CD38-	-0.00191167516507772	0.0281763994021309	0.946803812922337
DTqrPx	ebi-a-GCST90018908	Coronary heart disease	CD38 on IgD+ CD38dim	0.022596076432525	0.020777796482478	0.288582593049496
du3q6Y	ebi-a-GCST90018908	Coronary heart disease	CD8 on NKT	-0.011717999059534	0.0222774099260464	0.605680379798888
Dw61jC	ebi-a-GCST90018908	Coronary heart disease	CD40 on CD14+ CD16- monocyte	-0.0362159247738847	0.020988142760681	0.0991165863573881
dwecDX	ebi-a-GCST90018908	Coronary heart disease	CD39+ CD4+ AC	-0.00740441524189812	0.015096602146957	0.627764475203708
DwjTev	ebi-a-GCST90018908	Coronary heart disease	CD19 on CD20-	0.0265896714169335	0.0192750768375568	0.183766587227651
dWYTpv	ebi-a-GCST90018908	Coronary heart disease	HLA DR on HLA DR+ CD8br	0.038866582669738	0.0218063841973322	0.0915683352652434
E1uwxn	ebi-a-GCST90018908	Coronary heart disease	EM CD8br AC	-0.00254849507753532	0.0138640480463007	0.855838082405398
E3gCQ2	ebi-a-GCST90018908	Coronary heart disease	CCR2 on myeloid DC	0.000670016423859384	0.0199955275130813	0.973820147563073
E3l9ay	ebi-a-GCST90018908	Coronary heart disease	CD24 on IgD+ CD24+	-0.00125096256858133	0.0159424244435642	0.938106732691949
E5dUfJ	ebi-a-GCST90018908	Coronary heart disease	CCR2 on CD14- CD16-	0.0196492508268122	0.0276920892135254	0.487594825369356
E6ej3s	ebi-a-GCST90018908	Coronary heart disease	CD27 on IgD- CD38-	0.0205659953405066	0.0188538008536997	0.284652922748366
e7TC3p	ebi-a-GCST90018908	Coronary heart disease	Myeloid DC AC	0.0134901308702633	0.0161264028383215	0.412278177817056
E8NcVz	ebi-a-GCST90018908	Coronary heart disease	CD19 on IgD+ CD38dim	0.00703094100273596	0.0149883650116093	0.643419172329483
EaAp0k	ebi-a-GCST90018908	Coronary heart disease	CD20 on CD24+ CD27+	-0.0189827850551826	0.0208686191434553	0.370514637054971
EADM9x	ebi-a-GCST90018908	Coronary heart disease	BAFF-R on IgD+ CD24+	0.0116885097318862	0.0195410637127984	0.557624803809698
Edb048	ebi-a-GCST90018908	Coronary heart disease	CD24 on unsw mem	0.00548335117338049	0.018039262264555	0.763885555432936
EdOqDd	ebi-a-GCST90018908	Coronary heart disease	CD127 on CD28+ CD45RA+ CD8br	0.00440863579871129	0.0170129943378128	0.798055513220221
EFvINv	ebi-a-GCST90018908	Coronary heart disease	IgD+ CD38dim %lymphocyte	0.0126134181958376	0.0141086503630514	0.377986141920685
eg5d1O	ebi-a-GCST90018908	Coronary heart disease	DP (CD4+CD8+) %leukocyte	0.0331362263348818	0.0286363146659721	0.259625069880158
EgPHTH	ebi-a-GCST90018908	Coronary heart disease	CD33br HLA DR+ CD14dim %CD33br HLA DR+	-0.0174689886953796	0.0159582296497518	0.284526229657849
eHjCUL	ebi-a-GCST90018908	Coronary heart disease	CD127 on granulocyte	0.00477017358567225	0.0218481890076586	0.828699080744876
EhlzDE	ebi-a-GCST90018908	Coronary heart disease	CD11c on monocyte	-0.00197910177594422	0.0184635917520673	0.915824393068688
eKYIkP	ebi-a-GCST90018908	Coronary heart disease	IgD- CD38br AC	-0.0132326423338201	0.0176047806784058	0.4610156779637
Emn0tX	ebi-a-GCST90018908	Coronary heart disease	CD25 on CD39+ resting Treg	-0.000440413281041769	0.0348358839948576	0.990104960412068
EnhlhO	ebi-a-GCST90018908	Coronary heart disease	T/B	-0.00140233159208187	0.0206919359112713	0.946466617271573
Eoj6uR	ebi-a-GCST90018908	Coronary heart disease	CD45 on granulocyte	-0.0296328267297682	0.0230125404643415	0.218736173720017
ep7K25	ebi-a-GCST90018908	Coronary heart disease	BAFF-R on IgD+ CD38br	-0.0197419279906719	0.0177647520599416	0.277013980352811
eqCSnc	ebi-a-GCST90018908	Coronary heart disease	CD25 on transitional	-0.017364631111368	0.0204349070978744	0.405519942114651
EWCnuV	ebi-a-GCST90018908	Coronary heart disease	CD14 on CD14+ CD16+ monocyte	-0.00452954439424359	0.0352375734328197	0.899426892745636
ewmY2C	ebi-a-GCST90018908	Coronary heart disease	CD45 on CD33- HLA DR-	-0.0238601672434489	0.0387038973732252	0.547472168168708
ExYFmM	ebi-a-GCST90018908	Coronary heart disease	CD28+ CD45RA- CD8br %CD8br	-0.00439956568627712	0.0123234719171728	0.723861807740972
eZDsGI	ebi-a-GCST90018908	Coronary heart disease	CD28+ CD45RA- CD8dim AC	-0.00716314331112494	0.0165997844775932	0.668814147844831
ezOQkT	ebi-a-GCST90018908	Coronary heart disease	CD33 on CD14+ monocyte	0.0303250639152973	0.0212248715561769	0.169310247855915
f0GtuJ	ebi-a-GCST90018908	Coronary heart disease	CD28+ CD45RA+ CD8br AC	0.00395924210930506	0.0101445915612016	0.69792292625504
F0MuBs	ebi-a-GCST90018908	Coronary heart disease	BAFF-R on CD24+ CD27+	0.0100943556016295	0.0192880068508205	0.607115081103469
f3Kc4a	ebi-a-GCST90018908	Coronary heart disease	CD11b on basophil	-0.0704190936127366	0.0311603327203727	0.0372447884408284
F5PV04	ebi-a-GCST90018908	Coronary heart disease	BAFF-R on IgD- CD27-	0.0187090381818619	0.0191641895737723	0.341879472494606
f5vKcF	ebi-a-GCST90018908	Coronary heart disease	CD3 on CD28+ CD45RA+ CD8br	0.0152290334725019	0.020916212367858	0.474233139556941
f9OfxV	ebi-a-GCST90018908	Coronary heart disease	CD3 on resting Treg	0.00120358634085352	0.015910342772362	0.940129866077494
fBMJBi	ebi-a-GCST90018908	Coronary heart disease	CD28- CD8br %CD8br	0.0262009265570763	0.027842043810598	0.356895318017248
FD6Zsm	ebi-a-GCST90018908	Coronary heart disease	FSC-A on monocyte	0.013031084019564	0.0197341808858418	0.517403600839545
FddG8Q	ebi-a-GCST90018908	Coronary heart disease	IgD on IgD+ CD38br	0.0232892298747836	0.0223186268883213	0.30756644423269
fdGiQZ	ebi-a-GCST90018908	Coronary heart disease	CCR2 on plasmacytoid DC	0.00811129198840658	0.017306172094919	0.645242659837318
FfmYdk	ebi-a-GCST90018908	Coronary heart disease	CD64 on monocyte	0.0150952203488326	0.0179283088534982	0.407197231894179
FGOmqb	ebi-a-GCST90018908	Coronary heart disease	CD19 on IgD- CD38br	-0.0358013383063885	0.0280141808306543	0.220682819906399
fHxlDT	ebi-a-GCST90018908	Coronary heart disease	CD3 on CD39+ resting Treg	0.00185963542698926	0.0205729141380234	0.928973657998678
fIlnjR	ebi-a-GCST90018908	Coronary heart disease	CD28+ CD45RA+ CD8dim %CD8dim	0.0114064735091177	0.0121595161855054	0.356841728448731
fj1jpw	ebi-a-GCST90018908	Coronary heart disease	CD25hi CD45RA- CD4 not Treg %T cell	0.0186973368850904	0.0202351128940549	0.363108931864844
FJT3HP	ebi-a-GCST90018908	Coronary heart disease	B cell %lymphocyte	0.00559812318486942	0.0188192069742122	0.767973410784064
FKYfnn	ebi-a-GCST90018908	Coronary heart disease	CD4 Treg %CD4	-0.0291558790090528	0.0223156622377165	0.208775874403843
fLklgI	ebi-a-GCST90018908	Coronary heart disease	T cell %lymphocyte	0.00925165840417287	0.0389609085158833	0.815512734925121
FnUF17	ebi-a-GCST90018908	Coronary heart disease	HLA DR on HLA DR+ CD4+	0.067681873055111	0.0290139705615165	0.030809395003308
Fpbc8L	ebi-a-GCST90018908	Coronary heart disease	CCR2 on CD62L+ myeloid DC	-0.00825113479678405	0.0270690204913776	0.765329652002156
FPBw2m	ebi-a-GCST90018908	Coronary heart disease	CD33dim HLA DR- AC	0.025276165001167	0.0148406876540336	0.102014243463648
fq3wmc	ebi-a-GCST90018908	Coronary heart disease	CD20 on CD20- CD38-	0.033672281164262	0.0317900029011458	0.307437687710171
frw2bS	ebi-a-GCST90018908	Coronary heart disease	CD45 on NK	-0.0288141643295982	0.0192638546600439	0.145902539762145
fSu78s	ebi-a-GCST90018908	Coronary heart disease	Activated & resting Treg AC	-0.0110493130343073	0.0219481414599316	0.62112380099424
ftI9eG	ebi-a-GCST90018908	Coronary heart disease	CD8dim NKT AC	-0.0280656700733785	0.0172335301730528	0.114609697747394
FtUj36	ebi-a-GCST90018908	Coronary heart disease	BAFF-R on memory B cell	0.0120518122073708	0.0207033584853485	0.568599341209034
FW07qG	ebi-a-GCST90018908	Coronary heart disease	CD4/CD8br	0.0127652923918739	0.0277345111256029	0.652928278862255
fwnLsL	ebi-a-GCST90018908	Coronary heart disease	CD25 on IgD+ CD24-	-0.0063555023826528	0.0181029683382804	0.7285951625008
fzKk8V	ebi-a-GCST90018908	Coronary heart disease	CD19 on naive-mature B cell	0.00227081314578629	0.0156573339502232	0.88580413454065
G0mEQw	ebi-a-GCST90018908	Coronary heart disease	CD25 on IgD- CD24-	-0.0150025573420552	0.0150055472085688	0.327381341968208
G1Hsqx	ebi-a-GCST90018908	Coronary heart disease	EM DN (CD4-CD8-) %DN	-0.00143441916336302	0.014995653794572	0.924500498795506
g1uLIe	ebi-a-GCST90018908	Coronary heart disease	CD45 on basophil	-0.0132687109879757	0.0342670924944676	0.703402251352938
g330c2	ebi-a-GCST90018908	Coronary heart disease	HVEM on CM CD4+	0.0180024993160532	0.0259725922798555	0.497586386949786
G9oYRt	ebi-a-GCST90018908	Coronary heart disease	CD39+ CD8br %T cell	-0.00157496370971873	0.0222124729240537	0.94425563434123
ga1CGX	ebi-a-GCST90018908	Coronary heart disease	CD19 on IgD- CD27-	-0.00469170745079796	0.0196581046269322	0.813391272834164
GCc1ov	ebi-a-GCST90018908	Coronary heart disease	CD25 on CD24+ CD27+	0.0124026529791018	0.0173950472931048	0.482449123347571
ghduGR	ebi-a-GCST90018908	Coronary heart disease	CD3 on TD CD4+	-0.0183168266304246	0.0153790101105465	0.244828503955021
GKQZhk	ebi-a-GCST90018908	Coronary heart disease	CD62L- plasmacytoid DC AC	-0.0101221530993945	0.0192720329761357	0.604680396733876
gM6sAd	ebi-a-GCST90018908	Coronary heart disease	CD4 on CD39+ resting Treg	-0.00592260756181076	0.0225146801011609	0.796630982635472
GMuvJe	ebi-a-GCST90018908	Coronary heart disease	CD28- CD25++ CD8br %T cell	-0.0388886821193902	0.0367144238908411	0.330266107423133
Gn1GQw	ebi-a-GCST90018908	Coronary heart disease	CD45 on HLA DR+ NK	-0.0355187233164356	0.0254612439145467	0.190540019208487
gNImHq	ebi-a-GCST90018908	Coronary heart disease	CD25 on B cell	-0.000343349836141203	0.0156100785585978	0.982633482166823
GnVtVj	ebi-a-GCST90018908	Coronary heart disease	FSC-A on NKT	0.00712779670918844	0.0334558454392141	0.833341948529643
gnWAqT	ebi-a-GCST90018908	Coronary heart disease	CD8 on HLA DR+ CD8br	0.00844379748791503	0.0167688609946147	0.619373259075843
GPB99a	ebi-a-GCST90018908	Coronary heart disease	CD14+ CD16+ monocyte %monocyte	-0.00510104979948946	0.0224288787266496	0.822013962323447
GpcbF0	ebi-a-GCST90018908	Coronary heart disease	CD62L- HLA DR++ monocyte %monocyte	0.0326211464434182	0.0217763750188879	0.162267813969912
GPXJy2	ebi-a-GCST90018908	Coronary heart disease	Activated & secreting Treg AC	0.00644047670331177	0.0185400940078984	0.731762491760156
GW0wD0	ebi-a-GCST90018908	Coronary heart disease	CD25 on IgD- CD38br	-0.0287509021634958	0.0204729449737515	0.177239071757209
Gy16N3	ebi-a-GCST90018908	Coronary heart disease	BAFF-R on IgD- CD38br	-0.00171047660997803	0.027227325143212	0.950863857186836
gZW4zt	ebi-a-GCST90018908	Coronary heart disease	CD33dim HLA DR+ CD11b+ %CD33dim HLA DR+	-0.00796632180160932	0.0180500544700438	0.663083691906646
H2Jy6Y	ebi-a-GCST90018908	Coronary heart disease	CD27 on sw mem	0.0107609597915899	0.02267860177972	0.638824419947393
h8gC6e	ebi-a-GCST90018908	Coronary heart disease	CD45RA+ CD8br %T cell	-0.00652092980659781	0.0163822643735339	0.69332282279752
hCf9dY	ebi-a-GCST90018908	Coronary heart disease	CD64 on CD14+ CD16+ monocyte	0.000536989500351946	0.0338563288128401	0.987629442774688
hCYI8H	ebi-a-GCST90018908	Coronary heart disease	SSC-A on plasmacytoid DC	-0.0116269008380093	0.0160815031466004	0.476668354947857
hDXkGb	ebi-a-GCST90018908	Coronary heart disease	Activated Treg %CD4	-0.0118530930034769	0.0211387205753775	0.582298056874317
HeNAhZ	ebi-a-GCST90018908	Coronary heart disease	Resting Treg AC	0.0195152339541079	0.0190973084189289	0.317026592898345
hIlty7	ebi-a-GCST90018908	Coronary heart disease	CM CD8br %CD8br	-0.00532945414859952	0.0212802501562897	0.80389848357463
hJxZIO	ebi-a-GCST90018908	Coronary heart disease	CD45 on HLA DR+ CD8br	0.000674073279579461	0.0161986084222147	0.96729201744019
hRSrYA	ebi-a-GCST90018908	Coronary heart disease	CD45 on CD33- HLA DR+	-0.0288251418694181	0.0147411110995934	0.0633525484454851
HwTF46	ebi-a-GCST90018908	Coronary heart disease	BAFF-R on transitional	-0.00998632110705008	0.0169762000042158	0.562094207030362
HykxqG	ebi-a-GCST90018908	Coronary heart disease	HLA DR on CD33dim HLA DR+ CD11b+	0.026696301515451	0.0209098282474084	0.216321477946348
I05nZW	ebi-a-GCST90018908	Coronary heart disease	Transitional %B cell	0.00519271489942475	0.0259832024204347	0.844472499841213
Ifl0hU	ebi-a-GCST90018908	Coronary heart disease	DN (CD4-CD8-) NKT %lymphocyte	-0.0304038808476323	0.0233537168353713	0.203201988316598
IHICKo	ebi-a-GCST90018908	Coronary heart disease	CD39 on CD39+ activated Treg	-0.0335458527465252	0.0293742671253001	0.266936529287103
ihsARn	ebi-a-GCST90018908	Coronary heart disease	CD38 on PB/PC	-0.0172501925877123	0.0246672118697813	0.496676780130773
IJm7kM	ebi-a-GCST90018908	Coronary heart disease	CD28- CD127- CD25++ CD8br %T cell	-8.93130798014496e-05	0.0181653276681292	0.996134310010318
ImLp8B	ebi-a-GCST90018908	Coronary heart disease	CD3- lymphocyte %lymphocyte	-0.037296023741001	0.086188143693822	0.68752229826686
iQqxLY	ebi-a-GCST90018908	Coronary heart disease	CD127 on CD28+ CD45RA- CD8br	-0.0200545050624256	0.0221855281060844	0.3786561129542
iuto34	ebi-a-GCST90018908	Coronary heart disease	CD39+ CD4+ %CD4+	-0.0231808773567695	0.0167996387576218	0.180355306873532
iV0yOp	ebi-a-GCST90018908	Coronary heart disease	CD25 on CD39+ CD4+	0.014534226002942	0.0203271724536397	0.482474101849483
ixUL5X	ebi-a-GCST90018908	Coronary heart disease	IgD+ CD24- %lymphocyte	0.000846975003780546	0.0252862441217701	0.973595798616277
iYpg8z	ebi-a-GCST90018908	Coronary heart disease	CD8dim NKT %lymphocyte	-0.024119772413559	0.0206779741259087	0.254021718590072
j0jouz	ebi-a-GCST90018908	Coronary heart disease	FSC-A on CD14+ monocyte	-0.0294362418086957	0.0188706528051703	0.133055305874728
j0ZUlU	ebi-a-GCST90018908	Coronary heart disease	CD3 on CD4+	0.0069150215479787	0.0164571203943908	0.677558009008376
J1GrQU	ebi-a-GCST90018908	Coronary heart disease	HLA DR on monocyte	-0.00678309379873245	0.0263434924459228	0.800085461784616
j1Ujpi	ebi-a-GCST90018908	Coronary heart disease	CD25 on IgD+ CD38- naive	-0.00859925240660892	0.0189262362676873	0.654023614813939
j3wqWG	ebi-a-GCST90018908	Coronary heart disease	CD33 on Gr MDSC	0.0124700727113582	0.022333795309567	0.583484834023685
j6tHpQ	ebi-a-GCST90018908	Coronary heart disease	CD28- CD25++ CD8br AC	0.0184402662903041	0.0156819205711308	0.251666082214331
j7Nrug	ebi-a-GCST90018908	Coronary heart disease	IgD+ CD24+ %lymphocyte	0.0087571924479316	0.0379242536328148	0.820976994836893
j9jGug	ebi-a-GCST90018908	Coronary heart disease	CX3CR1 on CD14+ CD16+ monocyte	-0.00531709246502109	0.0157899784624243	0.738512607726295
J9MbB8	ebi-a-GCST90018908	Coronary heart disease	CD27 on T cell	-0.00327525905875792	0.0188482974647681	0.863884652159255
JARcwg	ebi-a-GCST90018908	Coronary heart disease	CD24 on IgD+ CD38- unsw mem	0.0169677571048345	0.0276124942087611	0.545815762866527
jD39uT	ebi-a-GCST90018908	Coronary heart disease	CD4+ CD8dim %lymphocyte	0.0111394025624488	0.021567418412691	0.611174729891457
jfqsUv	ebi-a-GCST90018908	Coronary heart disease	BAFF-R on IgD+ CD38- naive	-0.0113047860227322	0.0177038808629614	0.528701916633601
JGhoIV	ebi-a-GCST90018908	Coronary heart disease	CM DN (CD4-CD8-) %DN	-0.00926483812917109	0.0200607883577247	0.651292183658805
JjJINI	ebi-a-GCST90018908	Coronary heart disease	CD3 on HLA DR+ CD8br	0.00973143528389705	0.0187438354222864	0.608200933230994
JjsZvu	ebi-a-GCST90018908	Coronary heart disease	CD11b on CD66b++ myeloid cell	0.0543409316200592	0.0275386054150134	0.0659960326945321
jK83om	ebi-a-GCST90018908	Coronary heart disease	CD3 on CD39+ activated Treg	-0.0189506905030962	0.0190316911597953	0.328915394642712
jKAMzK	ebi-a-GCST90018908	Coronary heart disease	CM CD4+ %T cell	-0.00462034092556156	0.0187573924329954	0.807618763021666
Jlgjfn	ebi-a-GCST90018908	Coronary heart disease	FSC-A on HLA DR+ CD8br	-0.0243168158665963	0.0193122531566545	0.227222532335908
jNL1Bh	ebi-a-GCST90018908	Coronary heart disease	CD33 on CD33br HLA DR+ CD14-	-0.0130031767104313	0.020189882515116	0.526864515833807
JoKrSh	ebi-a-GCST90018908	Coronary heart disease	CD25hi CD45RA+ CD4 not Treg AC	-0.00265517052047621	0.0168136240587835	0.875790194548619
jP8Q30	ebi-a-GCST90018908	Coronary heart disease	CD39+ activated Treg AC	-0.0117718669753454	0.0148476089054493	0.434534566576833
jp9l93	ebi-a-GCST90018908	Coronary heart disease	CD8 on naive CD8br	0.00356674684181652	0.0241156059510136	0.884267941149039
JQlKqt	ebi-a-GCST90018908	Coronary heart disease	CD80 on plasmacytoid DC	-0.00676417935481602	0.0231078593247131	0.772907446235216
JttgYM	ebi-a-GCST90018908	Coronary heart disease	Naive CD8br AC	0.0113519310982272	0.0132181056532576	0.398290463122028
JvOqRW	ebi-a-GCST90018908	Coronary heart disease	CD62L on CD62L+ plasmacytoid DC	0.00170537292534667	0.0224544777306698	0.940616820087167
jVVPqg	ebi-a-GCST90018908	Coronary heart disease	CD8br %leukocyte	-0.0228099628976335	0.0356988422039316	0.531893373836314
jwlxvH	ebi-a-GCST90018908	Coronary heart disease	IgD+ CD38- %lymphocyte	0.0324549240658592	0.0270477453674233	0.245728992230709
jzPLml	ebi-a-GCST90018908	Coronary heart disease	CD3 on Naive CD4+	-0.0204738963544476	0.0140704288144417	0.157170078874116
jzx34O	ebi-a-GCST90018908	Coronary heart disease	CD8br NKT AC	-0.00350902562624218	0.0197859746354767	0.860722431520327
k3Tc8r	ebi-a-GCST90018908	Coronary heart disease	CD20 on memory B cell	-0.0198593162689513	0.0159118102046758	0.222714875342737
K7qox1	ebi-a-GCST90018908	Coronary heart disease	CCR2 on CD62L+ plasmacytoid DC	0.00583810240944311	0.017995546464938	0.749578372683748
kBKSRF	ebi-a-GCST90018908	Coronary heart disease	Naive-mature B cell %lymphocyte	-0.0113483930751253	0.0300408858173601	0.709396476595468
KD5Ogz	ebi-a-GCST90018908	Coronary heart disease	CD38 on IgD+ CD38br	-0.0195916265979286	0.0306179551926221	0.531311133819465
kDmeA8	ebi-a-GCST90018908	Coronary heart disease	CD25hi %CD4+	-0.00062937521127217	0.0201189667313398	0.975302803978324
kfEp9z	ebi-a-GCST90018908	Coronary heart disease	Naive CD4+ AC	-0.0212623343056005	0.0208146822531182	0.317201638392298
kGBbFV	ebi-a-GCST90018908	Coronary heart disease	CD8 on CD39+ CD8br	-0.0134503219205174	0.0231894608897919	0.567541250811796
Ki6rcH	ebi-a-GCST90018908	Coronary heart disease	CD86+ plasmacytoid DC AC	-0.0159701721798564	0.0222242960814686	0.481617842033068
KiAXmJ	ebi-a-GCST90018908	Coronary heart disease	Myeloid DC %DC	-0.0260359140670548	0.0207055863913172	0.219774251549406
KiBJHZ	ebi-a-GCST90018908	Coronary heart disease	HLA DR+ NK %CD3- lymphocyte	0.0395812520313865	0.0187644387950703	0.0460035680590766
kjy5nE	ebi-a-GCST90018908	Coronary heart disease	CD25 on IgD+ CD38- unsw mem	0.00452179641274653	0.0160737863284904	0.781097802678909
kK77Wq	ebi-a-GCST90018908	Coronary heart disease	HSC AC	0.0446072687765651	0.0255672704646077	0.0990866344864027
Km4UDf	ebi-a-GCST90018908	Coronary heart disease	CD4 on EM CD4+	0.0210850736014335	0.0138613521304101	0.143877982534875
Kmssb8	ebi-a-GCST90018908	Coronary heart disease	CD38 on IgD- CD38dim	-0.00331105036454219	0.0232120760063943	0.888156373526153
KNnmzQ	ebi-a-GCST90018908	Coronary heart disease	CD8dim %leukocyte	0.0273408519356611	0.0276311888656283	0.337151106220078
kNWLGH	ebi-a-GCST90018908	Coronary heart disease	CD27 on PB/PC	-0.0216634576555676	0.0191921016266008	0.274672883815583
koeKCR	ebi-a-GCST90018908	Coronary heart disease	CD24 on sw mem	0.00493333738600036	0.0148160577875198	0.741034592879257
kOgMWx	ebi-a-GCST90018908	Coronary heart disease	CD38 on IgD- CD38br	-0.0353710286497571	0.0203760882236506	0.106203755229296
kq4OBU	ebi-a-GCST90018908	Coronary heart disease	PB/PC AC	0.00238273860626232	0.0175195109169829	0.893054274318575
kRzteh	ebi-a-GCST90018908	Coronary heart disease	CD28 on activated & secreting Treg	0.00328345520819626	0.016441447274152	0.843544929843578
kT9NV1	ebi-a-GCST90018908	Coronary heart disease	BAFF-R on unsw mem	0.0193125934966181	0.0178138372098559	0.289539399597597
KUQFqj	ebi-a-GCST90018908	Coronary heart disease	CD38 on CD20-	0.0080247297956447	0.0255406022576708	0.756985341809814
kVPtOq	ebi-a-GCST90018908	Coronary heart disease	CD45 on CD33br HLA DR+ CD14dim	-0.00360671190300592	0.0211500276367194	0.867033363322551
kYk7tu	ebi-a-GCST90018908	Coronary heart disease	CD27 on IgD- CD38br	0.0353989064050456	0.0692448557511508	0.617772982937876
KzvsYY	ebi-a-GCST90018908	Coronary heart disease	CD20- CD38- %lymphocyte	-0.039383520665787	0.0237604414672212	0.11099245116893
l7iqjW	ebi-a-GCST90018908	Coronary heart disease	CD45 on Mo MDSC	0.000125907284120586	0.0327814934650059	0.99698610487965
laGvt9	ebi-a-GCST90018908	Coronary heart disease	CCR2 on granulocyte	-0.0453803312499599	0.0189427012809702	0.030078755620093
lBa2yn	ebi-a-GCST90018908	Coronary heart disease	CD20 on IgD- CD27-	-0.0324500779131969	0.0352261770841203	0.369838853242873
lbkHXz	ebi-a-GCST90018908	Coronary heart disease	CD24 on IgD+ CD38-	0.029764958597203	0.0157067159566818	0.07263477071732
lCqDm8	ebi-a-GCST90018908	Coronary heart disease	CD4+ CD8dim %leukocyte	0.0244340919334075	0.0280785822496397	0.397901400235521
LDFxDk	ebi-a-GCST90018908	Coronary heart disease	CD4+ CD8dim AC	-0.0224046547193926	0.0197616727976671	0.272638092165768
LFpnCG	ebi-a-GCST90018908	Coronary heart disease	IgD- CD38- AC	0.0184515957596858	0.0323954652463219	0.578676811520646
LfxvQk	ebi-a-GCST90018908	Coronary heart disease	CD27 on IgD- CD38dim	0.0115590241181622	0.0145466280106426	0.433290471839316
LhtMfE	ebi-a-GCST90018908	Coronary heart disease	CD3 on naive CD8br	0.0154165427510814	0.0182245982110636	0.406312757413411
lJ7qEa	ebi-a-GCST90018908	Coronary heart disease	TD DN (CD4-CD8-) AC	0.00272974645535756	0.0198701248824295	0.892104517188007
lJrrCL	ebi-a-GCST90018908	Coronary heart disease	CD11b on CD33br HLA DR+ CD14dim	0.0277813386318065	0.0309847849308122	0.381761149298712
lKfCbN	ebi-a-GCST90018908	Coronary heart disease	CD39+ resting Treg %resting Treg	0.0359195810437508	0.0179476862457962	0.0558939459042622
Llnw5F	ebi-a-GCST90018908	Coronary heart disease	CD25 on IgD+ CD38-	-0.00977257487693446	0.015544374519246	0.53525523212469
lmyNp2	ebi-a-GCST90018908	Coronary heart disease	CD33 on CD33dim HLA DR+ CD11b-	0.0037544022740085	0.0203442968805643	0.855357844528447
LnhqUW	ebi-a-GCST90018908	Coronary heart disease	CD39 on monocyte	-0.0202202817228792	0.0155805160975071	0.209127594515676
lnJ0Ea	ebi-a-GCST90018908	Coronary heart disease	CD33- HLA DR- AC	0.0434854834084411	0.0242337149315048	0.0886743544305396
LNm7d1	ebi-a-GCST90018908	Coronary heart disease	CD39+ CD4+ %T cell	-0.0089394511346412	0.0130597949587037	0.49909280480308
lpJrqt	ebi-a-GCST90018908	Coronary heart disease	CD45RA on CD39+ resting Treg	0.0449474745496056	0.0353544123708367	0.239323439685986
lvX2DA	ebi-a-GCST90018908	Coronary heart disease	CD8br and CD8dim %leukocyte	-0.0754283288456287	0.0404870816921703	0.0852046376482664
Lz4QoX	ebi-a-GCST90018908	Coronary heart disease	IgD+ CD38dim %B cell	0.00822439804571945	0.0229449032619285	0.725360544269124
lzvqBw	ebi-a-GCST90018908	Coronary heart disease	CX3CR1 on CD14+ CD16- monocyte	-0.0580554200427208	0.0207798457389335	0.00985120691718182
M0SkHW	ebi-a-GCST90018908	Coronary heart disease	CX3CR1 on CD14- CD16+ monocyte	0.00673270147680742	0.0218213125515986	0.76121538611084
m272jR	ebi-a-GCST90018908	Coronary heart disease	CD123 on plasmacytoid DC	0.0240623494370335	0.0160318172944956	0.152853641072105
m6agS2	ebi-a-GCST90018908	Coronary heart disease	CD20 on IgD- CD38-	0.00109153735137406	0.0224858907230114	0.96164063661414
MHdrBj	ebi-a-GCST90018908	Coronary heart disease	CD4+ %T cell	-0.000151265228558126	0.0216633871792954	0.994497973517859
mHQ3Ms	ebi-a-GCST90018908	Coronary heart disease	BAFF-R on B cell	-0.00951653514053412	0.0182329558778895	0.607742990935629
mHQOGp	ebi-a-GCST90018908	Coronary heart disease	CD66b on CD66b++ myeloid cell	-0.0172078878152628	0.018994043529617	0.373605045310345
mJ1cFX	ebi-a-GCST90018908	Coronary heart disease	CCR2 on CD14+ CD16+ monocyte	-0.0283159223567352	0.0143403378784036	0.056248970264705
mkHdVY	ebi-a-GCST90018908	Coronary heart disease	CD45RA- CD4+ AC	0.00919024988415892	0.0176814626560324	0.611345876791689
MkxBJe	ebi-a-GCST90018908	Coronary heart disease	CD24 on transitional	0.0294094254378304	0.0251784295627463	0.258029345787357
mOfidS	ebi-a-GCST90018908	Coronary heart disease	CD28- DN (CD4-CD8-) AC	0.0029657327932894	0.0157033340648061	0.851474354568828
MPPZsd	ebi-a-GCST90018908	Coronary heart disease	CD3 on TD CD8br	-0.0337925274755104	0.0248041934226862	0.186866626811538
mqcMsA	ebi-a-GCST90018908	Coronary heart disease	CD4 on CD28+ CD4+	-0.00385442569994805	0.0223757767977027	0.864965211819393
mrnJWY	ebi-a-GCST90018908	Coronary heart disease	CD25 on IgD+ CD38dim	-0.00777223555283217	0.0172543303423017	0.656792884234848
mt90ol	ebi-a-GCST90018908	Coronary heart disease	CD3 on HLA DR+ CD4+	-0.0225885922988828	0.0222085664413382	0.318472176887254
mwEIYD	ebi-a-GCST90018908	Coronary heart disease	CD11c+ HLA DR++ monocyte AC	-0.0257205396223424	0.0241037503173837	0.300857552971676
MZyzRl	ebi-a-GCST90018908	Coronary heart disease	HVEM on TD CD8br	0.0148355361401675	0.0198386945049599	0.461552874400186
N0Wswh	ebi-a-GCST90018908	Coronary heart disease	CD39+ resting Treg % CD4 Treg	0.011364413820469	0.0134570165068047	0.404472533676641
N7XpLw	ebi-a-GCST90018908	Coronary heart disease	CD39 on granulocyte	-0.0256116886817806	0.0163318217026369	0.128924148020616
n9rV5G	ebi-a-GCST90018908	Coronary heart disease	HLA DR+ T cell AC	0.00890094484139148	0.0143623564040665	0.539957044544064
N9SNUB	ebi-a-GCST90018908	Coronary heart disease	Activated & resting Treg %CD4+	0.00418637714193584	0.0155358168065019	0.789546879848025
N9zbOO	ebi-a-GCST90018908	Coronary heart disease	CD4+ %leukocyte	-0.0248089324923786	0.0242161339781356	0.324295419703745
NBQPbG	ebi-a-GCST90018908	Coronary heart disease	HVEM on EM CD4+	0.0232196219858366	0.0177797825658748	0.206389403944527
NednMe	ebi-a-GCST90018908	Coronary heart disease	CM DN (CD4-CD8-) AC	-0.00726635723459609	0.0668014905067182	0.923310708120372
nfjsMH	ebi-a-GCST90018908	Coronary heart disease	CD45RA- CD28- CD8br AC	0.00936510906188742	0.00953952277736738	0.326935421010863
nFM00E	ebi-a-GCST90018908	Coronary heart disease	CD28+ CD45RA- CD8dim %T cell	0.0164601613586974	0.0155599058838586	0.299493600322773
nfTfUD	ebi-a-GCST90018908	Coronary heart disease	CD45RA on TD CD8br	0.0307966620863872	0.0374272093207469	0.426647585459151
NHCy8S	ebi-a-GCST90018908	Coronary heart disease	Memory B cell %lymphocyte	-0.0125251544298501	0.0162109103661175	0.44670433721248
NHfVVB	ebi-a-GCST90018908	Coronary heart disease	CD62L- monocyte AC	0.0224138599533748	0.0166638145034559	0.194441497302399
njiO1a	ebi-a-GCST90018908	Coronary heart disease	CD20- %B cell	0.00620569302990836	0.0196818437815013	0.756371118106052
NJZjtP	ebi-a-GCST90018908	Coronary heart disease	CD20 on B cell	-0.0394026873033819	0.0183650014102318	0.0422360008516161
NK96uT	ebi-a-GCST90018908	Coronary heart disease	CD19 on IgD+ CD24-	0.0122653840398375	0.0144744604212789	0.405154202107529
nLe8Vj	ebi-a-GCST90018908	Coronary heart disease	CD19 on PB/PC	-0.0206189074316903	0.0228030290787851	0.37567542139902
nlq3Bh	ebi-a-GCST90018908	Coronary heart disease	CD33 on CD33dim HLA DR-	0.0155758718029063	0.0197063634835733	0.439585252475168
nlYdjJ	ebi-a-GCST90018908	Coronary heart disease	CD27 on IgD+ CD24+	0.00119254450816174	0.0133051022636378	0.929196928028632
Nmt8SJ	ebi-a-GCST90018908	Coronary heart disease	CX3CR1 on CD14- CD16-	0.00474476616844358	0.0180393476182649	0.795363818900867
NOAnD0	ebi-a-GCST90018908	Coronary heart disease	CD40 on CD14+ CD16+ monocyte	0.00512984880222489	0.0287494837820621	0.860271946480736
noq4cR	ebi-a-GCST90018908	Coronary heart disease	CD3 on NKT	-0.0340287223520626	0.0282965521764138	0.249085822093155
nRFAPN	ebi-a-GCST90018908	Coronary heart disease	CD20 on IgD+ CD38-	-0.0372174246099027	0.0195462942534644	0.0689580658377905
NRQPFm	ebi-a-GCST90018908	Coronary heart disease	CD4 on naive CD4+	-0.0535216938280375	0.0249465571486839	0.0458064403395847
NSsm5k	ebi-a-GCST90018908	Coronary heart disease	CD19 on transitional	-0.0108119288567348	0.0161611345744507	0.509875092628622
nTCakW	ebi-a-GCST90018908	Coronary heart disease	CD8 on CD28+ CD45RA- CD8br	0.0139861434862798	0.0273634511740681	0.617228851129826
NuqNgR	ebi-a-GCST90018908	Coronary heart disease	IgD on IgD+ CD38-	-0.00586984273852857	0.0166156345453356	0.726627754743017
NusUUL	ebi-a-GCST90018908	Coronary heart disease	Sw mem %lymphocyte	-0.0649451648757156	0.0296256795931348	0.0434997663491944
O0dhnK	ebi-a-GCST90018908	Coronary heart disease	CD11c on granulocyte	0.0105235571308695	0.0225155928489604	0.644619012430168
O0KXX7	ebi-a-GCST90018908	Coronary heart disease	CD28+ CD45RA- CD8dim %CD8dim	-0.00765501543865527	0.0129821978338052	0.560150574523452
o5cKy4	ebi-a-GCST90018908	Coronary heart disease	CD25 on memory B cell	-0.00924568812160788	0.0212930058880129	0.668180387457146
O8Pbqp	ebi-a-GCST90018908	Coronary heart disease	IgD+ CD38br %B cell	-0.0136644061955125	0.024236263100754	0.577913252980954
ObV0du	ebi-a-GCST90018908	Coronary heart disease	BAFF-R on IgD+ CD38- unsw mem	-0.0176343772913518	0.0233500705336503	0.459378878111582
OG4KvU	ebi-a-GCST90018908	Coronary heart disease	IgD on IgD+ CD38dim	0.00565252268893969	0.0169624240950955	0.74242285460701
ohGnkL	ebi-a-GCST90018908	Coronary heart disease	CD38 on IgD+	-0.0282313695136957	0.0296206823520419	0.356708192713249
OhqpgU	ebi-a-GCST90018908	Coronary heart disease	HLA DR on CD14+ CD16- monocyte	-0.012332930079114	0.024450957358663	0.619495953303167
OKwoWc	ebi-a-GCST90018908	Coronary heart disease	HLA DR+ CD4+ AC	0.015527929881574	0.015582628368322	0.329847032874537
ONyIwr	ebi-a-GCST90018908	Coronary heart disease	CD25 on resting Treg	0.0308735178191588	0.0178848894986155	0.101428599914557
oPLN5v	ebi-a-GCST90018908	Coronary heart disease	CD14- CD16- AC	0.0170231871841077	0.0151279447549144	0.272597148198744
OrFAuj	ebi-a-GCST90018908	Coronary heart disease	CCR2 on CD14+ CD16- monocyte	0.0117023929632444	0.0126772266720424	0.364441069456511
OT9nD3	ebi-a-GCST90018908	Coronary heart disease	CD45 on CD33dim HLA DR+ CD11b-	0.012317006012593	0.0952167607566647	0.900713236788502
oVfhc0	ebi-a-GCST90018908	Coronary heart disease	IgD- CD27- %B cell	-0.0173087851100563	0.0239925388527179	0.482524044410535
owfGko	ebi-a-GCST90018908	Coronary heart disease	CD19 on sw mem	0.0195569771980269	0.0199989032622737	0.336803843049658
P0hPov	ebi-a-GCST90018908	Coronary heart disease	CD34 on HSC	-0.0100510624259689	0.0251143650013252	0.696033533841201
P3tGLK	ebi-a-GCST90018908	Coronary heart disease	IgD+ CD38- %B cell	-0.0514254100016997	0.0145752138668793	0.00189124970404094
P6Fnni	ebi-a-GCST90018908	Coronary heart disease	CM CD4+ %CD4+	-0.00352949039105708	0.0112241351833779	0.755351706905478
p8knAg	ebi-a-GCST90018908	Coronary heart disease	CD28+ CD45RA+ CD8dim AC	-0.00220524476239096	0.0115952037233349	0.849982495257693
pAALMO	ebi-a-GCST90018908	Coronary heart disease	CM CD4+ AC	0.00146589871968838	0.0203575688300072	0.943126659161556
pcQB1u	ebi-a-GCST90018908	Coronary heart disease	CD25 on activated & secreting Treg	-0.000152825136668722	0.0208987944356789	0.994245855575736
pdK83z	ebi-a-GCST90018908	Coronary heart disease	CD33br HLA DR+ CD14dim AC	0.0361814365920588	0.0170866560303061	0.0435695639663992
pE7xRu	ebi-a-GCST90018908	Coronary heart disease	CD64 on CD14- CD16+ monocyte	-0.0180691319012627	0.0262429931063149	0.499896809541453
pghVtI	ebi-a-GCST90018908	Coronary heart disease	Activated Treg %CD4 Treg	-0.0067542008524557	0.0171240039426311	0.696150252352741
Pj3FG6	ebi-a-GCST90018908	Coronary heart disease	CD27 on CD20-	-3.92965408894352e-05	0.0177195388044278	0.998261827457727
PjWNat	ebi-a-GCST90018908	Coronary heart disease	CD127- CD8br %T cell	-0.0161862686482551	0.0307743022818692	0.60776745397469
pK2zbZ	ebi-a-GCST90018908	Coronary heart disease	CD20 on sw mem	0.0128959690802587	0.0252878705831212	0.61380647129144
PL737j	ebi-a-GCST90018908	Coronary heart disease	CD3 on CM CD8br	0.0310824635718983	0.0236833236904751	0.206822782368644
PLar73	ebi-a-GCST90018908	Coronary heart disease	CD25 on activated Treg	-0.0264306469548348	0.0297421193357604	0.388214483741242
PM6BO1	ebi-a-GCST90018908	Coronary heart disease	CD25hi AC	0.00588642357679138	0.024016309601049	0.808757416358475
pmphuJ	ebi-a-GCST90018908	Coronary heart disease	CD19 on IgD+ CD38br	0.0176498571195315	0.0206197377200833	0.402681168159943
PNB7n0	ebi-a-GCST90018908	Coronary heart disease	CD14- CD16+ monocyte %monocyte	0.00493480486963771	0.0176704090528229	0.782770001444254
PO0D2s	ebi-a-GCST90018908	Coronary heart disease	CD86 on monocyte	-0.0149515403627995	0.0220872222617574	0.508754974416116
pREBAl	ebi-a-GCST90018908	Coronary heart disease	Unsw Mem %lymphocyte	-0.00909933706840415	0.0255627014219716	0.725260143026159
pRv8aR	ebi-a-GCST90018908	Coronary heart disease	CD11b on CD14+ monocyte	0.000752507553575828	0.0210039921712968	0.971814727182551
PS2C6B	ebi-a-GCST90018908	Coronary heart disease	Activated & secreting Treg %CD4+	-0.00938482194647784	0.01306822567761	0.478416751156318
ptBIfC	ebi-a-GCST90018908	Coronary heart disease	HLA DR on CD14- CD16-	-0.0188167656475515	0.0209201043691131	0.376990947831123
pTH2vr	ebi-a-GCST90018908	Coronary heart disease	CD14+ CD16+ monocyte AC	0.00602376340924958	0.0215324600159732	0.782690084764588
pToqio	ebi-a-GCST90018908	Coronary heart disease	NK AC	0.0234773411774147	0.0212185178514638	0.281661116578746
PvFGQh	ebi-a-GCST90018908	Coronary heart disease	CD127- CD8br %CD8br	-0.00503756658307987	0.0208467375005648	0.813133128447317
pVNP8r	ebi-a-GCST90018908	Coronary heart disease	CD28- CD8br %T cell	-0.00624034406454194	0.0307241905549183	0.84197260683063
Pvt2Z7	ebi-a-GCST90018908	Coronary heart disease	CD3 on CD45RA- CD4+	-0.00884325108332985	0.0158303045591963	0.581019484455111
pVZ4qK	ebi-a-GCST90018908	Coronary heart disease	CD8dim %T cell	-0.00646027601433891	0.0351053830238576	0.856170921525472
pwFsfR	ebi-a-GCST90018908	Coronary heart disease	CD25 on naive-mature B cell	-0.00778854209144326	0.0166276626410683	0.643550777947864
PXHL2U	ebi-a-GCST90018908	Coronary heart disease	CD11b on Gr MDSC	0.159390544935441	0.265469168282798	0.655766017967101
PXXoIF	ebi-a-GCST90018908	Coronary heart disease	CD66b on Gr MDSC	-0.0174978800993664	0.0210529262893574	0.416218959024178
pyIy18	ebi-a-GCST90018908	Coronary heart disease	IgD on IgD+ CD24-	0.00645503268776654	0.0196814834659017	0.745370589357356
q1C9zu	ebi-a-GCST90018908	Coronary heart disease	Sw mem AC	-0.0109825994834043	0.0160789452283327	0.50140312438206
q5aIKj	ebi-a-GCST90018908	Coronary heart disease	CD80 on monocyte	0.00428886578391078	0.0233182893399862	0.855835061497344
Q6n9mQ	ebi-a-GCST90018908	Coronary heart disease	CD28 on CD39+ CD4+	0.0054172855414478	0.0207155154815565	0.796842283178159
Q6P7lf	ebi-a-GCST90018908	Coronary heart disease	CD25 on IgD+ CD38br	0.0182735209874649	0.0336030837074661	0.59653455409416
q7aU3V	ebi-a-GCST90018908	Coronary heart disease	Memory B cell AC	0.00691143765520692	0.0227416399248977	0.765665604902837
QCayJI	ebi-a-GCST90018908	Coronary heart disease	CD14- CD16+ monocyte AC	-0.019601217608979	0.0221696202926882	0.388950038004075
QDeu8c	ebi-a-GCST90018908	Coronary heart disease	FSC-A on HLA DR+ CD4+	-0.0174447742747975	0.0212523580601604	0.42459141305815
qEZObN	ebi-a-GCST90018908	Coronary heart disease	NKT %lymphocyte	0.0212723555851356	0.0145520493781173	0.15297475061375
Qfe83X	ebi-a-GCST90018908	Coronary heart disease	CD45 on lymphocyte	-0.00512335320404006	0.0259687725232016	0.845941000103574
QgK56l	ebi-a-GCST90018908	Coronary heart disease	CD66b++ myeloid cell AC	-0.0147504028308979	0.0218727729759931	0.510334760075583
qGqRdr	ebi-a-GCST90018908	Coronary heart disease	SSC-A on granulocyte	-0.00864415487742711	0.0198184578164917	0.666459119496667
QgXpoa	ebi-a-GCST90018908	Coronary heart disease	CD127 on T cell	0.0100636456497015	0.0335440475547127	0.768030035707298
Qi1sTj	ebi-a-GCST90018908	Coronary heart disease	CD45RA+ CD8br AC	0.02185683674722	0.0136278776968791	0.121311375764967
QIQYiD	ebi-a-GCST90018908	Coronary heart disease	CD27 on IgD+ CD38- unsw mem	-0.00424644788745337	0.0291946600090521	0.885677735453476
qJlbUI	ebi-a-GCST90018908	Coronary heart disease	CD25 on CD39+ CD4 Treg	-0.00306025505770146	0.0276220853998986	0.913251557147576
QjqHLZ	ebi-a-GCST90018908	Coronary heart disease	FSC-A on HLA DR+ NK	0.0131326708948047	0.0200083780511013	0.519464239985031
QkJ4vX	ebi-a-GCST90018908	Coronary heart disease	CD86 on myeloid DC	-0.0238774833430749	0.0321878893657187	0.46682170277494
Qnbs0v	ebi-a-GCST90018908	Coronary heart disease	CD14 on CD33br HLA DR+ CD14dim	0.0322495354893304	0.0293418825124138	0.287048623157386
qncpyJ	ebi-a-GCST90018908	Coronary heart disease	HLA DR++ monocyte %leukocyte	0.0315979049840109	0.0584301595181198	0.608134064586345
QofTIp	ebi-a-GCST90018908	Coronary heart disease	HLA DR on CD14+ monocyte	-0.00321432658228362	0.0248031201876534	0.898182429660384
Qq0QOO	ebi-a-GCST90018908	Coronary heart disease	FSC-A on CD8br	0.0257713724983192	0.0187263514073718	0.187714153247665
qq6BXy	ebi-a-GCST90018908	Coronary heart disease	Im MDSC AC	-0.00198344459687573	0.0190381603664719	0.918013068754213
qqqp4N	ebi-a-GCST90018908	Coronary heart disease	CD45RA on naive CD8br	0.00575072273589979	0.0179311319428983	0.751598557832397
qqR5yY	ebi-a-GCST90018908	Coronary heart disease	CD45RA on naive CD4+	-0.00108985352953598	0.0167146513063139	0.948417634223997
queAfI	ebi-a-GCST90018908	Coronary heart disease	HLA DR on myeloid DC	-0.0276063127997004	0.0224886404442002	0.237364542127565
qVZ44M	ebi-a-GCST90018908	Coronary heart disease	CD39+ CD8br %CD8br	0.000724131802349556	0.0234578542625035	0.975695593068634
qx9EPV	ebi-a-GCST90018908	Coronary heart disease	Resting Treg % CD4 Treg	0.0052836344374591	0.016771463719318	0.754989164633857
QxYFhA	ebi-a-GCST90018908	Coronary heart disease	Naive CD4+ %CD4+	0.0234271690764576	0.016641756697897	0.168287484585522
QyeyiC	ebi-a-GCST90018908	Coronary heart disease	CD28+ CD45RA+ CD8br %CD8br	0.00453884321213792	0.0136414928533277	0.741272974950473
QZxNYl	ebi-a-GCST90018908	Coronary heart disease	IgD+ CD38- AC	-0.0190628925482024	0.0424295630529623	0.65925351282925
r1AaU6	ebi-a-GCST90018908	Coronary heart disease	TD CD8br AC	0.0162070705736544	0.0354810555157361	0.65361098176697
r6blTx	ebi-a-GCST90018908	Coronary heart disease	CD33 on CD33br HLA DR+	0.00176154191336568	0.0195903823829503	0.929165434947346
r6vrE9	ebi-a-GCST90018908	Coronary heart disease	HVEM on CM CD8br	0.0216854128532383	0.021126777631884	0.319067803159431
r9IWKU	ebi-a-GCST90018908	Coronary heart disease	CM CD8br AC	-0.0486204001094513	0.0207346830519051	0.0272756329577339
rBpAVP	ebi-a-GCST90018908	Coronary heart disease	T cell %leukocyte	-0.0036671963524825	0.01610939066256	0.822638817009667
rc4KqU	ebi-a-GCST90018908	Coronary heart disease	CD25++ CD8br %CD8br	-0.000749664012758274	0.0203784304700715	0.971002192558631
rEzNKS	ebi-a-GCST90018908	Coronary heart disease	CD19 on IgD+ CD38- naive	0.00979401893161812	0.016224794704383	0.554049633057087
rG7nud	ebi-a-GCST90018908	Coronary heart disease	CD39 on CD39+ CD4+	-0.007116817474004	0.0149158010588816	0.638709793334943
rHpacX	ebi-a-GCST90018908	Coronary heart disease	CCR2 on monocyte	-0.022141096089704	0.0272116800933876	0.424182797143177
Ri9te2	ebi-a-GCST90018908	Coronary heart disease	CD45 on lymphocyte	-0.0201864164614063	0.0164628736614855	0.23309490479424
rkov81	ebi-a-GCST90018908	Coronary heart disease	CD3 on CD39+ CD4+	-0.0125256122138223	0.0170943153619309	0.470274625782142
rLdAx7	ebi-a-GCST90018908	Coronary heart disease	CD4 on resting Treg	-0.00827439799998606	0.0232399702706677	0.727990303025415
RlJioO	ebi-a-GCST90018908	Coronary heart disease	CD28 on CD28+ CD45RA+ CD8br	-0.00776935247071227	0.0238105115420117	0.749024531843654
RmGeN8	ebi-a-GCST90018908	Coronary heart disease	CD25 on CD39+ secreting Treg	-0.00735466134629605	0.0198141856997372	0.715692490863769
ro9Mfu	ebi-a-GCST90018908	Coronary heart disease	CD45 on NKT	-0.0189149529246021	0.023129278947029	0.423111955719652
RPrA95	ebi-a-GCST90018908	Coronary heart disease	CD28 on secreting Treg	-0.0020394978349373	0.0177569561447217	0.910082426394352
rqXQnY	ebi-a-GCST90018908	Coronary heart disease	CD33 on Im MDSC	-0.0175291445176395	0.020298271212821	0.39713722935789
rUMv0K	ebi-a-GCST90018908	Coronary heart disease	DC AC	-0.00252713574994726	0.0221510480410751	0.910366161270467
ry3Xob	ebi-a-GCST90018908	Coronary heart disease	HLA DR+ T cell%T cell	0.0156486843729947	0.0149820542833195	0.304333172173076
rYUx4l	ebi-a-GCST90018908	Coronary heart disease	CD14+ CD16- monocyte AC	-0.0214991478102538	0.014086347316574	0.138580360834513
S03iLE	ebi-a-GCST90018908	Coronary heart disease	CD16-CD56 on NKT	0.00349007583232718	0.0181891102016532	0.849329089810992
s3QiIu	ebi-a-GCST90018908	Coronary heart disease	CD127 on CD28+ CD4+	0.0150273966885851	0.0172782513410594	0.395303512687847
s7KeBm	ebi-a-GCST90018908	Coronary heart disease	B cell AC	-0.00151233636227623	0.0156367153188112	0.92359437306585
S8FKTY	ebi-a-GCST90018908	Coronary heart disease	HLA DR+ CD8br %T cell	-0.0184499320525435	0.0173473375960245	0.295743053146524
S8MAzy	ebi-a-GCST90018908	Coronary heart disease	CD28 on CD28+ CD4+	0.00829001999534502	0.0160009275870191	0.608772202780968
sbh1jl	ebi-a-GCST90018908	Coronary heart disease	SSC-A on HLA DR+ NK	0.000113605179253919	0.0158467346818076	0.994336919327785
SbNJy6	ebi-a-GCST90018908	Coronary heart disease	CD62L on CD62L+ DC	0.0266633474254453	0.0252491577603837	0.301478670360111
SbS2B8	ebi-a-GCST90018908	Coronary heart disease	CD33 on basophil	0.00246609559524194	0.0167705546266408	0.884495844406186
ScdN0p	ebi-a-GCST90018908	Coronary heart disease	CD25 on sw mem	0.0303662063546082	0.0202059636531455	0.149321279492906
sCEj7z	ebi-a-GCST90018908	Coronary heart disease	NK %CD3- lymphocyte	0.0148573055554238	0.0202095295987174	0.469081037337153
ScqlyU	ebi-a-GCST90018908	Coronary heart disease	HVEM on naive CD4+	0.0342784973902304	0.0244822169435322	0.180564169135525
sf0rh6	ebi-a-GCST90018908	Coronary heart disease	CD80 on granulocyte	0.00763619622197881	0.015021479480732	0.614805361589108
sFetNO	ebi-a-GCST90018908	Coronary heart disease	CD11c on myeloid DC	-0.00946750067075487	0.0151001842772381	0.535578208686369
sFLbz5	ebi-a-GCST90018908	Coronary heart disease	CD28- DN (CD4-CD8-) %T cell	0.0210787168365793	0.0184128729739679	0.264073310372205
sFpmAh	ebi-a-GCST90018908	Coronary heart disease	EM CD8br %CD8br	-0.0218213226631679	0.0152408572376373	0.165661241035697
SHYq3B	ebi-a-GCST90018908	Coronary heart disease	CD28- CD127- CD25++ CD8br AC	0.00948275019267033	0.0128081940807743	0.465467971545469
sLhPrE	ebi-a-GCST90018908	Coronary heart disease	CD28- CD127- CD25++ CD8br %CD8br	0.0195368096762586	0.0189245273987066	0.317259595443824
SM1e9y	ebi-a-GCST90018908	Coronary heart disease	CD24 on memory B cell	0.00539165281895825	0.0182492700886612	0.769689321375027
sONT3e	ebi-a-GCST90018908	Coronary heart disease	FSC-A on B cell	0.0136366877658129	0.02739463532228	0.624660987274237
SPHsmH	ebi-a-GCST90018908	Coronary heart disease	CD4 on CD39+ secreting Treg	-0.0413447548172737	0.0168375414815225	0.0224380544072025
SPTKKm	ebi-a-GCST90018908	Coronary heart disease	Secreting Treg AC	0.0082502631570332	0.0168997443977706	0.63047483349072
sREEtQ	ebi-a-GCST90018908	Coronary heart disease	IgD+ CD24- %B cell	-0.00370631003587196	0.0206027810605508	0.859245730633462
SrWyHr	ebi-a-GCST90018908	Coronary heart disease	Unsw mem %B cell	-0.0243647405878619	0.0147997713357615	0.110141557938523
SS4ytl	ebi-a-GCST90018908	Coronary heart disease	CD4 on CD4+	0.0168511893145225	0.0205492366810523	0.420989793659158
sSIdMb	ebi-a-GCST90018908	Coronary heart disease	CD11c+ CD62L- monocyte AC	0.000178830100078873	0.0172153349434623	0.991801433080177
SUwE3t	ebi-a-GCST90018908	Coronary heart disease	NKT AC	0.021955343222858	0.0153968734051874	0.16327145040144
SVAvGJ	ebi-a-GCST90018908	Coronary heart disease	CD19 on unsw mem	0.0173512191182674	0.0169790167914101	0.317447388832292
swiv5g	ebi-a-GCST90018908	Coronary heart disease	CD25 on secreting Treg	0.00924525831653349	0.0265555967716333	0.73376073089439
Swp7bJ	ebi-a-GCST90018908	Coronary heart disease	EM DN (CD4-CD8-) AC	-0.0130922841218542	0.0212821800857631	0.545736932505806
SWxy7q	ebi-a-GCST90018908	Coronary heart disease	Gr MDSC AC	-0.00765609562905693	0.0198092416891412	0.703427257022468
sxs8GO	ebi-a-GCST90018908	Coronary heart disease	IgD on IgD+ CD24+	-0.00665359774552157	0.0183674139100258	0.720209429368786
syvAsa	ebi-a-GCST90018908	Coronary heart disease	CD62L- HLA DR++ monocyte AC	-0.0106820087155862	0.0267345206168876	0.694456850132662
T2eT5U	ebi-a-GCST90018908	Coronary heart disease	Memory B cell %B cell	-0.0140583197668095	0.0195145098241585	0.477703992729051
t2NeOP	ebi-a-GCST90018908	Coronary heart disease	CD33br HLA DR+ CD14- AC	0.0202573123350774	0.0148427353242247	0.183583640511972
t3U9Zg	ebi-a-GCST90018908	Coronary heart disease	BAFF-R on sw mem	0.0264067287917863	0.0236739065166167	0.279334585202219
T3z5YR	ebi-a-GCST90018908	Coronary heart disease	CD86+ myeloid DC %DC	0.00170678254733488	0.0191510855638718	0.929791330917879
T885JQ	ebi-a-GCST90018908	Coronary heart disease	CD4RA on TD CD4+	0.00315063341688762	0.0131076985191978	0.811629705507588
TA8Hmo	ebi-a-GCST90018908	Coronary heart disease	HLA DR on HSC	0.215876429714075	0.16145582389171	0.252175399788151
tBwDbE	ebi-a-GCST90018908	Coronary heart disease	FSC-A on plasmacytoid DC	-0.0124117768826571	0.0172069158122393	0.477401906606956
teG9a6	ebi-a-GCST90018908	Coronary heart disease	CD24 on IgD+ CD38br	0.00111157287830945	0.0163070119898787	0.946243165092377
TfsT91	ebi-a-GCST90018908	Coronary heart disease	Plasmacytoid DC AC	-0.00903058911409488	0.0159457717734841	0.575680223567173
ThSF2S	ebi-a-GCST90018908	Coronary heart disease	CD62L- CD86+ myeloid DC AC	-0.00574665273287563	0.0202236504197355	0.77936515363223
thwCw1	ebi-a-GCST90018908	Coronary heart disease	SSC-A on HLA DR+ T cell	-0.0614584106603737	0.0255484683154806	0.0254453832461523
tkUIxS	ebi-a-GCST90018908	Coronary heart disease	CCR2 on monocyte	-0.0102710705036479	0.0181554098032156	0.577055126126868
tLLudU	ebi-a-GCST90018908	Coronary heart disease	CD39+ secreting Treg %secreting Treg	0.00196641528859844	0.0163628406833759	0.905267844458431
TLtnOh	ebi-a-GCST90018908	Coronary heart disease	Naive CD4+ %T cell	0.00489115709690533	0.0132922535087806	0.715111339799901
TNREkO	ebi-a-GCST90018908	Coronary heart disease	EM CD4+ %T cell	-0.040637519434358	0.0271168242876642	0.14885788976308
tOjDaV	ebi-a-GCST90018908	Coronary heart disease	CD8br %T cell	-0.0182918240699796	0.021895360719898	0.41288562488407
Tpj7RM	ebi-a-GCST90018908	Coronary heart disease	DN (CD4-CD8-) %T cell	-0.00454950101781336	0.0303677958825206	0.88321122117619
trC1nT	ebi-a-GCST90018908	Coronary heart disease	DN (CD4-CD8-) %leukocyte	0.0187859261820286	0.0164530271200512	0.268503005476397
Tut66L	ebi-a-GCST90018908	Coronary heart disease	CD45 on CD33dim HLA DR-	-0.0173271505501125	0.0346273429731552	0.623216862568758
Tv5ZEh	ebi-a-GCST90018908	Coronary heart disease	CD14+ CD16- monocyte %monocyte	0.0131358681222722	0.0154194695238337	0.402689819994099
tWKPbG	ebi-a-GCST90018908	Coronary heart disease	CD8dim NKT %T cell	-0.00367919687959835	0.0220884825031132	0.869383772872208
tYAqCT	ebi-a-GCST90018908	Coronary heart disease	CD27 on CD20- CD38-	-0.0507966127984933	0.0156337361601202	0.00472033200928486
tZwb8l	ebi-a-GCST90018908	Coronary heart disease	CD8 on TD CD8br	-0.0195096500991292	0.0222025537837351	0.392562881111695
U0JZ5A	ebi-a-GCST90018908	Coronary heart disease	BAFF-R on naive-mature B cell	-0.00805674229149181	0.0180132239164755	0.659260641356363
u0uVGT	ebi-a-GCST90018908	Coronary heart disease	CD45 on HLA DR+ T cell	0.00920754098527856	0.0255534670648772	0.723317043923624
u4YT89	ebi-a-GCST90018908	Coronary heart disease	Basophil AC	0.0179908034981629	0.0136093017954643	0.199766593107661
u5IIaq	ebi-a-GCST90018908	Coronary heart disease	CD19 on IgD+ CD24+	0.0173549720165163	0.0136423985887921	0.211957339428471
U8gmm6	ebi-a-GCST90018908	Coronary heart disease	CD80 on myeloid DC	-0.0276632356211905	0.0163095375999861	0.102279186369626
uaH0Mz	ebi-a-GCST90018908	Coronary heart disease	CD3 on activated Treg	-0.0299749350612365	0.0200838658884372	0.151178487074832
uArZDE	ebi-a-GCST90018908	Coronary heart disease	SSC-A on monocyte	-0.0107490803739761	0.0266234065186158	0.690481727482495
uAzdRt	ebi-a-GCST90018908	Coronary heart disease	CD80 on CD62L+ myeloid DC	-0.0186779794800768	0.0158071893277577	0.248477750260514
UcNWYW	ebi-a-GCST90018908	Coronary heart disease	Activated & resting Treg % CD4 Treg	0.00349554791615934	0.0141624513912221	0.806916105584018
ucOGOD	ebi-a-GCST90018908	Coronary heart disease	CD4 on CD45RA+ CD4+	-0.00175193956349998	0.020934085333149	0.933921612584157
UdELDC	ebi-a-GCST90018908	Coronary heart disease	CD19 on IgD- CD38-	0.00459614413059972	0.0161681467434779	0.778986453752323
UdwtQI	ebi-a-GCST90018908	Coronary heart disease	SSC-A on myeloid DC	0.00531591564100577	0.0155020432369635	0.735864599684952
uH7Pbh	ebi-a-GCST90018908	Coronary heart disease	CD28- CD25++ CD8br %CD8br	-0.00542021210695528	0.0177856230574824	0.76318178393881
Uik2JF	ebi-a-GCST90018908	Coronary heart disease	Resting Treg %CD4	-0.000375726908502533	0.0157921514904272	0.981166265933902
Uji1OV	ebi-a-GCST90018908	Coronary heart disease	CD3 on CD28+ DN (CD4-CD8-)	0.00444696700861285	0.0253967987355788	0.863508599238657
ULETNJ	ebi-a-GCST90018908	Coronary heart disease	CD28+ DN (CD4-CD8-) AC	-0.034298041976801	0.0460730535503407	0.473748523859418
unsv5e	ebi-a-GCST90018908	Coronary heart disease	CD20 on IgD+	-0.00622991374429691	0.0175564747962892	0.726610405134915
uQIqbP	ebi-a-GCST90018908	Coronary heart disease	HVEM on CD8br	-0.0262035878239695	0.0352685373912998	0.469782283243168
usRSrU	ebi-a-GCST90018908	Coronary heart disease	CD25 on CD39+ activated Treg	-0.00366386246937142	0.0258125123916049	0.889945283807516
usWddj	ebi-a-GCST90018908	Coronary heart disease	CCR7 on naive CD8br	-0.026347403409143	0.0201984947264707	0.205571171559658
uwiVgW	ebi-a-GCST90018908	Coronary heart disease	CD39+ secreting Treg AC	-0.0039376614037504	0.0177268942753938	0.826017910952637
uYS6H7	ebi-a-GCST90018908	Coronary heart disease	HLA DR+ NK AC	0.0542934826268096	0.0228767813030754	0.0296845178374115
v1N0PP	ebi-a-GCST90018908	Coronary heart disease	CD62L- myeloid DC AC	-0.000693211745988208	0.0261594165788583	0.979208261765917
V26afm	ebi-a-GCST90018908	Coronary heart disease	CD80 on CD62L+ plasmacytoid DC	-0.0161045564063061	0.0250581726851031	0.528107466976309
v5mbm2	ebi-a-GCST90018908	Coronary heart disease	CD62L- DC AC	0.00910217213328617	0.0180506599360263	0.620553514053405
v88KFe	ebi-a-GCST90018908	Coronary heart disease	FSC-A on granulocyte	-8.99515435558118e-05	0.0225504030626195	0.996856838199499
VCFB2o	ebi-a-GCST90018908	Coronary heart disease	CD127 on CD8br	-0.013756042412396	0.0190511610887789	0.477864200897336
vD8CoU	ebi-a-GCST90018908	Coronary heart disease	CD127 on CD45RA- CD4 not Treg	0.00487730665130174	0.0158104099195428	0.761691926635091
VdCbF2	ebi-a-GCST90018908	Coronary heart disease	PDL-1 on CD14+ CD16+ monocyte	-0.015867548912586	0.0150383769059604	0.301069267175511
vEOk30	ebi-a-GCST90018908	Coronary heart disease	CD45RA+ CD28- CD8br %T cell	0.0048573813430708	0.0110787654379158	0.66151972169769
VEzWvx	ebi-a-GCST90018908	Coronary heart disease	CD45RA- CD4+ %CD4+	-0.0185821794398261	0.0143325550027604	0.205386691515587
vfsQso	ebi-a-GCST90018908	Coronary heart disease	BAFF-R on IgD+ CD38-	0.00611588878274701	0.0154857930256523	0.697070875382837
vGLZvM	ebi-a-GCST90018908	Coronary heart disease	CD45RA+ CD28- CD8br AC	-0.0119296581931597	0.00678168077056017	0.078974237490757
vI4ccA	ebi-a-GCST90018908	Coronary heart disease	CD45 on CD4+	-0.0290623759381018	0.0325449779692191	0.390979812506917
vKbkpJ	ebi-a-GCST90018908	Coronary heart disease	CD14 on Mo MDSC	0.0120697290288559	0.0180137582856267	0.509812137648899
vkRZsD	ebi-a-GCST90018908	Coronary heart disease	CD24+ CD27+ %lymphocyte	-0.0118149840052203	0.0157161106176819	0.459810624967765
vM2gM3	ebi-a-GCST90018908	Coronary heart disease	CD25 on IgD+	-0.019937730637536	0.0162982789572954	0.232187235859656
VOYBsG	ebi-a-GCST90018908	Coronary heart disease	CD11c+ HLA DR++ monocyte %monocyte	-0.0243882825327841	0.0163104297715733	0.154309299031051
vPP26B	ebi-a-GCST90018908	Coronary heart disease	PB/PC %lymphocyte	-0.00670375938746547	0.0180753242354512	0.71530877397867
vwC1D2	ebi-a-GCST90018908	Coronary heart disease	CD20- CD38- AC	-0.044878948969746	0.0383484538164354	0.260141176190087
VXTAs2	ebi-a-GCST90018908	Coronary heart disease	CD62L on granulocyte	0.0821354342267541	0.0235392224499551	0.00303127525993957
VYoqht	ebi-a-GCST90018908	Coronary heart disease	CD28 on CD45RA+ CD4+	0.00811351670485981	0.0283031630110571	0.779258445990884
Vz2vEU	ebi-a-GCST90018908	Coronary heart disease	CD45 on Im MDSC	-0.0163194669210185	0.0301985338089079	0.602031966256966
W0HpLm	ebi-a-GCST90018908	Coronary heart disease	CD24 on IgD- CD38-	0.00129693517925969	0.0223635864266368	0.954181151822343
w81Xri	ebi-a-GCST90018908	Coronary heart disease	CD39+ secreting Treg %CD4 Treg	0.0201423475595278	0.0190125080496416	0.302033561138359
W9wy8M	ebi-a-GCST90018908	Coronary heart disease	Naive-mature B cell %B cell	-0.0104719792458155	0.0148065422608612	0.485700390264954
wbJHgX	ebi-a-GCST90018908	Coronary heart disease	Lymphocyte AC	0.0055839327297604	0.0184714800375996	0.766090515887146
wCI9Sj	ebi-a-GCST90018908	Coronary heart disease	FSC-A on HLA DR+ T cell	0.03407971781478	0.0148656450789756	0.0349044082756014
WcM1mb	ebi-a-GCST90018908	Coronary heart disease	SSC-A on T cell	-0.00975796141955757	0.0167746555228395	0.567262508775515
WEM2mX	ebi-a-GCST90018908	Coronary heart disease	DN (CD4-CD8-) NKT %T cell	-0.0234820953932908	0.0226850786408581	0.308878812347559
wf9xqq	ebi-a-GCST90018908	Coronary heart disease	IgD on IgD+ CD38- unsw mem	0.00713520535685137	0.0300490060670813	0.815143991195925
WfK7v5	ebi-a-GCST90018908	Coronary heart disease	CD86+ myeloid DC AC	0.00631934882816089	0.0185595631162189	0.736870001031781
wgIh03	ebi-a-GCST90018908	Coronary heart disease	CD39 on CD39+ secreting Treg	-0.00379713108477885	0.0146523448501368	0.798044160635927
WiMO3p	ebi-a-GCST90018908	Coronary heart disease	CD3 on CD28- CD8br	-0.00274729014696587	0.0300898980983199	0.928319266636327
WJHoNe	ebi-a-GCST90018908	Coronary heart disease	CD45 on Gr MDSC	0.00804269580312613	0.0271966779095147	0.771244735008616
wkD5pn	ebi-a-GCST90018908	Coronary heart disease	TCRgd %lymphocyte	0.00324477341975457	0.0156191314187406	0.837639753194041
wkJB6j	ebi-a-GCST90018908	Coronary heart disease	IgD+ %B cell	-0.00700969103591676	0.0220982871418426	0.755460236295006
wKOIFa	ebi-a-GCST90018908	Coronary heart disease	CD40 on monocytes	-0.0158443661310299	0.0159435456272145	0.329153635660408
wl3DNF	ebi-a-GCST90018908	Coronary heart disease	CD24+ CD27+ AC	-0.0113686089783692	0.0152014623397812	0.461808633685511
wOCSa3	ebi-a-GCST90018908	Coronary heart disease	CD33- HLA DR+ AC	-0.0062204084022143	0.015154530808742	0.683966708489882
WPjLX1	ebi-a-GCST90018908	Coronary heart disease	CD45 on T cell	0.0261206981055366	0.0243400754393544	0.302718365727611
wpvBHq	ebi-a-GCST90018908	Coronary heart disease	Naive DN (CD4-CD8-) %DN	-0.00119977370519886	0.0177031041623854	0.946608318216902
WRcCQ3	ebi-a-GCST90018908	Coronary heart disease	CD8br NKT %lymphocyte	-0.000683485308776799	0.0211339620439408	0.974438314224926
WruMNe	ebi-a-GCST90018908	Coronary heart disease	SSC-A on HLA DR+ CD8br	-0.0151119480410334	0.017504867993491	0.397725596275391
wTX7cC	ebi-a-GCST90018908	Coronary heart disease	IgD+ AC	-0.0103493704826251	0.0167771239100325	0.546567730096872
wWRTxB	ebi-a-GCST90018908	Coronary heart disease	CD20 on naive-mature B cell	-0.0256481418527319	0.0143887929111748	0.0878732119918134
WzpHrJ	ebi-a-GCST90018908	Coronary heart disease	CD33dim HLA DR+ CD11b- %CD33dim HLA DR+	-0.0108176304659957	0.0170752242951988	0.53263894293741
X2QzWG	ebi-a-GCST90018908	Coronary heart disease	CD8 on CM CD8br	-0.0322448008646432	0.0350239373861949	0.372825390220233
X3dTeO	ebi-a-GCST90018908	Coronary heart disease	CD27 on memory B cell	-0.00227801731181431	0.0179111918806482	0.899900163034952
x7LmvF	ebi-a-GCST90018908	Coronary heart disease	CD28 on CD4 Treg	-0.0043911841048457	0.0146614673730732	0.767366005753854
XAky4h	ebi-a-GCST90018908	Coronary heart disease	CD25 on CD28+ CD4+	0.000469758311366102	0.054894924075347	0.993709506643423
xE4Rvz	ebi-a-GCST90018908	Coronary heart disease	CD25++ CD8br AC	0.021392197736469	0.026860465179403	0.432489429211987
XFdvj3	ebi-a-GCST90018908	Coronary heart disease	CD3- lymphocyte %leukocyte	-0.016714631042111	0.0209271377885362	0.434873520097288
XfYWv4	ebi-a-GCST90018908	Coronary heart disease	SSC-A on NKT	-0.000994350536409049	0.013121958759411	0.940388254795214
XhgXQT	ebi-a-GCST90018908	Coronary heart disease	HLA DR on CD14+ CD16+ monocyte	0.00364962901482754	0.0234472416069956	0.87803897894837
XIz3cH	ebi-a-GCST90018908	Coronary heart disease	Transitional %lymphocyte	0.0134636088750017	0.0215595823475548	0.537967910869471
XJmATV	ebi-a-GCST90018908	Coronary heart disease	TD DN (CD4-CD8-) %DN	0.00105166217930266	0.0150760230514443	0.944941855234436
xkP5Mj	ebi-a-GCST90018908	Coronary heart disease	CD25 on IgD- CD38-	0.00187340478769215	0.0156427856898729	0.905866888083228
Xlq1Ky	ebi-a-GCST90018908	Coronary heart disease	Naive CD8br %T cell	0.0105572649173801	0.01441252987857	0.470171424613879
XNwHH1	ebi-a-GCST90018908	Coronary heart disease	IgD+ CD24+ AC	-0.0171139074203886	0.0256724154659811	0.512269072738626
xpn1qZ	ebi-a-GCST90018908	Coronary heart disease	SSC-A on lymphocyte	0.0192323656739302	0.0276752390080679	0.495510407566591
XpZYr1	ebi-a-GCST90018908	Coronary heart disease	CD4 on TD CD4+	-0.0145131376924123	0.0153569522140296	0.354049680808221
xR2r0V	ebi-a-GCST90018908	Coronary heart disease	PDL-1 on CD14+ CD16- monocyte	0.0105076833618666	0.0260417692804133	0.692680491490267
XRADHO	ebi-a-GCST90018908	Coronary heart disease	CD28+ CD45RA+ CD8dim %T cell	0.00422999367367396	0.0137704643383425	0.760429653398611
xRmkNH	ebi-a-GCST90018908	Coronary heart disease	BAFF-R on IgD+ CD24-	0.0205852435944851	0.0160702876720494	0.214866081269379
xSfwZN	ebi-a-GCST90018908	Coronary heart disease	CD3 on secreting Treg	-0.0111762851726849	0.0185735041641324	0.554465024948942
XSkAQg	ebi-a-GCST90018908	Coronary heart disease	IgD- CD27- %lymphocyte	0.0213997710863192	0.0323215874455771	0.517337614167089
xtPk9e	ebi-a-GCST90018908	Coronary heart disease	HLA DR on CD33br HLA DR+ CD14dim	-0.0140557414901905	0.0252948320695003	0.584916601592885
XTTY9J	ebi-a-GCST90018908	Coronary heart disease	Activated Treg AC	0.0110044206496955	0.0216263126060784	0.618786059832226
XVeUKH	ebi-a-GCST90018908	Coronary heart disease	IgD on transitional	-0.0111447853981737	0.0177822798521509	0.535573298276435
XWPmVl	ebi-a-GCST90018908	Coronary heart disease	CD33 on CD33dim HLA DR+ CD11b+	-0.00274689911546968	0.0182286268179382	0.881657169090282
xYUB4B	ebi-a-GCST90018908	Coronary heart disease	CD25 on IgD- CD38dim	0.00732553331908949	0.0186083193477176	0.697793425540376
XYyGxx	ebi-a-GCST90018908	Coronary heart disease	CD14 on CD33dim HLA DR+ CD11b+	-0.0186722046268906	0.0262267988766769	0.486151382876899
XZKZWU	ebi-a-GCST90018908	Coronary heart disease	IgD+ CD24- AC	-0.0170990537329283	0.0164902034740033	0.311565462518418
XzP9y6	ebi-a-GCST90018908	Coronary heart disease	CD20 on IgD- CD38dim	0.00444665312388228	0.0124722387523915	0.723717687867003
y2guQC	ebi-a-GCST90018908	Coronary heart disease	CD33dim HLA DR+ CD11b+ AC	-0.0380453107619041	0.0183101077393753	0.0481473674723411
y4y4Jj	ebi-a-GCST90018908	Coronary heart disease	NK %lymphocyte	-0.00960198378532068	0.0146998042086725	0.519586957158167
Y6ka9n	ebi-a-GCST90018908	Coronary heart disease	CD127 on CD4+	0.0124489732685844	0.037969049508977	0.754147656739618
YAY88R	ebi-a-GCST90018908	Coronary heart disease	CD11c on CD62L+ myeloid DC	0.0122571097819968	0.0185474995875139	0.514522166616039
yBhUIq	ebi-a-GCST90018908	Coronary heart disease	HLA DR on DC	0.012619540844854	0.0287246357925929	0.665379657071227
YbvADi	ebi-a-GCST90018908	Coronary heart disease	CD4 on CD39+ activated Treg	-0.00855447233527491	0.0236118511971154	0.7204387987214
yCtWDi	ebi-a-GCST90018908	Coronary heart disease	CD24 on CD24+ CD27+	-0.0475439071565986	0.0510497462621389	0.522627689103984
YJnVfP	ebi-a-GCST90018908	Coronary heart disease	HLA DR on CD14- CD16+ monocyte	-0.0252099226977703	0.0246760424308348	0.323148775809576
yjnWUZ	ebi-a-GCST90018908	Coronary heart disease	CD33br HLA DR+ AC	0.027607130494446	0.0140976096429336	0.0602273389056408
YKWEP5	ebi-a-GCST90018908	Coronary heart disease	CD16 on CD14- CD16+ monocyte	0.0190532484536755	0.0185336968221697	0.316207835554445
YMUzTq	ebi-a-GCST90018908	Coronary heart disease	CD16 on CD14+ CD16+ monocyte	0.00529714296076103	0.0193250114892786	0.786679712496221
yoj5Yn	ebi-a-GCST90018908	Coronary heart disease	CD19 on CD20- CD38-	0.0391093838184243	0.0248790157209607	0.133366635415392
yR7QLd	ebi-a-GCST90018908	Coronary heart disease	CD25 on CD20- CD38-	0.0165533273451625	0.0211835871434016	0.445301136759134
YrbtnR	ebi-a-GCST90018908	Coronary heart disease	CD20 on IgD+ CD24-	-0.00712274536318735	0.0130000685881166	0.589038661100961
YSxCip	ebi-a-GCST90018908	Coronary heart disease	BAFF-R on IgD- CD24-	0.00404900592791086	0.0163512157343708	0.806719342960589
yVX674	ebi-a-GCST90018908	Coronary heart disease	CD25 on CD4+	-0.00259845188851045	0.0213195333683804	0.904856946905173
yWnic9	ebi-a-GCST90018908	Coronary heart disease	CD16+ monocyte %monocyte	0.015857927659124	0.0262142295942188	0.551410868019038
yWZBCt	ebi-a-GCST90018908	Coronary heart disease	CD39+ CD8br AC	-0.0179177798688037	0.0200435415564945	0.381028147137636
yxrR1G	ebi-a-GCST90018908	Coronary heart disease	CD19 on B cell	0.00989746995497484	0.0189669361587621	0.606573376719027
z0QKwn	ebi-a-GCST90018908	Coronary heart disease	CD38 on IgD+ CD24-	0.0411689595673445	0.0225490791089084	0.0878604589588296
Z1yPLD	ebi-a-GCST90018908	Coronary heart disease	IgD+ %Lymphocyte	-0.00382157913064218	0.0206371598534169	0.855279583814435
z2fN5j	ebi-a-GCST90018908	Coronary heart disease	CD45RA on resting Treg	-0.0161586463859071	0.0202224150689044	0.431236940683574
z5qTgr	ebi-a-GCST90018908	Coronary heart disease	CD62L- plasmacytoid DC %DC	-0.036640088443395	0.0185351167542517	0.0645176148343991
z6BZJo	ebi-a-GCST90018908	Coronary heart disease	Basophil %CD33dim HLA DR- CD66b-	-0.0329940352165191	0.0215459767267548	0.143073581286642
z9hAcp	ebi-a-GCST90018908	Coronary heart disease	Leukocyte AC	-0.0461788880390232	0.0549967603720719	0.42071655557888
Z9RvMA	ebi-a-GCST90018908	Coronary heart disease	CD28 on CD39+ resting Treg	0.0142340325915196	0.0182165727216252	0.443731995259136
zAHxAu	ebi-a-GCST90018908	Coronary heart disease	CD3 on activated & secreting Treg	-0.0166104986206277	0.0184620437236309	0.378979911797601
zdLxOB	ebi-a-GCST90018908	Coronary heart disease	CD3 on CD39+ CD8br	0.00452193444454775	0.0309641595500858	0.885973543512627
ZE5HYK	ebi-a-GCST90018908	Coronary heart disease	CD20 on transitional	-0.0239307497862752	0.0127534330185109	0.0728103592171267
zFMI8L	ebi-a-GCST90018908	Coronary heart disease	CCR7 on naive CD4+	0.00369774167479292	0.0155680547310715	0.814450560466594
Zg1UVN	ebi-a-GCST90018908	Coronary heart disease	Naive DN (CD4-CD8-) AC	-0.0213746449184302	0.0269462337127814	0.437973837042192
zgIskn	ebi-a-GCST90018908	Coronary heart disease	CD40 on CD14- CD16+ monocyte	0.0193940592606202	0.0251563533437932	0.447691797856139
ZGxS5S	ebi-a-GCST90018908	Coronary heart disease	CD3 on CD28+ CD45RA- CD8br	-0.00365504946399632	0.0271387546408588	0.894359378020776
zhIrxs	ebi-a-GCST90018908	Coronary heart disease	CCR2 on CD14- CD16+ monocyte	0.0177941107659747	0.0168185334259961	0.299783924589836
zlCfdf	ebi-a-GCST90018908	Coronary heart disease	FSC-A on myeloid DC	0.0139444167004565	0.0223364657018722	0.540270263383364
zmjAhy	ebi-a-GCST90018908	Coronary heart disease	CD19 on IgD+ CD38- unsw mem	0.00827538912320756	0.0224510832779614	0.716118384440538
zOjsG9	ebi-a-GCST90018908	Coronary heart disease	HLA DR on HLA DR+ T cell	-0.0040841800277018	0.016572811143517	0.808293842118607
ZOX9bj	ebi-a-GCST90018908	Coronary heart disease	IgD- CD24- AC	-0.0102847000899448	0.0243024231141571	0.677785458592365
zrhvfr	ebi-a-GCST90018908	Coronary heart disease	HLA DR++ monocyte %monocyte	-0.0244085848821205	0.0197735429407197	0.231359482036406
zsq93M	ebi-a-GCST90018908	Coronary heart disease	CD39 on CD39+ CD8br	0.00170425097192595	0.0232496150269614	0.942227926861125
zxdLHS	ebi-a-GCST90018908	Coronary heart disease	SSC-A on HLA DR+ CD4+	-0.0133492391778955	0.0199121556924499	0.510266593226275
zy5jU3	ebi-a-GCST90018908	Coronary heart disease	TCRgd %T cell	-0.0228786480494253	0.0174613857572361	0.207542021522017
ZzG9Fh	ebi-a-GCST90018908	Coronary heart disease	CD4 on activated Treg	0.0172032373684294	0.0166788706600076	0.312617824978467
