# Supplementary material for: Immune factors have a complex causal regulation on pulmonary fibrosis: Insights from a two-sample Mendelian randomization analysis
Source: Medicine (Baltimore). 2023 Dec 29;102(52):e36781. doi: 10.1097/MD.0000000000036781 (PMC10754615; doi:10.1097/MD.0000000000036781)
Supplement: Supplementary file 3 [file medi-102-e36781-s003.docx]

SNP	effect_allele.exposure	other_allele.exposure	effect_allele.outcome	other_allele.outcome	beta.exposure	beta.outcome	eaf.exposure	eaf.outcome	remove	palindromic	ambiguous	id.outcome	chr	pos	se.outcome	samplesize.outcome	pval.outcome	outcome	originalname.outcome	outcome.deprecated	mr_keep.outcome	data_source.outcome	proxy.outcome	target_snp.outcome	proxy_snp.outcome	target_a1.outcome	target_a2.outcome	proxy_a1.outcome	proxy_a2.outcome	pval.exposure	chr.exposure	pos.exposure	samplesize.exposure	se.exposure	exposure	mr_keep.exposure	pval_origin.exposure	id.exposure	data_source.exposure	action	mr_keep
rs10002165	C	T	C	T	-0.3786	-0.0511	0.0216	0.0263959	FALSE	FALSE	FALSE	ebi-a-GCST90018908	4	145233527	0.116	469126	0.6593	Coronary heart disease	Pulmonary fibrosis	Pulmonary fibrosis || ||	TRUE	igd	NA	NA	NA	NA	NA	NA	NA	9.12494e-06	4	145233527	3652	0.08521	DP (CD4+CD8+) AC	TRUE	reported	bGzUZx	textfile	2	TRUE
rs10851760	G	A	G	A	-0.1506	-0.0211	0.8111	0.638818	FALSE	FALSE	FALSE	ebi-a-GCST90018908	15	66871840	0.0373	469126	0.5724	Coronary heart disease	Pulmonary fibrosis	Pulmonary fibrosis || ||	TRUE	igd	NA	NA	NA	NA	NA	NA	NA	2.339e-06	15	66871840	3652	0.03184	DP (CD4+CD8+) AC	TRUE	reported	bGzUZx	textfile	2	TRUE
rs11025036	A	G	A	G	-0.4567	-0.1344	0.022	0.0304727	FALSE	FALSE	FALSE	ebi-a-GCST90018908	11	19175633	0.1082	469126	0.2143	Coronary heart disease	Pulmonary fibrosis	Pulmonary fibrosis || ||	TRUE	igd	NA	NA	NA	NA	NA	NA	NA	3.35097e-08	11	19175633	3652	0.08253	DP (CD4+CD8+) AC	TRUE	reported	bGzUZx	textfile	2	TRUE
rs117166897	G	A	G	A	-0.2471	0.2781	0.0561	0.00837768	FALSE	FALSE	FALSE	ebi-a-GCST90018908	10	10964820	0.1734	469126	0.1088	Coronary heart disease	Pulmonary fibrosis	Pulmonary fibrosis || ||	TRUE	igd	NA	NA	NA	NA	NA	NA	NA	4.22795e-06	10	10964820	3652	0.05363	DP (CD4+CD8+) AC	TRUE	reported	bGzUZx	textfile	2	TRUE
rs11725463	G	A	G	A	-0.2338	-0.0239	0.0589	0.0858542	FALSE	FALSE	FALSE	ebi-a-GCST90018908	4	94584105	0.0645	469126	0.7114	Coronary heart disease	Pulmonary fibrosis	Pulmonary fibrosis || ||	TRUE	igd	NA	NA	NA	NA	NA	NA	NA	9.07006e-06	4	94584105	3652	0.05261	DP (CD4+CD8+) AC	TRUE	reported	bGzUZx	textfile	2	TRUE
rs12142860	T	G	T	G	0.5894	0.0484	0.0096	0.0151272	FALSE	FALSE	FALSE	ebi-a-GCST90018908	1	215998585	0.1516	469126	0.749701	Coronary heart disease	Pulmonary fibrosis	Pulmonary fibrosis || ||	TRUE	igd	NA	NA	NA	NA	NA	NA	NA	4.96695e-06	1	215998585	3652	0.1289	DP (CD4+CD8+) AC	TRUE	reported	bGzUZx	textfile	2	TRUE
rs147688743	A	G	A	G	-0.4601	0.2113	0.0153	0.0157649	FALSE	FALSE	FALSE	ebi-a-GCST90018908	10	64810319	0.1477	469126	0.1524	Coronary heart disease	Pulmonary fibrosis	Pulmonary fibrosis || ||	TRUE	igd	NA	NA	NA	NA	NA	NA	NA	3.45398e-06	10	64810319	3652	0.09898	DP (CD4+CD8+) AC	TRUE	reported	bGzUZx	textfile	2	TRUE
rs1764923	T	G	T	G	-0.1177	-0.0649	0.4094	0.340805	FALSE	FALSE	FALSE	ebi-a-GCST90018908	13	86328055	0.0411	469126	0.1143	Coronary heart disease	Pulmonary fibrosis	Pulmonary fibrosis || ||	TRUE	igd	NA	NA	NA	NA	NA	NA	NA	3.95704e-06	13	86328055	3652	0.02548	DP (CD4+CD8+) AC	TRUE	reported	bGzUZx	textfile	2	TRUE
rs2857229	G	A	G	A	0.273	-0.0173	0.2581	0.326627	FALSE	FALSE	FALSE	ebi-a-GCST90018908	12	6900616	0.0368	469126	0.6382	Coronary heart disease	Pulmonary fibrosis	Pulmonary fibrosis || ||	TRUE	igd	NA	NA	NA	NA	NA	NA	NA	1.033e-22	12	6900616	3652	0.02764	DP (CD4+CD8+) AC	TRUE	reported	bGzUZx	textfile	2	TRUE
rs6022045	C	T	C	T	-0.1144	-0.038	0.5743	0.41345	FALSE	FALSE	FALSE	ebi-a-GCST90018908	20	51305288	0.0354	469126	0.2826	Coronary heart disease	Pulmonary fibrosis	Pulmonary fibrosis || ||	TRUE	igd	NA	NA	NA	NA	NA	NA	NA	5.16202e-06	20	51305288	3652	0.02505	DP (CD4+CD8+) AC	TRUE	reported	bGzUZx	textfile	2	TRUE
rs62314120	A	G	A	G	0.1612	0.057	0.1353	0.139221	FALSE	FALSE	FALSE	ebi-a-GCST90018908	4	126951113	0.0526	469126	0.2785	Coronary heart disease	Pulmonary fibrosis	Pulmonary fibrosis || ||	TRUE	igd	NA	NA	NA	NA	NA	NA	NA	7.95994e-06	4	126951113	3652	0.03605	DP (CD4+CD8+) AC	TRUE	reported	bGzUZx	textfile	2	TRUE
rs7141604	T	C	T	C	0.1146	-0.0497	0.3499	0.321301	FALSE	FALSE	FALSE	ebi-a-GCST90018908	14	21252046	0.0365	469126	0.1733	Coronary heart disease	Pulmonary fibrosis	Pulmonary fibrosis || ||	TRUE	igd	NA	NA	NA	NA	NA	NA	NA	7.82204e-06	14	21252046	3652	0.0256	DP (CD4+CD8+) AC	TRUE	reported	bGzUZx	textfile	2	TRUE
rs7160965	C	T	C	T	0.1768	-0.041	0.8951	0.86499	FALSE	FALSE	FALSE	ebi-a-GCST90018908	14	31506505	0.0618	469126	0.5067	Coronary heart disease	Pulmonary fibrosis	Pulmonary fibrosis || ||	TRUE	igd	NA	NA	NA	NA	NA	NA	NA	9.01509e-06	14	31506505	3652	0.03976	DP (CD4+CD8+) AC	TRUE	reported	bGzUZx	textfile	2	TRUE
rs72694502	C	T	C	T	-0.3783	0.131	0.0219	0.0147535	FALSE	FALSE	FALSE	ebi-a-GCST90018908	14	85161244	0.152	469126	0.3889	Coronary heart disease	Pulmonary fibrosis	Pulmonary fibrosis || ||	TRUE	igd	NA	NA	NA	NA	NA	NA	NA	5.153e-06	14	85161244	3652	0.08288	DP (CD4+CD8+) AC	TRUE	reported	bGzUZx	textfile	2	TRUE
rs72728134	T	A	T	A	0.1231	0.0657	0.2833	0.263412	FALSE	TRUE	FALSE	ebi-a-GCST90018908	1	100596929	0.0414	469126	0.1127	Coronary heart disease	Pulmonary fibrosis	Pulmonary fibrosis || ||	TRUE	igd	NA	NA	NA	NA	NA	NA	NA	7.90205e-06	1	100596929	3652	0.02752	DP (CD4+CD8+) AC	TRUE	reported	bGzUZx	textfile	2	TRUE
rs75275131	G	A	G	A	0.6861	0.0738	0.0074	0.0152516	FALSE	FALSE	FALSE	ebi-a-GCST90018908	2	4425244	0.1392	469126	0.596	Coronary heart disease	Pulmonary fibrosis	Pulmonary fibrosis || ||	TRUE	igd	NA	NA	NA	NA	NA	NA	NA	2.02899e-06	2	4425244	3652	0.1442	DP (CD4+CD8+) AC	TRUE	reported	bGzUZx	textfile	2	TRUE
rs77965313	C	A	C	A	-0.3127	0.0611	0.0377	0.0826807	FALSE	FALSE	FALSE	ebi-a-GCST90018908	9	120915115	0.065	469126	0.3474	Coronary heart disease	Pulmonary fibrosis	Pulmonary fibrosis || ||	TRUE	igd	NA	NA	NA	NA	NA	NA	NA	1.82301e-06	9	120915115	3652	0.06542	DP (CD4+CD8+) AC	TRUE	reported	bGzUZx	textfile	2	TRUE
rs857241	G	T	G	T	-0.9906	0.1274	0.0033	0.025186	FALSE	FALSE	FALSE	ebi-a-GCST90018908	20	3078879	0.1286	469126	0.3217	Coronary heart disease	Pulmonary fibrosis	Pulmonary fibrosis || ||	TRUE	igd	NA	NA	NA	NA	NA	NA	NA	4.40099e-06	20	3078879	3652	0.2154	DP (CD4+CD8+) AC	TRUE	reported	bGzUZx	textfile	2	TRUE
rs9493240	A	G	A	G	0.1385	-0.0409	0.3097	0.409199	FALSE	FALSE	FALSE	ebi-a-GCST90018908	6	132534887	0.0441	469126	0.3541	Coronary heart disease	Pulmonary fibrosis	Pulmonary fibrosis || ||	TRUE	igd	NA	NA	NA	NA	NA	NA	NA	3.34904e-07	6	132534887	3652	0.0271	DP (CD4+CD8+) AC	TRUE	reported	bGzUZx	textfile	2	TRUE
rs10003087	G	T	G	T	0.1291	0.0243	0.3766	0.405359	FALSE	FALSE	FALSE	ebi-a-GCST90018908	4	172937884	0.0443	469126	0.5831	Coronary heart disease	Pulmonary fibrosis	Pulmonary fibrosis || ||	TRUE	igd	NA	NA	NA	NA	NA	NA	NA	9.59003e-07	4	172937884	3395	0.0263	TD DN (CD4-CD8-) AC	TRUE	reported	lJ7qEa	textfile	2	TRUE
rs10422969	A	G	A	G	0.1742	-0.1104	0.1237	0.101644	FALSE	FALSE	FALSE	ebi-a-GCST90018908	19	30096708	0.0616	469126	0.0730197	Coronary heart disease	Pulmonary fibrosis	Pulmonary fibrosis || ||	TRUE	igd	NA	NA	NA	NA	NA	NA	NA	5.91494e-06	19	30096708	3395	0.03839	TD DN (CD4-CD8-) AC	TRUE	reported	lJ7qEa	textfile	2	TRUE
rs114588192	T	C	T	C	0.3812	0.0799	0.0249	0.0319703	FALSE	FALSE	FALSE	ebi-a-GCST90018908	5	146490228	0.1088	469126	0.462701	Coronary heart disease	Pulmonary fibrosis	Pulmonary fibrosis || ||	TRUE	igd	NA	NA	NA	NA	NA	NA	NA	2.28102e-06	5	146490228	3395	0.08052	TD DN (CD4-CD8-) AC	TRUE	reported	lJ7qEa	textfile	2	TRUE
rs117257206	A	G	A	G	0.2618	-0.0209	0.0513	0.0583499	FALSE	FALSE	FALSE	ebi-a-GCST90018908	8	120880964	0.0698	469126	0.764999	Coronary heart disease	Pulmonary fibrosis	Pulmonary fibrosis || ||	TRUE	igd	NA	NA	NA	NA	NA	NA	NA	5.91003e-06	8	120880964	3395	0.05771	TD DN (CD4-CD8-) AC	TRUE	reported	lJ7qEa	textfile	2	TRUE
rs142576649	C	T	C	T	0.37	-0.0339	0.024	0.0272811	FALSE	FALSE	FALSE	ebi-a-GCST90018908	12	130856799	0.1179	469126	0.773701	Coronary heart disease	Pulmonary fibrosis	Pulmonary fibrosis || ||	TRUE	igd	NA	NA	NA	NA	NA	NA	NA	7.51e-06	12	130856799	3395	0.08249	TD DN (CD4-CD8-) AC	TRUE	reported	lJ7qEa	textfile	2	TRUE
rs17775026	A	G	A	G	0.1223	0.0202	0.3866	0.358424	FALSE	FALSE	FALSE	ebi-a-GCST90018908	16	26221619	0.0377	469126	0.592	Coronary heart disease	Pulmonary fibrosis	Pulmonary fibrosis || ||	TRUE	igd	NA	NA	NA	NA	NA	NA	NA	2.19498e-06	16	26221619	3395	0.0258	TD DN (CD4-CD8-) AC	TRUE	reported	lJ7qEa	textfile	2	TRUE
rs1891587	T	C	T	C	0.1224	-0.0071	0.458	0.423158	FALSE	FALSE	FALSE	ebi-a-GCST90018908	1	190077813	0.0352	469126	0.8397	Coronary heart disease	Pulmonary fibrosis	Pulmonary fibrosis || ||	TRUE	igd	NA	NA	NA	NA	NA	NA	NA	1.539e-06	1	190077813	3395	0.02543	TD DN (CD4-CD8-) AC	TRUE	reported	lJ7qEa	textfile	2	TRUE
rs191991810	C	G	C	G	0.3859	0.012	0.0424	0.0791626	FALSE	TRUE	FALSE	ebi-a-GCST90018908	12	38160865	0.071	469126	0.8663	Coronary heart disease	Pulmonary fibrosis	Pulmonary fibrosis || ||	TRUE	igd	NA	NA	NA	NA	NA	NA	NA	1.92101e-06	12	38160865	3395	0.08091	TD DN (CD4-CD8-) AC	TRUE	reported	lJ7qEa	textfile	2	TRUE
rs2242597	G	T	G	T	-0.2674	0.0793	0.0505	0.0604182	FALSE	FALSE	FALSE	ebi-a-GCST90018908	17	34245629	0.0933	469126	0.3956	Coronary heart disease	Pulmonary fibrosis	Pulmonary fibrosis || ||	TRUE	igd	NA	NA	NA	NA	NA	NA	NA	3.111e-06	17	34245629	3395	0.05724	TD DN (CD4-CD8-) AC	TRUE	reported	lJ7qEa	textfile	2	TRUE
rs36060603	G	A	G	A	0.1218	0.017	0.5203	0.346532	FALSE	FALSE	FALSE	ebi-a-GCST90018908	3	78637361	0.0358	469126	0.6344	Coronary heart disease	Pulmonary fibrosis	Pulmonary fibrosis || ||	TRUE	igd	NA	NA	NA	NA	NA	NA	NA	1.86698e-06	3	78637361	3395	0.0255	TD DN (CD4-CD8-) AC	TRUE	reported	lJ7qEa	textfile	2	TRUE
rs4497244	A	G	A	G	0.9668	-0.122	0.0034	0.0169425	FALSE	FALSE	FALSE	ebi-a-GCST90018908	1	197997953	0.1447	469126	0.399	Coronary heart disease	Pulmonary fibrosis	Pulmonary fibrosis || ||	TRUE	igd	NA	NA	NA	NA	NA	NA	NA	4.492e-06	1	197997953	3395	0.2104	TD DN (CD4-CD8-) AC	TRUE	reported	lJ7qEa	textfile	2	TRUE
rs61126090	G	A	G	A	-0.2671	-0.1258	0.1973	0.00818369	FALSE	FALSE	FALSE	ebi-a-GCST90018908	6	32586382	0.3181	469126	0.692599	Coronary heart disease	Pulmonary fibrosis	Pulmonary fibrosis || ||	TRUE	igd	NA	NA	NA	NA	NA	NA	NA	1.30497e-12	6	32586382	3395	0.03751	TD DN (CD4-CD8-) AC	TRUE	reported	lJ7qEa	textfile	2	TRUE
rs6431734	A	C	A	C	0.1405	-0.0238	0.7922	0.622736	FALSE	FALSE	FALSE	ebi-a-GCST90018908	2	15874207	0.0365	469126	0.514801	Coronary heart disease	Pulmonary fibrosis	Pulmonary fibrosis || ||	TRUE	igd	NA	NA	NA	NA	NA	NA	NA	7.92301e-06	2	15874207	3395	0.03141	TD DN (CD4-CD8-) AC	TRUE	reported	lJ7qEa	textfile	2	TRUE
rs6729180	T	C	T	C	0.1948	-0.0257	0.3848	0.226566	FALSE	FALSE	FALSE	ebi-a-GCST90018908	2	38920621	0.0521	469126	0.621901	Coronary heart disease	Pulmonary fibrosis	Pulmonary fibrosis || ||	TRUE	igd	NA	NA	NA	NA	NA	NA	NA	8.39267e-14	2	38920621	3395	0.026	TD DN (CD4-CD8-) AC	TRUE	reported	lJ7qEa	textfile	2	TRUE
rs6751481	C	T	C	T	0.115	0.014	0.4694	0.514997	FALSE	FALSE	FALSE	ebi-a-GCST90018908	2	38897810	0.035	469126	0.6878	Coronary heart disease	Pulmonary fibrosis	Pulmonary fibrosis || ||	TRUE	igd	NA	NA	NA	NA	NA	NA	NA	6.71599e-06	2	38897810	3395	0.02551	TD DN (CD4-CD8-) AC	TRUE	reported	lJ7qEa	textfile	2	TRUE
rs6755452	G	T	G	T	0.1651	0.0679	0.1895	0.185963	FALSE	FALSE	FALSE	ebi-a-GCST90018908	2	87035076	0.0431	469126	0.1151	Coronary heart disease	Pulmonary fibrosis	Pulmonary fibrosis || ||	TRUE	igd	NA	NA	NA	NA	NA	NA	NA	2.939e-07	2	87035076	3395	0.03214	TD DN (CD4-CD8-) AC	TRUE	reported	lJ7qEa	textfile	2	TRUE
rs72731805	A	T	A	T	-0.2948	-0.0805	0.0368	0.0411492	FALSE	TRUE	FALSE	ebi-a-GCST90018908	4	147400930	0.0914	469126	0.3786	Coronary heart disease	Pulmonary fibrosis	Pulmonary fibrosis || ||	TRUE	igd	NA	NA	NA	NA	NA	NA	NA	9.62897e-06	4	147400930	3395	0.06653	TD DN (CD4-CD8-) AC	TRUE	reported	lJ7qEa	textfile	2	TRUE
rs75865132	C	T	C	T	-1.143	-0.2147	0.0024	0.0155678	FALSE	FALSE	FALSE	ebi-a-GCST90018908	7	27625612	0.1419	469126	0.1302	Coronary heart disease	Pulmonary fibrosis	Pulmonary fibrosis || ||	TRUE	igd	NA	NA	NA	NA	NA	NA	NA	8.77304e-06	7	27625612	3395	0.2566	TD DN (CD4-CD8-) AC	TRUE	reported	lJ7qEa	textfile	2	TRUE
rs7744522	G	A	G	A	0.1133	0.0389	0.5859	0.765493	FALSE	FALSE	FALSE	ebi-a-GCST90018908	6	11109693	0.0393	469126	0.3227	Coronary heart disease	Pulmonary fibrosis	Pulmonary fibrosis || ||	TRUE	igd	NA	NA	NA	NA	NA	NA	NA	6.11998e-06	6	11109693	3395	0.02501	TD DN (CD4-CD8-) AC	TRUE	reported	lJ7qEa	textfile	2	TRUE
rs78513507	T	C	T	C	0.3442	-0.0176	0.0286	0.0232834	FALSE	FALSE	FALSE	ebi-a-GCST90018908	5	98468131	0.107	469126	0.8693	Coronary heart disease	Pulmonary fibrosis	Pulmonary fibrosis || ||	TRUE	igd	NA	NA	NA	NA	NA	NA	NA	6.57597e-06	5	98468131	3395	0.07624	TD DN (CD4-CD8-) AC	TRUE	reported	lJ7qEa	textfile	2	TRUE
rs9461666	G	T	G	T	-0.2244	-0.1444	0.1133	0.0125796	FALSE	FALSE	FALSE	ebi-a-GCST90018908	6	31207763	0.1409	469126	0.3053	Coronary heart disease	Pulmonary fibrosis	Pulmonary fibrosis || ||	TRUE	igd	NA	NA	NA	NA	NA	NA	NA	5.696e-06	6	31207763	3395	0.04937	TD DN (CD4-CD8-) AC	TRUE	reported	lJ7qEa	textfile	2	TRUE
rs9660907	C	T	C	T	0.2323	-0.0913	0.0632	0.0549026	FALSE	FALSE	FALSE	ebi-a-GCST90018908	1	245039866	0.08	469126	0.2539	Coronary heart disease	Pulmonary fibrosis	Pulmonary fibrosis || ||	TRUE	igd	NA	NA	NA	NA	NA	NA	NA	6.30406e-06	1	245039866	3395	0.05137	TD DN (CD4-CD8-) AC	TRUE	reported	lJ7qEa	textfile	2	TRUE
rs10003087	G	T	G	T	0.127	0.0243	0.3764	0.405359	FALSE	FALSE	FALSE	ebi-a-GCST90018908	4	172937884	0.0443	469126	0.5831	Coronary heart disease	Pulmonary fibrosis	Pulmonary fibrosis || ||	TRUE	igd	NA	NA	NA	NA	NA	NA	NA	1.844e-06	4	172937884	3427	0.02658	TD DN (CD4-CD8-) %T cell	TRUE	reported	AMZJIh	textfile	2	TRUE
rs10876180	T	C	T	C	-0.1219	-0.0465	0.6315	0.539209	FALSE	FALSE	FALSE	ebi-a-GCST90018908	12	51836616	0.0349	469126	0.1834	Coronary heart disease	Pulmonary fibrosis	Pulmonary fibrosis || ||	TRUE	igd	NA	NA	NA	NA	NA	NA	NA	4.82903e-06	12	51836616	3427	0.02662	TD DN (CD4-CD8-) %T cell	TRUE	reported	AMZJIh	textfile	2	TRUE
rs10920583	A	G	A	G	0.1148	0.0034	0.4943	0.407865	FALSE	FALSE	FALSE	ebi-a-GCST90018908	1	190099416	0.0353	469126	0.9227	Coronary heart disease	Pulmonary fibrosis	Pulmonary fibrosis || ||	TRUE	igd	NA	NA	NA	NA	NA	NA	NA	7.13493e-06	1	190099416	3427	0.02554	TD DN (CD4-CD8-) %T cell	TRUE	reported	AMZJIh	textfile	2	TRUE
rs111983490	A	G	A	G	-0.2166	-0.0411	0.2107	0.0752639	FALSE	FALSE	FALSE	ebi-a-GCST90018908	6	32205324	0.0828	469126	0.619801	Coronary heart disease	Pulmonary fibrosis	Pulmonary fibrosis || ||	TRUE	igd	NA	NA	NA	NA	NA	NA	NA	3.73904e-09	6	32205324	3427	0.03665	TD DN (CD4-CD8-) %T cell	TRUE	reported	AMZJIh	textfile	2	TRUE
rs114892491	T	C	T	C	-0.2886	0.0191	0.042	0.0140158	FALSE	FALSE	FALSE	ebi-a-GCST90018908	1	156921889	0.1534	469126	0.9009	Coronary heart disease	Pulmonary fibrosis	Pulmonary fibrosis || ||	TRUE	igd	NA	NA	NA	NA	NA	NA	NA	4.13304e-06	1	156921889	3427	0.06257	TD DN (CD4-CD8-) %T cell	TRUE	reported	AMZJIh	textfile	2	TRUE
rs116088408	T	A	T	A	-0.6539	0.1032	0.0083	0.0123659	FALSE	TRUE	FALSE	ebi-a-GCST90018908	12	27632799	0.1519	469126	0.497	Coronary heart disease	Pulmonary fibrosis	Pulmonary fibrosis || ||	TRUE	igd	NA	NA	NA	NA	NA	NA	NA	2.32702e-06	12	27632799	3427	0.1382	TD DN (CD4-CD8-) %T cell	TRUE	reported	AMZJIh	textfile	2	TRUE
rs11669637	T	G	T	G	-0.1748	-0.008	0.1263	0.15822	FALSE	FALSE	FALSE	ebi-a-GCST90018908	19	12690226	0.0476	469126	0.8659	Coronary heart disease	Pulmonary fibrosis	Pulmonary fibrosis || ||	TRUE	igd	NA	NA	NA	NA	NA	NA	NA	4.95097e-06	19	12690226	3427	0.03821	TD DN (CD4-CD8-) %T cell	TRUE	reported	AMZJIh	textfile	2	TRUE
rs117481225	C	T	C	T	-1.329	0.2646	0.0019	0.00965984	FALSE	FALSE	FALSE	ebi-a-GCST90018908	7	146971931	0.1861	469126	0.1551	Coronary heart disease	Pulmonary fibrosis	Pulmonary fibrosis || ||	TRUE	igd	NA	NA	NA	NA	NA	NA	NA	9.62809e-06	7	146971931	3427	0.2999	TD DN (CD4-CD8-) %T cell	TRUE	reported	AMZJIh	textfile	2	TRUE
rs142421834	G	A	G	A	-0.493	-0.1632	0.0128	0.0179394	FALSE	FALSE	FALSE	ebi-a-GCST90018908	5	52915612	0.1376	469126	0.2355	Coronary heart disease	Pulmonary fibrosis	Pulmonary fibrosis || ||	TRUE	igd	NA	NA	NA	NA	NA	NA	NA	7.90606e-06	5	52915612	3427	0.1102	TD DN (CD4-CD8-) %T cell	TRUE	reported	AMZJIh	textfile	2	TRUE
rs146907982	A	G	A	G	0.2461	-0.0677	0.0584	0.0678396	FALSE	FALSE	FALSE	ebi-a-GCST90018908	9	120231514	0.0728	469126	0.3525	Coronary heart disease	Pulmonary fibrosis	Pulmonary fibrosis || ||	TRUE	igd	NA	NA	NA	NA	NA	NA	NA	8.72891e-06	9	120231514	3427	0.05526	TD DN (CD4-CD8-) %T cell	TRUE	reported	AMZJIh	textfile	2	TRUE
rs147717252	A	T	A	T	-1.179	-0.2263	0.0023	0.0160906	FALSE	TRUE	FALSE	ebi-a-GCST90018908	7	27567035	0.1395	469126	0.1047	Coronary heart disease	Pulmonary fibrosis	Pulmonary fibrosis || ||	TRUE	igd	NA	NA	NA	NA	NA	NA	NA	5.09003e-06	7	27567035	3427	0.2581	TD DN (CD4-CD8-) %T cell	TRUE	reported	AMZJIh	textfile	2	TRUE
rs17692789	A	C	A	C	0.4277	-0.1586	0.0182	0.0474529	FALSE	FALSE	FALSE	ebi-a-GCST90018908	7	122641368	0.1028	469126	0.1229	Coronary heart disease	Pulmonary fibrosis	Pulmonary fibrosis || ||	TRUE	igd	NA	NA	NA	NA	NA	NA	NA	5.01996e-06	7	122641368	3427	0.09356	TD DN (CD4-CD8-) %T cell	TRUE	reported	AMZJIh	textfile	2	TRUE
rs28584364	T	C	T	C	0.3118	-0.0801	0.6185	0.316701	FALSE	FALSE	FALSE	ebi-a-GCST90018908	6	32518507	0.1611	469126	0.6188	Coronary heart disease	Pulmonary fibrosis	Pulmonary fibrosis || ||	TRUE	igd	TRUE	rs28584364	rs28613510	C	T	G	A	1.43301e-09	6	32512048	3427	0.05137	TD DN (CD4-CD8-) %T cell	TRUE	reported	AMZJIh	textfile	2	TRUE
rs35706962	T	C	T	C	0.558	-0.0843	0.0114	0.0805506	FALSE	FALSE	FALSE	ebi-a-GCST90018908	11	106402698	0.0683	469126	0.2171	Coronary heart disease	Pulmonary fibrosis	Pulmonary fibrosis || ||	TRUE	igd	NA	NA	NA	NA	NA	NA	NA	5.55495e-06	11	106402698	3427	0.1226	TD DN (CD4-CD8-) %T cell	TRUE	reported	AMZJIh	textfile	2	TRUE
rs36060603	G	A	G	A	0.1294	0.017	0.5201	0.346532	FALSE	FALSE	FALSE	ebi-a-GCST90018908	3	78637361	0.0358	469126	0.6344	Coronary heart disease	Pulmonary fibrosis	Pulmonary fibrosis || ||	TRUE	igd	NA	NA	NA	NA	NA	NA	NA	5.11399e-07	3	78637361	3427	0.02573	TD DN (CD4-CD8-) %T cell	TRUE	reported	AMZJIh	textfile	2	TRUE
rs541367304	A	G	A	G	1.561	-0.2419	0.0032	0.0160615	FALSE	FALSE	FALSE	ebi-a-GCST90018908	1	198283058	0.1592	469126	0.1287	Coronary heart disease	Pulmonary fibrosis	Pulmonary fibrosis || ||	TRUE	igd	NA	NA	NA	NA	NA	NA	NA	3.70203e-09	1	198283058	3427	0.264	TD DN (CD4-CD8-) %T cell	TRUE	reported	AMZJIh	textfile	2	TRUE
rs57305384	C	G	C	G	0.2029	-0.044	0.1142	0.0607832	FALSE	TRUE	FALSE	ebi-a-GCST90018908	1	229002885	0.0775	469126	0.5703	Coronary heart disease	Pulmonary fibrosis	Pulmonary fibrosis || ||	TRUE	igd	NA	NA	NA	NA	NA	NA	NA	4.73097e-07	1	229002885	3427	0.04021	TD DN (CD4-CD8-) %T cell	TRUE	reported	AMZJIh	textfile	2	TRUE
rs6729180	T	C	T	C	0.202	-0.0257	0.3844	0.226566	FALSE	FALSE	FALSE	ebi-a-GCST90018908	2	38920621	0.0521	469126	0.621901	Coronary heart disease	Pulmonary fibrosis	Pulmonary fibrosis || ||	TRUE	igd	NA	NA	NA	NA	NA	NA	NA	1.77501e-14	2	38920621	3427	0.02624	TD DN (CD4-CD8-) %T cell	TRUE	reported	AMZJIh	textfile	2	TRUE
rs6751481	C	T	C	T	0.1217	0.014	0.4704	0.514997	FALSE	FALSE	FALSE	ebi-a-GCST90018908	2	38897810	0.035	469126	0.6878	Coronary heart disease	Pulmonary fibrosis	Pulmonary fibrosis || ||	TRUE	igd	NA	NA	NA	NA	NA	NA	NA	2.36499e-06	2	38897810	3427	0.02575	TD DN (CD4-CD8-) %T cell	TRUE	reported	AMZJIh	textfile	2	TRUE
rs6755452	G	T	G	T	0.1903	0.0679	0.1886	0.185963	FALSE	FALSE	FALSE	ebi-a-GCST90018908	2	87035076	0.0431	469126	0.1151	Coronary heart disease	Pulmonary fibrosis	Pulmonary fibrosis || ||	TRUE	igd	NA	NA	NA	NA	NA	NA	NA	4.74602e-09	2	87035076	3427	0.03241	TD DN (CD4-CD8-) %T cell	TRUE	reported	AMZJIh	textfile	2	TRUE
rs7530076	A	G	A	G	-0.4005	-0.0792	0.9748	0.967938	FALSE	FALSE	FALSE	ebi-a-GCST90018908	1	195825276	0.1016	469126	0.436	Coronary heart disease	Pulmonary fibrosis	Pulmonary fibrosis || ||	TRUE	igd	NA	NA	NA	NA	NA	NA	NA	1.74e-06	1	195825276	3427	0.08361	TD DN (CD4-CD8-) %T cell	TRUE	reported	AMZJIh	textfile	2	TRUE
rs76673582	T	C	T	C	-0.2404	0.0927	0.0681	0.0678147	FALSE	FALSE	FALSE	ebi-a-GCST90018908	5	149696943	0.0724	469126	0.2005	Coronary heart disease	Pulmonary fibrosis	Pulmonary fibrosis || ||	TRUE	igd	NA	NA	NA	NA	NA	NA	NA	3.56303e-06	5	149696943	3427	0.05179	TD DN (CD4-CD8-) %T cell	TRUE	reported	AMZJIh	textfile	2	TRUE
rs78513507	T	C	T	C	0.3462	-0.0176	0.0285	0.0232834	FALSE	FALSE	FALSE	ebi-a-GCST90018908	5	98468131	0.107	469126	0.8693	Coronary heart disease	Pulmonary fibrosis	Pulmonary fibrosis || ||	TRUE	igd	NA	NA	NA	NA	NA	NA	NA	7.26307e-06	5	98468131	3427	0.07706	TD DN (CD4-CD8-) %T cell	TRUE	reported	AMZJIh	textfile	2	TRUE
rs78911530	A	G	A	G	-0.7933	0.0769	0.0053	0.0554698	FALSE	FALSE	FALSE	ebi-a-GCST90018908	2	67543324	0.1022	469126	0.452	Coronary heart disease	Pulmonary fibrosis	Pulmonary fibrosis || ||	TRUE	igd	NA	NA	NA	NA	NA	NA	NA	4.79999e-06	2	67543324	3427	0.1732	TD DN (CD4-CD8-) %T cell	TRUE	reported	AMZJIh	textfile	2	TRUE
rs9266797	T	C	T	C	0.15	-0.0137	0.4581	0.22257	FALSE	FALSE	FALSE	ebi-a-GCST90018908	6	31363510	0.0412	469126	0.7406	Coronary heart disease	Pulmonary fibrosis	Pulmonary fibrosis || ||	TRUE	igd	NA	NA	NA	NA	NA	NA	NA	1.575e-06	6	31363510	3427	0.03118	TD DN (CD4-CD8-) %T cell	TRUE	reported	AMZJIh	textfile	2	TRUE
rs9660907	C	T	C	T	0.2574	-0.0913	0.0629	0.0549026	FALSE	FALSE	FALSE	ebi-a-GCST90018908	1	245039866	0.08	469126	0.2539	Coronary heart disease	Pulmonary fibrosis	Pulmonary fibrosis || ||	TRUE	igd	NA	NA	NA	NA	NA	NA	NA	7.18903e-07	1	245039866	3427	0.05184	TD DN (CD4-CD8-) %T cell	TRUE	reported	AMZJIh	textfile	2	TRUE
rs1000411	T	C	T	C	0.1341	-0.0232	0.2729	0.337046	FALSE	FALSE	FALSE	ebi-a-GCST90018908	20	39634616	0.0446	469126	0.6033	Coronary heart disease	Pulmonary fibrosis	Pulmonary fibrosis || ||	TRUE	igd	NA	NA	NA	NA	NA	NA	NA	4.96295e-06	20	39634616	3435	0.02931	CD25 on CD45RA- CD4 not Treg	TRUE	reported	7C9p4B	textfile	2	TRUE
rs10509573	C	T	C	T	-0.1305	-0.092	0.262	0.158288	FALSE	FALSE	FALSE	ebi-a-GCST90018908	10	91189221	0.0439	469126	0.0363203	Coronary heart disease	Pulmonary fibrosis	Pulmonary fibrosis || ||	TRUE	igd	NA	NA	NA	NA	NA	NA	NA	7.71596e-06	10	91189221	3435	0.02914	CD25 on CD45RA- CD4 not Treg	TRUE	reported	7C9p4B	textfile	2	TRUE
rs116928928	C	T	C	T	-0.3318	0.0278	0.0409	0.011296	FALSE	FALSE	FALSE	ebi-a-GCST90018908	11	32030595	0.1702	469126	0.8701	Coronary heart disease	Pulmonary fibrosis	Pulmonary fibrosis || ||	TRUE	igd	NA	NA	NA	NA	NA	NA	NA	4.52304e-07	11	32030595	3435	0.06563	CD25 on CD45RA- CD4 not Treg	TRUE	reported	7C9p4B	textfile	2	TRUE
rs118110714	A	G	A	G	1.117	0.085	0.0031	0.0378061	FALSE	FALSE	FALSE	ebi-a-GCST90018908	12	16060925	0.0933	469126	0.3625	Coronary heart disease	Pulmonary fibrosis	Pulmonary fibrosis || ||	TRUE	igd	NA	NA	NA	NA	NA	NA	NA	9.21595e-07	12	16060925	3435	0.2272	CD25 on CD45RA- CD4 not Treg	TRUE	reported	7C9p4B	textfile	2	TRUE
rs139194198	G	A	G	A	0.4981	0.096	0.013	0.0253511	FALSE	FALSE	FALSE	ebi-a-GCST90018908	13	82921880	0.1183	469126	0.4172	Coronary heart disease	Pulmonary fibrosis	Pulmonary fibrosis || ||	TRUE	igd	NA	NA	NA	NA	NA	NA	NA	9.45301e-06	13	82921880	3435	0.1123	CD25 on CD45RA- CD4 not Treg	TRUE	reported	7C9p4B	textfile	2	TRUE
rs139210967	G	A	G	A	2.576	-0.0844	4e-04	0.017436	FALSE	FALSE	FALSE	ebi-a-GCST90018908	1	157286941	0.1413	469126	0.550301	Coronary heart disease	Pulmonary fibrosis	Pulmonary fibrosis || ||	TRUE	igd	NA	NA	NA	NA	NA	NA	NA	5.82895e-06	1	157286941	3435	0.5674	CD25 on CD45RA- CD4 not Treg	TRUE	reported	7C9p4B	textfile	2	TRUE
rs143987752	C	T	C	T	-0.4097	0.1218	0.0198	0.00719871	FALSE	FALSE	FALSE	ebi-a-GCST90018908	2	33587355	0.2265	469126	0.5909	Coronary heart disease	Pulmonary fibrosis	Pulmonary fibrosis || ||	TRUE	igd	NA	NA	NA	NA	NA	NA	NA	8.45006e-06	2	33587355	3435	0.09185	CD25 on CD45RA- CD4 not Treg	TRUE	reported	7C9p4B	textfile	2	TRUE
rs144239147	A	G	A	G	0.5126	-0.0863	0.013	0.018592	FALSE	FALSE	FALSE	ebi-a-GCST90018908	17	48154668	0.146	469126	0.5546	Coronary heart disease	Pulmonary fibrosis	Pulmonary fibrosis || ||	TRUE	igd	NA	NA	NA	NA	NA	NA	NA	6.06694e-06	17	48154668	3435	0.1131	CD25 on CD45RA- CD4 not Treg	TRUE	reported	7C9p4B	textfile	2	TRUE
rs145627854	C	T	C	T	0.8384	0.3016	0.0048	0.00694377	FALSE	FALSE	FALSE	ebi-a-GCST90018908	18	67524006	0.2356	469126	0.2005	Coronary heart disease	Pulmonary fibrosis	Pulmonary fibrosis || ||	TRUE	igd	NA	NA	NA	NA	NA	NA	NA	5.92598e-06	18	67524006	3435	0.1848	CD25 on CD45RA- CD4 not Treg	TRUE	reported	7C9p4B	textfile	2	TRUE
rs149326960	G	T	G	T	-0.4159	-0.1553	0.0201	0.0187321	FALSE	FALSE	FALSE	ebi-a-GCST90018908	3	21012581	0.1415	469126	0.2724	Coronary heart disease	Pulmonary fibrosis	Pulmonary fibrosis || ||	TRUE	igd	NA	NA	NA	NA	NA	NA	NA	5.52904e-06	3	21012581	3435	0.09138	CD25 on CD45RA- CD4 not Treg	TRUE	reported	7C9p4B	textfile	2	TRUE
rs16884012	T	C	T	C	-1.603	-0.0108	0.0013	0.017961	FALSE	FALSE	FALSE	ebi-a-GCST90018908	5	10034219	0.1672	469126	0.9485	Coronary heart disease	Pulmonary fibrosis	Pulmonary fibrosis || ||	TRUE	igd	NA	NA	NA	NA	NA	NA	NA	3.40997e-06	5	10034219	3435	0.3446	CD25 on CD45RA- CD4 not Treg	TRUE	reported	7C9p4B	textfile	2	TRUE
rs175717	T	A	T	A	-0.1327	-0.0246	0.7202	0.730076	FALSE	TRUE	FALSE	ebi-a-GCST90018908	14	75985604	0.0421	469126	0.5592	Coronary heart disease	Pulmonary fibrosis	Pulmonary fibrosis || ||	TRUE	igd	NA	NA	NA	NA	NA	NA	NA	2.36401e-06	14	75985604	3435	0.02806	CD25 on CD45RA- CD4 not Treg	TRUE	reported	7C9p4B	textfile	2	TRUE
rs181516190	A	T	A	T	0.4995	0.0661	0.0223	0.010219	FALSE	TRUE	FALSE	ebi-a-GCST90018908	7	35264731	0.1854	469126	0.721499	Coronary heart disease	Pulmonary fibrosis	Pulmonary fibrosis || ||	TRUE	igd	NA	NA	NA	NA	NA	NA	NA	8.29908e-09	7	35264731	3435	0.08646	CD25 on CD45RA- CD4 not Treg	TRUE	reported	7C9p4B	textfile	2	TRUE
rs181741769	C	T	C	T	1.229	0.0521	0.002	0.0189475	FALSE	FALSE	FALSE	ebi-a-GCST90018908	1	26999658	0.1325	469126	0.6941	Coronary heart disease	Pulmonary fibrosis	Pulmonary fibrosis || ||	TRUE	igd	NA	NA	NA	NA	NA	NA	NA	6.33301e-06	1	26999658	3435	0.2718	CD25 on CD45RA- CD4 not Treg	TRUE	reported	7C9p4B	textfile	2	TRUE
rs35894198	A	G	A	G	0.1808	-0.0342	0.1259	0.132823	FALSE	FALSE	FALSE	ebi-a-GCST90018908	2	9361836	0.0542	469126	0.5282	Coronary heart disease	Pulmonary fibrosis	Pulmonary fibrosis || ||	TRUE	igd	NA	NA	NA	NA	NA	NA	NA	2.60699e-06	2	9361836	3435	0.0384	CD25 on CD45RA- CD4 not Treg	TRUE	reported	7C9p4B	textfile	2	TRUE
rs4075635	G	A	G	A	-0.1156	-0.0811	0.4515	0.234341	FALSE	FALSE	FALSE	ebi-a-GCST90018908	11	28511643	0.0394	469126	0.0397201	Coronary heart disease	Pulmonary fibrosis	Pulmonary fibrosis || ||	TRUE	igd	NA	NA	NA	NA	NA	NA	NA	6.41505e-06	11	28511643	3435	0.02558	CD25 on CD45RA- CD4 not Treg	TRUE	reported	7C9p4B	textfile	2	TRUE
rs4080481	A	C	A	C	0.1326	0.0114	0.3738	0.27752	FALSE	FALSE	FALSE	ebi-a-GCST90018908	22	37905285	0.0394	469126	0.7719	Coronary heart disease	Pulmonary fibrosis	Pulmonary fibrosis || ||	TRUE	igd	NA	NA	NA	NA	NA	NA	NA	5.76196e-07	22	37905285	3435	0.02647	CD25 on CD45RA- CD4 not Treg	TRUE	reported	7C9p4B	textfile	2	TRUE
rs4669451	C	T	C	T	0.1396	-0.036	0.7378	0.655775	FALSE	FALSE	FALSE	ebi-a-GCST90018908	2	9898172	0.0395	469126	0.3614	Coronary heart disease	Pulmonary fibrosis	Pulmonary fibrosis || ||	TRUE	igd	NA	NA	NA	NA	NA	NA	NA	1.378e-06	2	9898172	3435	0.02887	CD25 on CD45RA- CD4 not Treg	TRUE	reported	7C9p4B	textfile	2	TRUE
rs61839660	T	C	T	C	0.6113	0.0046	0.0544	0.0838034	FALSE	FALSE	FALSE	ebi-a-GCST90018908	10	6094697	0.0665	469126	0.9448	Coronary heart disease	Pulmonary fibrosis	Pulmonary fibrosis || ||	TRUE	igd	NA	NA	NA	NA	NA	NA	NA	6.69576e-28	10	6094697	3435	0.05534	CD25 on CD45RA- CD4 not Treg	TRUE	reported	7C9p4B	textfile	2	TRUE
rs62626343	G	C	G	C	0.1385	0.0123	0.2132	0.154654	FALSE	TRUE	FALSE	ebi-a-GCST90018908	10	6128374	0.0523	469126	0.8135	Coronary heart disease	Pulmonary fibrosis	Pulmonary fibrosis || ||	TRUE	igd	NA	NA	NA	NA	NA	NA	NA	7.95591e-06	10	6128374	3435	0.03097	CD25 on CD45RA- CD4 not Treg	TRUE	reported	7C9p4B	textfile	2	TRUE
rs67403544	A	G	A	G	0.4626	-0.0598	0.0167	0.0436569	FALSE	FALSE	FALSE	ebi-a-GCST90018908	4	21653587	0.0903	469126	0.5083	Coronary heart disease	Pulmonary fibrosis	Pulmonary fibrosis || ||	TRUE	igd	NA	NA	NA	NA	NA	NA	NA	2.474e-06	4	21653587	3435	0.09804	CD25 on CD45RA- CD4 not Treg	TRUE	reported	7C9p4B	textfile	2	TRUE
rs7406899	G	A	G	A	0.195	0.0822	0.8771	0.955821	FALSE	FALSE	FALSE	ebi-a-GCST90018908	17	39766504	0.0882	469126	0.3514	Coronary heart disease	Pulmonary fibrosis	Pulmonary fibrosis || ||	TRUE	igd	NA	NA	NA	NA	NA	NA	NA	6.49606e-07	17	39766504	3435	0.03913	CD25 on CD45RA- CD4 not Treg	TRUE	reported	7C9p4B	textfile	2	TRUE
rs74553250	T	C	T	C	-0.2023	-0.2597	0.1134	0.0218703	FALSE	FALSE	FALSE	ebi-a-GCST90018908	17	40063525	0.1309	469126	0.0473195	Coronary heart disease	Pulmonary fibrosis	Pulmonary fibrosis || ||	TRUE	igd	NA	NA	NA	NA	NA	NA	NA	6.42096e-07	17	40063525	3435	0.04055	CD25 on CD45RA- CD4 not Treg	TRUE	reported	7C9p4B	textfile	2	TRUE
rs79062365	C	T	C	T	0.4552	0.2674	0.0167	0.0239323	FALSE	FALSE	FALSE	ebi-a-GCST90018908	8	82262167	0.1256	469126	0.0332598	Coronary heart disease	Pulmonary fibrosis	Pulmonary fibrosis || ||	TRUE	igd	NA	NA	NA	NA	NA	NA	NA	2.55499e-06	8	82262167	3435	0.09661	CD25 on CD45RA- CD4 not Treg	TRUE	reported	7C9p4B	textfile	2	TRUE
rs80026829	A	G	A	G	1.015	-0.0235	0.0029	0.0292967	FALSE	FALSE	FALSE	ebi-a-GCST90018908	7	8618736	0.1088	469126	0.8289	Coronary heart disease	Pulmonary fibrosis	Pulmonary fibrosis || ||	TRUE	igd	NA	NA	NA	NA	NA	NA	NA	8.78901e-06	7	8618736	3435	0.2281	CD25 on CD45RA- CD4 not Treg	TRUE	reported	7C9p4B	textfile	2	TRUE
rs9480540	G	A	G	A	0.8126	0.0039	0.0047	0.0565196	FALSE	FALSE	FALSE	ebi-a-GCST90018908	6	151021074	0.068	469126	0.954	Coronary heart disease	Pulmonary fibrosis	Pulmonary fibrosis || ||	TRUE	igd	NA	NA	NA	NA	NA	NA	NA	9.71404e-06	6	151021074	3435	0.1834	CD25 on CD45RA- CD4 not Treg	TRUE	reported	7C9p4B	textfile	2	TRUE
rs10008912	G	A	G	A	0.1962	0.0155	0.5754	0.451201	FALSE	FALSE	FALSE	ebi-a-GCST90018908	4	7148069	0.0369	469126	0.6738	Coronary heart disease	Pulmonary fibrosis	Pulmonary fibrosis || ||	TRUE	igd	NA	NA	NA	NA	NA	NA	NA	3.91697e-06	4	7148069	1247	0.04231	HVEM on T cell	TRUE	reported	1BrAeg	textfile	2	TRUE
rs10747856	G	A	G	A	0.1824	0.0102	0.5225	0.489365	FALSE	FALSE	FALSE	ebi-a-GCST90018908	12	60262116	0.035	469126	0.7712	Coronary heart disease	Pulmonary fibrosis	Pulmonary fibrosis || ||	TRUE	igd	NA	NA	NA	NA	NA	NA	NA	5.98398e-06	12	60262116	1247	0.04013	HVEM on T cell	TRUE	reported	1BrAeg	textfile	2	TRUE
rs11212429	T	C	T	C	-1.345	-0.0862	0.0064	0.0219046	FALSE	FALSE	FALSE	ebi-a-GCST90018908	11	107761682	0.1634	469126	0.598	Coronary heart disease	Pulmonary fibrosis	Pulmonary fibrosis || ||	TRUE	igd	NA	NA	NA	NA	NA	NA	NA	1.73101e-07	11	107761682	1247	0.256	HVEM on T cell	TRUE	reported	1BrAeg	textfile	2	TRUE
rs114178658	G	A	G	A	0.2853	0.0761	0.1091	0.0402423	FALSE	FALSE	FALSE	ebi-a-GCST90018908	4	35188325	0.082	469126	0.3533	Coronary heart disease	Pulmonary fibrosis	Pulmonary fibrosis || ||	TRUE	igd	NA	NA	NA	NA	NA	NA	NA	8.84301e-06	4	35188325	1247	0.06394	HVEM on T cell	TRUE	reported	1BrAeg	textfile	2	TRUE
rs116783256	T	C	T	C	0.295	-0.0244	0.1127	0.0657504	FALSE	FALSE	FALSE	ebi-a-GCST90018908	2	209940257	0.0747	469126	0.7438	Coronary heart disease	Pulmonary fibrosis	Pulmonary fibrosis || ||	TRUE	igd	NA	NA	NA	NA	NA	NA	NA	8.88792e-06	2	209940257	1247	0.06613	HVEM on T cell	TRUE	reported	1BrAeg	textfile	2	TRUE
rs12284339	A	G	A	G	-1.363	0.0289	0.0048	0.026394	FALSE	FALSE	FALSE	ebi-a-GCST90018908	11	107699559	0.1156	469126	0.8027	Coronary heart disease	Pulmonary fibrosis	Pulmonary fibrosis || ||	TRUE	igd	NA	NA	NA	NA	NA	NA	NA	3.30202e-06	11	107699559	1247	0.2918	HVEM on T cell	TRUE	reported	1BrAeg	textfile	2	TRUE
rs12818999	A	G	A	G	0.4837	0.0474	0.0365	0.0435567	FALSE	FALSE	FALSE	ebi-a-GCST90018908	12	5133216	0.0782	469126	0.5439	Coronary heart disease	Pulmonary fibrosis	Pulmonary fibrosis || ||	TRUE	igd	NA	NA	NA	NA	NA	NA	NA	5.59706e-06	12	5133216	1247	0.106	HVEM on T cell	TRUE	reported	1BrAeg	textfile	2	TRUE
rs13014690	A	C	A	C	0.2167	0.0527	0.2686	0.358066	FALSE	FALSE	FALSE	ebi-a-GCST90018908	2	153797694	0.0525	469126	0.3153	Coronary heart disease	Pulmonary fibrosis	Pulmonary fibrosis || ||	TRUE	igd	NA	NA	NA	NA	NA	NA	NA	2.913e-06	2	153797694	1247	0.04612	HVEM on T cell	TRUE	reported	1BrAeg	textfile	2	TRUE
rs140639767	A	C	A	C	-0.7914	0.0073	0.0124	0.00927691	FALSE	FALSE	FALSE	ebi-a-GCST90018908	1	146998040	0.2031	469126	0.9714	Coronary heart disease	Pulmonary fibrosis	Pulmonary fibrosis || ||	TRUE	igd	NA	NA	NA	NA	NA	NA	NA	9.66807e-06	1	146998040	1247	0.1781	HVEM on T cell	TRUE	reported	1BrAeg	textfile	2	TRUE
rs1499672	G	A	G	A	-0.194	0.0059	0.5978	0.526798	FALSE	FALSE	FALSE	ebi-a-GCST90018908	1	56037629	0.0349	469126	0.8656	Coronary heart disease	Pulmonary fibrosis	Pulmonary fibrosis || ||	TRUE	igd	NA	NA	NA	NA	NA	NA	NA	4.47899e-06	1	56037629	1247	0.04209	HVEM on T cell	TRUE	reported	1BrAeg	textfile	2	TRUE
rs1552721	C	G	C	G	-0.4352	0.0257	0.0497	0.0835644	FALSE	TRUE	FALSE	ebi-a-GCST90018908	11	7000368	0.0691	469126	0.7103	Coronary heart disease	Pulmonary fibrosis	Pulmonary fibrosis || ||	TRUE	igd	NA	NA	NA	NA	NA	NA	NA	4.52002e-06	11	7000368	1247	0.09448	HVEM on T cell	TRUE	reported	1BrAeg	textfile	2	TRUE
rs1886730	C	T	C	T	0.2864	-0.006	0.5778	0.510647	FALSE	FALSE	FALSE	ebi-a-GCST90018908	1	2488608	0.0349	469126	0.8638	Coronary heart disease	Pulmonary fibrosis	Pulmonary fibrosis || ||	TRUE	igd	NA	NA	NA	NA	NA	NA	NA	7.00164e-13	1	2488608	1247	0.03948	HVEM on T cell	TRUE	reported	1BrAeg	textfile	2	TRUE
rs2246952	G	A	G	A	0.279	-0.0205	0.1371	0.100924	FALSE	FALSE	FALSE	ebi-a-GCST90018908	10	70782592	0.0585	469126	0.726501	Coronary heart disease	Pulmonary fibrosis	Pulmonary fibrosis || ||	TRUE	igd	NA	NA	NA	NA	NA	NA	NA	1.84701e-06	10	70782592	1247	0.05822	HVEM on T cell	TRUE	reported	1BrAeg	textfile	2	TRUE
rs2731518	A	G	A	G	0.1923	0.0057	0.6135	0.479253	FALSE	FALSE	FALSE	ebi-a-GCST90018908	3	1896695	0.0353	469126	0.8722	Coronary heart disease	Pulmonary fibrosis	Pulmonary fibrosis || ||	TRUE	igd	NA	NA	NA	NA	NA	NA	NA	9.23294e-06	3	1896695	1247	0.04318	HVEM on T cell	TRUE	reported	1BrAeg	textfile	2	TRUE
rs3138035	T	C	T	C	0.2134	-0.0538	0.2979	0.302156	FALSE	FALSE	FALSE	ebi-a-GCST90018908	17	32645949	0.0367	469126	0.1427	Coronary heart disease	Pulmonary fibrosis	Pulmonary fibrosis || ||	TRUE	igd	NA	NA	NA	NA	NA	NA	NA	1.42298e-06	17	32645949	1247	0.04403	HVEM on T cell	TRUE	reported	1BrAeg	textfile	2	TRUE
rs313856	C	T	C	T	0.2265	0.0105	0.7522	0.839446	FALSE	FALSE	FALSE	ebi-a-GCST90018908	19	47298263	0.0444	469126	0.8134	Coronary heart disease	Pulmonary fibrosis	Pulmonary fibrosis || ||	TRUE	igd	NA	NA	NA	NA	NA	NA	NA	2.35603e-06	19	47298263	1247	0.04776	HVEM on T cell	TRUE	reported	1BrAeg	textfile	2	TRUE
rs62140870	G	A	G	A	-0.6421	-0.2123	0.02	0.0268501	FALSE	FALSE	FALSE	ebi-a-GCST90018908	2	47713921	0.1127	469126	0.0595895	Coronary heart disease	Pulmonary fibrosis	Pulmonary fibrosis || ||	TRUE	igd	NA	NA	NA	NA	NA	NA	NA	8.81901e-06	2	47713921	1247	0.1439	HVEM on T cell	TRUE	reported	1BrAeg	textfile	2	TRUE
rs6577804	C	T	C	T	-0.1933	-0.038	0.3741	0.494076	FALSE	FALSE	FALSE	ebi-a-GCST90018908	8	138522864	0.0351	469126	0.2799	Coronary heart disease	Pulmonary fibrosis	Pulmonary fibrosis || ||	TRUE	igd	NA	NA	NA	NA	NA	NA	NA	6.1e-06	8	138522864	1247	0.04255	HVEM on T cell	TRUE	reported	1BrAeg	textfile	2	TRUE
rs73049692	C	T	C	T	-0.3789	-0.0041	0.0593	0.0913187	FALSE	FALSE	FALSE	ebi-a-GCST90018908	19	51995348	0.073	469126	0.9552	Coronary heart disease	Pulmonary fibrosis	Pulmonary fibrosis || ||	TRUE	igd	NA	NA	NA	NA	NA	NA	NA	7.32099e-06	19	51995348	1247	0.08413	HVEM on T cell	TRUE	reported	1BrAeg	textfile	2	TRUE
rs73227426	T	C	T	C	0.9814	-0.0138	0.0084	0.0763708	FALSE	FALSE	FALSE	ebi-a-GCST90018908	3	112068503	0.068	469126	0.8388	Coronary heart disease	Pulmonary fibrosis	Pulmonary fibrosis || ||	TRUE	igd	NA	NA	NA	NA	NA	NA	NA	8.56505e-06	3	112068503	1247	0.2196	HVEM on T cell	TRUE	reported	1BrAeg	textfile	2	TRUE
rs73449242	T	C	T	C	0.2877	0.167	0.1239	0.0673014	FALSE	FALSE	FALSE	ebi-a-GCST90018908	13	24033981	0.0728	469126	0.0218198	Coronary heart disease	Pulmonary fibrosis	Pulmonary fibrosis || ||	TRUE	igd	NA	NA	NA	NA	NA	NA	NA	4.45102e-06	13	24033981	1247	0.06242	HVEM on T cell	TRUE	reported	1BrAeg	textfile	2	TRUE
rs7731342	T	C	T	C	0.3429	0.0677	0.0798	0.0885761	FALSE	FALSE	FALSE	ebi-a-GCST90018908	5	104549911	0.0584	469126	0.2466	Coronary heart disease	Pulmonary fibrosis	Pulmonary fibrosis || ||	TRUE	igd	NA	NA	NA	NA	NA	NA	NA	7.58106e-06	5	104549911	1247	0.07627	HVEM on T cell	TRUE	reported	1BrAeg	textfile	2	TRUE
rs7738988	A	C	A	C	0.2264	0.0058	0.751	0.792151	FALSE	FALSE	FALSE	ebi-a-GCST90018908	6	83760703	0.0409	469126	0.888	Coronary heart disease	Pulmonary fibrosis	Pulmonary fibrosis || ||	TRUE	igd	NA	NA	NA	NA	NA	NA	NA	1.736e-06	6	83760703	1247	0.04713	HVEM on T cell	TRUE	reported	1BrAeg	textfile	2	TRUE
rs78389375	T	C	T	C	-0.5153	0.0835	0.0357	0.0103907	FALSE	FALSE	FALSE	ebi-a-GCST90018908	7	81160961	0.1808	469126	0.6442	Coronary heart disease	Pulmonary fibrosis	Pulmonary fibrosis || ||	TRUE	igd	NA	NA	NA	NA	NA	NA	NA	2.249e-06	7	81160961	1247	0.1084	HVEM on T cell	TRUE	reported	1BrAeg	textfile	2	TRUE
rs79388518	C	T	C	T	-0.5518	0.095	0.0329	0.0118496	FALSE	FALSE	FALSE	ebi-a-GCST90018908	18	1705002	0.1738	469126	0.5848	Coronary heart disease	Pulmonary fibrosis	Pulmonary fibrosis || ||	TRUE	igd	NA	NA	NA	NA	NA	NA	NA	3.80198e-06	18	1705002	1247	0.1189	HVEM on T cell	TRUE	reported	1BrAeg	textfile	2	TRUE
rs9870329	T	C	T	C	0.4262	0.1518	0.0541	0.0410064	FALSE	FALSE	FALSE	ebi-a-GCST90018908	3	126102109	0.0928	469126	0.1021	Coronary heart disease	Pulmonary fibrosis	Pulmonary fibrosis || ||	TRUE	igd	NA	NA	NA	NA	NA	NA	NA	7.61693e-06	3	126102109	1247	0.09482	HVEM on T cell	TRUE	reported	1BrAeg	textfile	2	TRUE
rs10011142	T	C	T	C	-0.1374	-0.0403	0.1991	0.134914	FALSE	FALSE	FALSE	ebi-a-GCST90018908	4	5015486	0.0567	469126	0.4771	Coronary heart disease	Pulmonary fibrosis	Pulmonary fibrosis || ||	TRUE	igd	NA	NA	NA	NA	NA	NA	NA	9.36807e-06	4	5015486	3579	0.03097	CX3CR1 on CD14+ CD16+ monocyte	TRUE	reported	j9jGug	textfile	2	TRUE
rs10499824	T	C	T	C	0.439	-0.5643	0.0168	0.00740023	FALSE	FALSE	FALSE	ebi-a-GCST90018908	7	75171091	0.2158	469126	0.00890902	Coronary heart disease	Pulmonary fibrosis	Pulmonary fibrosis || ||	TRUE	igd	NA	NA	NA	NA	NA	NA	NA	6.22601e-06	7	75171091	3579	0.09702	CX3CR1 on CD14+ CD16+ monocyte	TRUE	reported	j9jGug	textfile	2	TRUE
rs112450242	T	C	T	C	-1.107	0.0446	0.0035	0.0567525	FALSE	FALSE	FALSE	ebi-a-GCST90018908	17	75272996	0.0942	469126	0.6359	Coronary heart disease	Pulmonary fibrosis	Pulmonary fibrosis || ||	TRUE	igd	NA	NA	NA	NA	NA	NA	NA	4.09204e-06	17	75272996	3579	0.2399	CX3CR1 on CD14+ CD16+ monocyte	TRUE	reported	j9jGug	textfile	2	TRUE
rs117043578	T	C	T	C	2.527	-0.1654	4e-04	0.0126682	FALSE	FALSE	FALSE	ebi-a-GCST90018908	13	104381481	0.1626	469126	0.309	Coronary heart disease	Pulmonary fibrosis	Pulmonary fibrosis || ||	TRUE	igd	NA	NA	NA	NA	NA	NA	NA	9.91311e-06	13	104381481	3579	0.5709	CX3CR1 on CD14+ CD16+ monocyte	TRUE	reported	j9jGug	textfile	2	TRUE
rs11768517	T	G	T	G	0.1326	-0.0051	0.3061	0.450965	FALSE	FALSE	FALSE	ebi-a-GCST90018908	7	54919768	0.0368	469126	0.889	Coronary heart disease	Pulmonary fibrosis	Pulmonary fibrosis || ||	TRUE	igd	NA	NA	NA	NA	NA	NA	NA	8.74903e-07	7	54919768	3579	0.02691	CX3CR1 on CD14+ CD16+ monocyte	TRUE	reported	j9jGug	textfile	2	TRUE
rs117871360	G	A	G	A	-0.7288	-0.0565	0.0056	0.0440527	FALSE	FALSE	FALSE	ebi-a-GCST90018908	8	3690065	0.0868	469126	0.515101	Coronary heart disease	Pulmonary fibrosis	Pulmonary fibrosis || ||	TRUE	igd	NA	NA	NA	NA	NA	NA	NA	8.47305e-06	8	3690065	3579	0.1634	CX3CR1 on CD14+ CD16+ monocyte	TRUE	reported	j9jGug	textfile	2	TRUE
rs117896307	C	T	C	T	-0.257	-0.0223	0.0499	0.0423948	FALSE	FALSE	FALSE	ebi-a-GCST90018908	18	70433020	0.0947	469126	0.8139	Coronary heart disease	Pulmonary fibrosis	Pulmonary fibrosis || ||	TRUE	igd	NA	NA	NA	NA	NA	NA	NA	8.35603e-06	18	70433020	3579	0.0576	CX3CR1 on CD14+ CD16+ monocyte	TRUE	reported	j9jGug	textfile	2	TRUE
rs117940302	A	G	A	G	0.4039	0.1046	0.0226	0.0215045	FALSE	FALSE	FALSE	ebi-a-GCST90018908	8	123834904	0.1259	469126	0.4061	Coronary heart disease	Pulmonary fibrosis	Pulmonary fibrosis || ||	TRUE	igd	NA	NA	NA	NA	NA	NA	NA	2.28402e-06	8	123834904	3579	0.08531	CX3CR1 on CD14+ CD16+ monocyte	TRUE	reported	j9jGug	textfile	2	TRUE
rs12372861	G	C	G	C	-1.136	0.1205	0.0022	0.00512936	FALSE	TRUE	FALSE	ebi-a-GCST90018908	14	96662640	0.2588	469126	0.641501	Coronary heart disease	Pulmonary fibrosis	Pulmonary fibrosis || ||	TRUE	igd	NA	NA	NA	NA	NA	NA	NA	6.26902e-06	14	96662640	3579	0.2511	CX3CR1 on CD14+ CD16+ monocyte	TRUE	reported	j9jGug	textfile	2	TRUE
rs1376624	C	T	C	T	0.1412	-0.0087	0.2161	0.205368	FALSE	FALSE	FALSE	ebi-a-GCST90018908	2	187771135	0.0421	469126	0.8364	Coronary heart disease	Pulmonary fibrosis	Pulmonary fibrosis || ||	TRUE	igd	NA	NA	NA	NA	NA	NA	NA	3.90499e-06	2	187771135	3579	0.03053	CX3CR1 on CD14+ CD16+ monocyte	TRUE	reported	j9jGug	textfile	2	TRUE
rs139952138	T	G	T	G	-0.3522	-0.2469	0.027	0.0050011	FALSE	FALSE	FALSE	ebi-a-GCST90018908	22	33593799	0.3191	469126	0.439	Coronary heart disease	Pulmonary fibrosis	Pulmonary fibrosis || ||	TRUE	igd	NA	NA	NA	NA	NA	NA	NA	5.55303e-06	22	33593799	3579	0.0774	CX3CR1 on CD14+ CD16+ monocyte	TRUE	reported	j9jGug	textfile	2	TRUE
rs143002526	A	T	A	T	-0.55	-0.0375	0.0133	0.0202375	FALSE	TRUE	FALSE	ebi-a-GCST90018908	3	184649632	0.1345	469126	0.780301	Coronary heart disease	Pulmonary fibrosis	Pulmonary fibrosis || ||	TRUE	igd	NA	NA	NA	NA	NA	NA	NA	1.104e-06	3	184649632	3579	0.1127	CX3CR1 on CD14+ CD16+ monocyte	TRUE	reported	j9jGug	textfile	2	TRUE
rs148057702	T	C	T	C	-0.3442	-0.0171	0.0305	0.0308435	FALSE	FALSE	FALSE	ebi-a-GCST90018908	7	97552526	0.1257	469126	0.8918	Coronary heart disease	Pulmonary fibrosis	Pulmonary fibrosis || ||	TRUE	igd	NA	NA	NA	NA	NA	NA	NA	4.01301e-06	7	97552526	3579	0.07454	CX3CR1 on CD14+ CD16+ monocyte	TRUE	reported	j9jGug	textfile	2	TRUE
rs149100	G	T	G	T	-0.1347	0.0411	0.4225	0.372386	FALSE	FALSE	FALSE	ebi-a-GCST90018908	1	162441037	0.0365	469126	0.2607	Coronary heart disease	Pulmonary fibrosis	Pulmonary fibrosis || ||	TRUE	igd	NA	NA	NA	NA	NA	NA	NA	8.48594e-08	1	162441037	3579	0.0251	CX3CR1 on CD14+ CD16+ monocyte	TRUE	reported	j9jGug	textfile	2	TRUE
rs16843658	T	C	T	C	-0.3609	0.0717	0.0309	0.0639693	FALSE	FALSE	FALSE	ebi-a-GCST90018908	1	162672134	0.0989	469126	0.4684	Coronary heart disease	Pulmonary fibrosis	Pulmonary fibrosis || ||	TRUE	igd	NA	NA	NA	NA	NA	NA	NA	1.014e-06	1	162672134	3579	0.07369	CX3CR1 on CD14+ CD16+ monocyte	TRUE	reported	j9jGug	textfile	2	TRUE
rs16867973	G	A	G	A	0.1506	0.0216	0.165	0.120243	FALSE	FALSE	FALSE	ebi-a-GCST90018908	8	102610279	0.0512	469126	0.673501	Coronary heart disease	Pulmonary fibrosis	Pulmonary fibrosis || ||	TRUE	igd	NA	NA	NA	NA	NA	NA	NA	8.30195e-06	8	102610279	3579	0.03374	CX3CR1 on CD14+ CD16+ monocyte	TRUE	reported	j9jGug	textfile	2	TRUE
rs17095454	C	T	C	T	-1.15	-0.0805	0.0029	0.0104793	FALSE	FALSE	FALSE	ebi-a-GCST90018908	10	113333619	0.1925	469126	0.6758	Coronary heart disease	Pulmonary fibrosis	Pulmonary fibrosis || ||	TRUE	igd	NA	NA	NA	NA	NA	NA	NA	3.15101e-07	10	113333619	3579	0.2244	CX3CR1 on CD14+ CD16+ monocyte	TRUE	reported	j9jGug	textfile	2	TRUE
rs17549676	A	G	A	G	-0.1916	0.1012	0.0928	0.0853008	FALSE	FALSE	FALSE	ebi-a-GCST90018908	16	63344732	0.0658	469126	0.124	Coronary heart disease	Pulmonary fibrosis	Pulmonary fibrosis || ||	TRUE	igd	NA	NA	NA	NA	NA	NA	NA	7.84495e-06	16	63344732	3579	0.04281	CX3CR1 on CD14+ CD16+ monocyte	TRUE	reported	j9jGug	textfile	2	TRUE
rs1801274	G	A	G	A	-0.4628	-0.0407	0.327	0.436305	FALSE	FALSE	FALSE	ebi-a-GCST90018908	1	161479745	0.0353	469126	0.25	Coronary heart disease	Pulmonary fibrosis	Pulmonary fibrosis || ||	TRUE	igd	NA	NA	NA	NA	NA	NA	NA	2.61517e-69	1	161479745	3579	0.02573	CX3CR1 on CD14+ CD16+ monocyte	TRUE	reported	j9jGug	textfile	2	TRUE
rs182244806	T	C	T	C	-0.7264	-0.1543	0.0056	0.0244193	FALSE	FALSE	FALSE	ebi-a-GCST90018908	15	68651749	0.1209	469126	0.202	Coronary heart disease	Pulmonary fibrosis	Pulmonary fibrosis || ||	TRUE	igd	NA	NA	NA	NA	NA	NA	NA	6.93202e-06	15	68651749	3579	0.1613	CX3CR1 on CD14+ CD16+ monocyte	TRUE	reported	j9jGug	textfile	2	TRUE
rs2649752	A	C	A	C	0.1581	0.0403	0.2677	0.258053	FALSE	FALSE	FALSE	ebi-a-GCST90018908	3	39351805	0.0382	469126	0.2917	Coronary heart disease	Pulmonary fibrosis	Pulmonary fibrosis || ||	TRUE	igd	NA	NA	NA	NA	NA	NA	NA	3.51099e-08	3	39351805	3579	0.02862	CX3CR1 on CD14+ CD16+ monocyte	TRUE	reported	j9jGug	textfile	2	TRUE
rs28491136	T	C	T	C	-0.1603	0.0626	0.1442	0.267876	FALSE	FALSE	FALSE	ebi-a-GCST90018908	3	106964051	0.0414	469126	0.131	Coronary heart disease	Pulmonary fibrosis	Pulmonary fibrosis || ||	TRUE	igd	NA	NA	NA	NA	NA	NA	NA	7.17893e-06	3	106964051	3579	0.03567	CX3CR1 on CD14+ CD16+ monocyte	TRUE	reported	j9jGug	textfile	2	TRUE
rs372655475	T	G	T	G	-0.2806	0.0462	0.0426	0.0602936	FALSE	FALSE	FALSE	ebi-a-GCST90018908	6	68886782	0.0765	469126	0.5461	Coronary heart disease	Pulmonary fibrosis	Pulmonary fibrosis || ||	TRUE	igd	NA	NA	NA	NA	NA	NA	NA	9.18502e-06	6	68886782	3579	0.06317	CX3CR1 on CD14+ CD16+ monocyte	TRUE	reported	j9jGug	textfile	2	TRUE
rs4957969	G	A	G	A	-0.2538	0.0296	0.9389	0.878724	FALSE	FALSE	FALSE	ebi-a-GCST90018908	5	110958260	0.0636	469126	0.641599	Coronary heart disease	Pulmonary fibrosis	Pulmonary fibrosis || ||	TRUE	igd	NA	NA	NA	NA	NA	NA	NA	2.09899e-06	5	110958260	3579	0.05341	CX3CR1 on CD14+ CD16+ monocyte	TRUE	reported	j9jGug	textfile	2	TRUE
rs58215329	T	C	T	C	0.1816	-0.1	0.1157	0.119806	FALSE	FALSE	FALSE	ebi-a-GCST90018908	3	196465812	0.0634	469126	0.1145	Coronary heart disease	Pulmonary fibrosis	Pulmonary fibrosis || ||	TRUE	igd	NA	NA	NA	NA	NA	NA	NA	3.43598e-06	3	196465812	3579	0.03906	CX3CR1 on CD14+ CD16+ monocyte	TRUE	reported	j9jGug	textfile	2	TRUE
rs59871438	C	T	C	T	-0.962	-0.1413	0.0032	0.0233772	FALSE	FALSE	FALSE	ebi-a-GCST90018908	15	97432077	0.1708	469126	0.4081	Coronary heart disease	Pulmonary fibrosis	Pulmonary fibrosis || ||	TRUE	igd	NA	NA	NA	NA	NA	NA	NA	6.14299e-06	15	97432077	3579	0.2124	CX3CR1 on CD14+ CD16+ monocyte	TRUE	reported	j9jGug	textfile	2	TRUE
rs62170788	T	C	T	C	-0.2816	-0.0371	0.0418	0.085629	FALSE	FALSE	FALSE	ebi-a-GCST90018908	2	170958389	0.0652	469126	0.5695	Coronary heart disease	Pulmonary fibrosis	Pulmonary fibrosis || ||	TRUE	igd	NA	NA	NA	NA	NA	NA	NA	4.92595e-06	2	170958389	3579	0.06155	CX3CR1 on CD14+ CD16+ monocyte	TRUE	reported	j9jGug	textfile	2	TRUE
rs6952061	T	C	T	C	0.2141	-0.0899	0.0745	0.0549729	FALSE	FALSE	FALSE	ebi-a-GCST90018908	7	30459852	0.0742	469126	0.2254	Coronary heart disease	Pulmonary fibrosis	Pulmonary fibrosis || ||	TRUE	igd	NA	NA	NA	NA	NA	NA	NA	8.17805e-06	7	30459852	3579	0.04792	CX3CR1 on CD14+ CD16+ monocyte	TRUE	reported	j9jGug	textfile	2	TRUE
rs72918158	A	G	A	G	-1.499	0.0276	0.0017	0.067079	FALSE	FALSE	FALSE	ebi-a-GCST90018908	3	87078837	0.1148	469126	0.8103	Coronary heart disease	Pulmonary fibrosis	Pulmonary fibrosis || ||	TRUE	igd	NA	NA	NA	NA	NA	NA	NA	1.33101e-06	3	87078837	3579	0.3095	CX3CR1 on CD14+ CD16+ monocyte	TRUE	reported	j9jGug	textfile	2	TRUE
rs74574092	C	T	C	T	0.2025	-0.0369	0.0915	0.0699668	FALSE	FALSE	FALSE	ebi-a-GCST90018908	11	100513751	0.0719	469126	0.6079	Coronary heart disease	Pulmonary fibrosis	Pulmonary fibrosis || ||	TRUE	igd	NA	NA	NA	NA	NA	NA	NA	2.68398e-06	11	100513751	3579	0.04307	CX3CR1 on CD14+ CD16+ monocyte	TRUE	reported	j9jGug	textfile	2	TRUE
rs7791415	T	C	T	C	-0.4614	0.0242	0.0166	0.043828	FALSE	FALSE	FALSE	ebi-a-GCST90018908	7	44433778	0.0887	469126	0.784899	Coronary heart disease	Pulmonary fibrosis	Pulmonary fibrosis || ||	TRUE	igd	NA	NA	NA	NA	NA	NA	NA	1.68601e-06	7	44433778	3579	0.0962	CX3CR1 on CD14+ CD16+ monocyte	TRUE	reported	j9jGug	textfile	2	TRUE
rs894107	C	T	C	T	0.1991	0.0238	0.1167	0.18841	FALSE	FALSE	FALSE	ebi-a-GCST90018908	11	71019939	0.0442	469126	0.5905	Coronary heart disease	Pulmonary fibrosis	Pulmonary fibrosis || ||	TRUE	igd	NA	NA	NA	NA	NA	NA	NA	3.41397e-07	11	71019939	3579	0.03898	CX3CR1 on CD14+ CD16+ monocyte	TRUE	reported	j9jGug	textfile	2	TRUE
rs9542786	C	A	C	A	-0.2675	-0.0295	0.95	0.903669	FALSE	FALSE	FALSE	ebi-a-GCST90018908	13	72514633	0.0662	469126	0.656	Coronary heart disease	Pulmonary fibrosis	Pulmonary fibrosis || ||	TRUE	igd	NA	NA	NA	NA	NA	NA	NA	2.93603e-06	13	72514633	3579	0.05713	CX3CR1 on CD14+ CD16+ monocyte	TRUE	reported	j9jGug	textfile	2	TRUE
rs9823718	G	C	G	C	-0.3271	-0.1297	0.132	0.0823443	FALSE	TRUE	FALSE	ebi-a-GCST90018908	3	39293757	0.0645	469126	0.0444396	Coronary heart disease	Pulmonary fibrosis	Pulmonary fibrosis || ||	TRUE	igd	NA	NA	NA	NA	NA	NA	NA	5.15229e-19	3	39293757	3579	0.03651	CX3CR1 on CD14+ CD16+ monocyte	TRUE	reported	j9jGug	textfile	2	TRUE
rs10011663	G	A	G	A	0.1837	-0.013	0.2411	0.281093	FALSE	FALSE	FALSE	ebi-a-GCST90018908	4	190338080	0.0381	469126	0.733301	Coronary heart disease	Pulmonary fibrosis	Pulmonary fibrosis || ||	TRUE	igd	NA	NA	NA	NA	NA	NA	NA	1.29799e-06	4	190338080	1858	0.03783	CD33dim HLA DR+ CD11b+ AC	TRUE	reported	y2guQC	textfile	2	TRUE
rs10025005	T	G	T	G	0.1934	-0.027	0.7764	0.693544	FALSE	FALSE	FALSE	ebi-a-GCST90018908	4	181288587	0.0462	469126	0.5592	Coronary heart disease	Pulmonary fibrosis	Pulmonary fibrosis || ||	TRUE	igd	NA	NA	NA	NA	NA	NA	NA	5.85706e-07	4	181288587	1858	0.03857	CD33dim HLA DR+ CD11b+ AC	TRUE	reported	y2guQC	textfile	2	TRUE
rs11594395	G	C	G	C	0.514	-0.0821	0.024	0.0261481	FALSE	TRUE	FALSE	ebi-a-GCST90018908	10	2817998	0.1155	469126	0.4772	Coronary heart disease	Pulmonary fibrosis	Pulmonary fibrosis || ||	TRUE	igd	NA	NA	NA	NA	NA	NA	NA	3.94403e-06	10	2817998	1858	0.1111	CD33dim HLA DR+ CD11b+ AC	TRUE	reported	y2guQC	textfile	2	TRUE
rs11631677	T	C	T	C	-0.1627	-0.0559	0.5509	0.573934	FALSE	FALSE	FALSE	ebi-a-GCST90018908	15	86647805	0.0363	469126	0.1235	Coronary heart disease	Pulmonary fibrosis	Pulmonary fibrosis || ||	TRUE	igd	NA	NA	NA	NA	NA	NA	NA	8.79205e-07	15	86647805	1858	0.03297	CD33dim HLA DR+ CD11b+ AC	TRUE	reported	y2guQC	textfile	2	TRUE
rs11709025	T	C	T	C	0.1544	-0.0556	0.3149	0.211444	FALSE	FALSE	FALSE	ebi-a-GCST90018908	3	177439366	0.0405	469126	0.1705	Coronary heart disease	Pulmonary fibrosis	Pulmonary fibrosis || ||	TRUE	igd	NA	NA	NA	NA	NA	NA	NA	8.7791e-06	3	177439366	1858	0.03464	CD33dim HLA DR+ CD11b+ AC	TRUE	reported	y2guQC	textfile	2	TRUE
rs1201940	C	T	C	T	-0.1483	0.0114	0.5073	0.522992	FALSE	FALSE	FALSE	ebi-a-GCST90018908	20	59281507	0.0349	469126	0.744399	Coronary heart disease	Pulmonary fibrosis	Pulmonary fibrosis || ||	TRUE	igd	NA	NA	NA	NA	NA	NA	NA	5.33003e-06	20	59281507	1858	0.03248	CD33dim HLA DR+ CD11b+ AC	TRUE	reported	y2guQC	textfile	2	TRUE
rs141080550	A	G	A	G	0.4746	-0.1	0.0307	0.0243907	FALSE	FALSE	FALSE	ebi-a-GCST90018908	13	111287945	0.1221	469126	0.4129	Coronary heart disease	Pulmonary fibrosis	Pulmonary fibrosis || ||	TRUE	igd	NA	NA	NA	NA	NA	NA	NA	3.40997e-07	13	111287945	1858	0.09273	CD33dim HLA DR+ CD11b+ AC	TRUE	reported	y2guQC	textfile	2	TRUE
rs143383466	T	C	T	C	1.142	0.1905	0.0043	0.0328321	FALSE	FALSE	FALSE	ebi-a-GCST90018908	3	196068066	0.1017	469126	0.0610295	Coronary heart disease	Pulmonary fibrosis	Pulmonary fibrosis || ||	TRUE	igd	NA	NA	NA	NA	NA	NA	NA	3.90499e-06	3	196068066	1858	0.2466	CD33dim HLA DR+ CD11b+ AC	TRUE	reported	y2guQC	textfile	2	TRUE
rs144894656	C	A	C	A	-0.7728	-0.0942	0.0094	0.0123987	FALSE	FALSE	FALSE	ebi-a-GCST90018908	9	118222268	0.166	469126	0.5702	Coronary heart disease	Pulmonary fibrosis	Pulmonary fibrosis || ||	TRUE	igd	NA	NA	NA	NA	NA	NA	NA	3.77998e-06	9	118222268	1858	0.1667	CD33dim HLA DR+ CD11b+ AC	TRUE	reported	y2guQC	textfile	2	TRUE
rs145231100	A	G	A	G	-0.6579	0.2216	0.0137	0.0230478	FALSE	FALSE	FALSE	ebi-a-GCST90018908	18	33141890	0.1182	469126	0.0608793	Coronary heart disease	Pulmonary fibrosis	Pulmonary fibrosis || ||	TRUE	igd	NA	NA	NA	NA	NA	NA	NA	1.28399e-06	18	33141890	1858	0.1354	CD33dim HLA DR+ CD11b+ AC	TRUE	reported	y2guQC	textfile	2	TRUE
rs148937000	T	G	T	G	1.666	0.1463	0.0019	0.0107803	FALSE	FALSE	FALSE	ebi-a-GCST90018908	1	94437964	0.1821	469126	0.4218	Coronary heart disease	Pulmonary fibrosis	Pulmonary fibrosis || ||	TRUE	igd	NA	NA	NA	NA	NA	NA	NA	9.65695e-06	1	94437964	1858	0.3755	CD33dim HLA DR+ CD11b+ AC	TRUE	reported	y2guQC	textfile	2	TRUE
rs17721845	T	C	T	C	0.1862	0.0344	0.2511	0.206438	FALSE	FALSE	FALSE	ebi-a-GCST90018908	6	149234718	0.041	469126	0.4018	Coronary heart disease	Pulmonary fibrosis	Pulmonary fibrosis || ||	TRUE	igd	NA	NA	NA	NA	NA	NA	NA	7.67892e-07	6	149234718	1858	0.03754	CD33dim HLA DR+ CD11b+ AC	TRUE	reported	y2guQC	textfile	2	TRUE
rs1801274	G	A	G	A	0.2617	-0.0407	0.3334	0.436305	FALSE	FALSE	FALSE	ebi-a-GCST90018908	1	161479745	0.0353	469126	0.25	Coronary heart disease	Pulmonary fibrosis	Pulmonary fibrosis || ||	TRUE	igd	NA	NA	NA	NA	NA	NA	NA	8.34065e-14	1	161479745	1858	0.03479	CD33dim HLA DR+ CD11b+ AC	TRUE	reported	y2guQC	textfile	2	TRUE
rs192715019	T	C	T	C	-0.5266	0.1221	0.0277	0.005099	FALSE	FALSE	FALSE	ebi-a-GCST90018908	12	83087530	0.47	469126	0.795	Coronary heart disease	Pulmonary fibrosis	Pulmonary fibrosis || ||	TRUE	igd	NA	NA	NA	NA	NA	NA	NA	1.36301e-07	12	83087530	1858	0.09953	CD33dim HLA DR+ CD11b+ AC	TRUE	reported	y2guQC	textfile	2	TRUE
rs2868992	G	T	G	T	-0.205	0.0103	0.1502	0.174788	FALSE	FALSE	FALSE	ebi-a-GCST90018908	2	56232555	0.0436	469126	0.8136	Coronary heart disease	Pulmonary fibrosis	Pulmonary fibrosis || ||	TRUE	igd	NA	NA	NA	NA	NA	NA	NA	7.14299e-06	2	56232555	1858	0.04553	CD33dim HLA DR+ CD11b+ AC	TRUE	reported	y2guQC	textfile	2	TRUE
rs4606283	T	C	T	C	0.1686	-0.0533	0.7274	0.687535	FALSE	FALSE	FALSE	ebi-a-GCST90018908	1	227581017	0.0378	469126	0.1585	Coronary heart disease	Pulmonary fibrosis	Pulmonary fibrosis || ||	TRUE	igd	NA	NA	NA	NA	NA	NA	NA	4.71205e-06	1	227581017	1858	0.03672	CD33dim HLA DR+ CD11b+ AC	TRUE	reported	y2guQC	textfile	2	TRUE
rs58051708	G	A	G	A	-0.721	-0.1157	0.0102	0.00679144	FALSE	FALSE	FALSE	ebi-a-GCST90018908	17	72998954	0.2254	469126	0.6076	Coronary heart disease	Pulmonary fibrosis	Pulmonary fibrosis || ||	TRUE	igd	NA	NA	NA	NA	NA	NA	NA	6.12393e-06	17	72998954	1858	0.159	CD33dim HLA DR+ CD11b+ AC	TRUE	reported	y2guQC	textfile	2	TRUE
rs62146115	G	A	G	A	-0.2861	-0.0791	0.0753	0.0393432	FALSE	FALSE	FALSE	ebi-a-GCST90018908	2	95456961	0.0986	469126	0.4223	Coronary heart disease	Pulmonary fibrosis	Pulmonary fibrosis || ||	TRUE	igd	NA	NA	NA	NA	NA	NA	NA	5.16297e-06	2	95456961	1858	0.06259	CD33dim HLA DR+ CD11b+ AC	TRUE	reported	y2guQC	textfile	2	TRUE
rs62362950	T	C	T	C	-0.3383	0.049	0.0597	0.0708543	FALSE	FALSE	FALSE	ebi-a-GCST90018908	5	83003910	0.0651	469126	0.4516	Coronary heart disease	Pulmonary fibrosis	Pulmonary fibrosis || ||	TRUE	igd	NA	NA	NA	NA	NA	NA	NA	6.87005e-07	5	83003910	1858	0.0679	CD33dim HLA DR+ CD11b+ AC	TRUE	reported	y2guQC	textfile	2	TRUE
rs71596080	C	T	C	T	0.2853	0.0949	0.0826	0.0689278	FALSE	FALSE	FALSE	ebi-a-GCST90018908	4	82676237	0.0731	469126	0.1943	Coronary heart disease	Pulmonary fibrosis	Pulmonary fibrosis || ||	TRUE	igd	NA	NA	NA	NA	NA	NA	NA	1.12001e-06	4	82676237	1858	0.0584	CD33dim HLA DR+ CD11b+ AC	TRUE	reported	y2guQC	textfile	2	TRUE
rs73716755	C	G	C	G	-0.3748	0.1157	0.0455	0.0613485	FALSE	TRUE	FALSE	ebi-a-GCST90018908	7	116308013	0.0801	469126	0.1486	Coronary heart disease	Pulmonary fibrosis	Pulmonary fibrosis || ||	TRUE	igd	NA	NA	NA	NA	NA	NA	NA	1.67598e-06	7	116308013	1858	0.078	CD33dim HLA DR+ CD11b+ AC	TRUE	reported	y2guQC	textfile	2	TRUE
rs74638799	G	A	G	A	0.2768	-0.0026	0.0797	0.0906494	FALSE	FALSE	FALSE	ebi-a-GCST90018908	12	11652069	0.0643	469126	0.9678	Coronary heart disease	Pulmonary fibrosis	Pulmonary fibrosis || ||	TRUE	igd	NA	NA	NA	NA	NA	NA	NA	3.81303e-06	12	11652069	1858	0.05971	CD33dim HLA DR+ CD11b+ AC	TRUE	reported	y2guQC	textfile	2	TRUE
rs74851637	T	G	T	G	0.8135	0.0758	0.0091	0.0414405	FALSE	FALSE	FALSE	ebi-a-GCST90018908	5	144893255	0.095	469126	0.4251	Coronary heart disease	Pulmonary fibrosis	Pulmonary fibrosis || ||	TRUE	igd	NA	NA	NA	NA	NA	NA	NA	2.60597e-06	5	144893255	1858	0.1725	CD33dim HLA DR+ CD11b+ AC	TRUE	reported	y2guQC	textfile	2	TRUE
rs76640602	A	G	A	G	0.5875	0.0191	0.0202	0.0145839	FALSE	FALSE	FALSE	ebi-a-GCST90018908	22	39737217	0.1579	469126	0.9036	Coronary heart disease	Pulmonary fibrosis	Pulmonary fibrosis || ||	TRUE	igd	NA	NA	NA	NA	NA	NA	NA	3.94503e-07	22	39737217	1858	0.1154	CD33dim HLA DR+ CD11b+ AC	TRUE	reported	y2guQC	textfile	2	TRUE
rs78173101	G	C	G	C	-0.5888	-0.0716	0.0167	0.0506822	FALSE	TRUE	FALSE	ebi-a-GCST90018908	5	148830537	0.0832	469126	0.3893	Coronary heart disease	Pulmonary fibrosis	Pulmonary fibrosis || ||	TRUE	igd	NA	NA	NA	NA	NA	NA	NA	3.68502e-06	5	148830537	1858	0.1268	CD33dim HLA DR+ CD11b+ AC	TRUE	reported	y2guQC	textfile	2	TRUE
rs9510371	T	C	T	C	0.2146	-0.002	0.158	0.37924	FALSE	FALSE	FALSE	ebi-a-GCST90018908	13	23410009	0.0391	469126	0.9595	Coronary heart disease	Pulmonary fibrosis	Pulmonary fibrosis || ||	TRUE	igd	NA	NA	NA	NA	NA	NA	NA	2.133e-06	13	23410009	1858	0.04513	CD33dim HLA DR+ CD11b+ AC	TRUE	reported	y2guQC	textfile	2	TRUE
rs9524403	C	T	C	T	1.043	0.2947	0.0057	0.0315386	FALSE	FALSE	FALSE	ebi-a-GCST90018908	13	94940936	0.1363	469126	0.0305401	Coronary heart disease	Pulmonary fibrosis	Pulmonary fibrosis || ||	TRUE	igd	NA	NA	NA	NA	NA	NA	NA	2.65601e-06	13	94940936	1858	0.2214	CD33dim HLA DR+ CD11b+ AC	TRUE	reported	y2guQC	textfile	2	TRUE
rs10013442	A	G	A	G	0.1825	-0.016	0.0944	0.0723841	FALSE	FALSE	FALSE	ebi-a-GCST90018908	4	185924195	0.0725	469126	0.8258	Coronary heart disease	Pulmonary fibrosis	Pulmonary fibrosis || ||	TRUE	igd	NA	NA	NA	NA	NA	NA	NA	8.05805e-06	4	185924195	3427	0.04082	CD45RA- CD4+ %T cell	TRUE	reported	2Yt8t7	textfile	2	TRUE
rs1051488	T	C	T	C	0.1684	-0.1091	0.7693	0.389109	FALSE	FALSE	FALSE	ebi-a-GCST90018908	6	31322911	0.0451	469126	0.01548	Coronary heart disease	Pulmonary fibrosis	Pulmonary fibrosis || ||	TRUE	igd	NA	NA	NA	NA	NA	NA	NA	4.54695e-07	6	31322911	3427	0.03331	CD45RA- CD4+ %T cell	TRUE	reported	2Yt8t7	textfile	2	TRUE
rs11201613	A	G	A	G	-0.4646	0.1535	0.0144	0.0315394	FALSE	FALSE	FALSE	ebi-a-GCST90018908	10	87172617	0.1027	469126	0.135	Coronary heart disease	Pulmonary fibrosis	Pulmonary fibrosis || ||	TRUE	igd	NA	NA	NA	NA	NA	NA	NA	4.11604e-06	10	87172617	3427	0.1007	CD45RA- CD4+ %T cell	TRUE	reported	2Yt8t7	textfile	2	TRUE
rs11579717	A	G	A	G	-0.9339	-0.0467	0.0044	0.0553179	FALSE	FALSE	FALSE	ebi-a-GCST90018908	1	199999121	0.0794	469126	0.5563	Coronary heart disease	Pulmonary fibrosis	Pulmonary fibrosis || ||	TRUE	igd	NA	NA	NA	NA	NA	NA	NA	1.793e-07	1	199999121	3427	0.1786	CD45RA- CD4+ %T cell	TRUE	reported	2Yt8t7	textfile	2	TRUE
rs12160006	C	T	C	T	-0.1697	0.069	0.1106	0.0705741	FALSE	FALSE	FALSE	ebi-a-GCST90018908	22	32667243	0.074	469126	0.3507	Coronary heart disease	Pulmonary fibrosis	Pulmonary fibrosis || ||	TRUE	igd	NA	NA	NA	NA	NA	NA	NA	7.31493e-06	22	32667243	3427	0.03778	CD45RA- CD4+ %T cell	TRUE	reported	2Yt8t7	textfile	2	TRUE
rs12448994	T	C	T	C	0.1905	-0.0232	0.0925	0.133424	FALSE	FALSE	FALSE	ebi-a-GCST90018908	16	989381	0.0484	469126	0.6323	Coronary heart disease	Pulmonary fibrosis	Pulmonary fibrosis || ||	TRUE	igd	NA	NA	NA	NA	NA	NA	NA	3.27597e-06	16	989381	3427	0.04089	CD45RA- CD4+ %T cell	TRUE	reported	2Yt8t7	textfile	2	TRUE
rs12498745	A	G	A	G	-2.198	0.1316	6e-04	0.0237402	FALSE	FALSE	FALSE	ebi-a-GCST90018908	4	99216768	0.1287	469126	0.3066	Coronary heart disease	Pulmonary fibrosis	Pulmonary fibrosis || ||	TRUE	igd	NA	NA	NA	NA	NA	NA	NA	5.72506e-07	4	99216768	3427	0.4387	CD45RA- CD4+ %T cell	TRUE	reported	2Yt8t7	textfile	2	TRUE
rs12712610	G	A	G	A	-0.1632	-0.0136	0.2969	0.265827	FALSE	FALSE	FALSE	ebi-a-GCST90018908	2	38897249	0.0466	469126	0.77	Coronary heart disease	Pulmonary fibrosis	Pulmonary fibrosis || ||	TRUE	igd	NA	NA	NA	NA	NA	NA	NA	7.82492e-10	2	38897249	3427	0.02646	CD45RA- CD4+ %T cell	TRUE	reported	2Yt8t7	textfile	2	TRUE
rs1380699	G	A	G	A	-0.1468	-0.0611	0.2015	0.143137	FALSE	FALSE	FALSE	ebi-a-GCST90018908	2	57906216	0.0484	469126	0.2068	Coronary heart disease	Pulmonary fibrosis	Pulmonary fibrosis || ||	TRUE	igd	NA	NA	NA	NA	NA	NA	NA	1.89701e-06	2	57906216	3427	0.03075	CD45RA- CD4+ %T cell	TRUE	reported	2Yt8t7	textfile	2	TRUE
rs138143706	A	G	A	G	-0.3731	0.0083	0.0207	0.0136723	FALSE	FALSE	FALSE	ebi-a-GCST90018908	6	13138376	0.1619	469126	0.9593	Coronary heart disease	Pulmonary fibrosis	Pulmonary fibrosis || ||	TRUE	igd	NA	NA	NA	NA	NA	NA	NA	8.03397e-06	6	13138376	3427	0.08345	CD45RA- CD4+ %T cell	TRUE	reported	2Yt8t7	textfile	2	TRUE
rs142403852	C	T	C	T	-0.6934	-0.1648	0.0077	0.0175185	FALSE	FALSE	FALSE	ebi-a-GCST90018908	12	86979143	0.1431	469126	0.2495	Coronary heart disease	Pulmonary fibrosis	Pulmonary fibrosis || ||	TRUE	igd	NA	NA	NA	NA	NA	NA	NA	1.366e-06	12	86979143	3427	0.1433	CD45RA- CD4+ %T cell	TRUE	reported	2Yt8t7	textfile	2	TRUE
rs144196931	A	G	A	G	-0.3683	-0.1081	0.0229	0.0375853	FALSE	FALSE	FALSE	ebi-a-GCST90018908	7	139232896	0.0943	469126	0.2514	Coronary heart disease	Pulmonary fibrosis	Pulmonary fibrosis || ||	TRUE	igd	NA	NA	NA	NA	NA	NA	NA	4.454e-06	7	139232896	3427	0.08013	CD45RA- CD4+ %T cell	TRUE	reported	2Yt8t7	textfile	2	TRUE
rs146620586	T	G	T	G	-1.991	-0.2495	0.0032	0.0127687	FALSE	FALSE	FALSE	ebi-a-GCST90018908	1	198524264	0.1748	469126	0.1536	Coronary heart disease	Pulmonary fibrosis	Pulmonary fibrosis || ||	TRUE	igd	NA	NA	NA	NA	NA	NA	NA	1.77992e-13	1	198524264	3427	0.2693	CD45RA- CD4+ %T cell	TRUE	reported	2Yt8t7	textfile	2	TRUE
rs150422994	G	C	G	C	-0.3206	0.0581	0.0306	0.0286805	FALSE	TRUE	FALSE	ebi-a-GCST90018908	1	21018820	0.1399	469126	0.677699	Coronary heart disease	Pulmonary fibrosis	Pulmonary fibrosis || ||	TRUE	igd	NA	NA	NA	NA	NA	NA	NA	2.42003e-06	1	21018820	3427	0.06789	CD45RA- CD4+ %T cell	TRUE	reported	2Yt8t7	textfile	2	TRUE
rs1550856	G	A	G	A	0.1562	-0.0044	0.7785	0.904075	FALSE	FALSE	FALSE	ebi-a-GCST90018908	8	117805397	0.0561	469126	0.9372	Coronary heart disease	Pulmonary fibrosis	Pulmonary fibrosis || ||	TRUE	igd	NA	NA	NA	NA	NA	NA	NA	8.58796e-08	8	117805397	3427	0.02912	CD45RA- CD4+ %T cell	TRUE	reported	2Yt8t7	textfile	2	TRUE
rs1581998	G	T	G	T	-0.13	0.0418	0.3166	0.223626	FALSE	FALSE	FALSE	ebi-a-GCST90018908	1	157535842	0.0404	469126	0.3015	Coronary heart disease	Pulmonary fibrosis	Pulmonary fibrosis || ||	TRUE	igd	NA	NA	NA	NA	NA	NA	NA	5.659e-07	1	157535842	3427	0.02593	CD45RA- CD4+ %T cell	TRUE	reported	2Yt8t7	textfile	2	TRUE
rs1626874	A	G	A	G	0.1388	-0.0516	0.2164	0.246593	FALSE	FALSE	FALSE	ebi-a-GCST90018908	18	66895282	0.0407	469126	0.2053	Coronary heart disease	Pulmonary fibrosis	Pulmonary fibrosis || ||	TRUE	igd	NA	NA	NA	NA	NA	NA	NA	1.639e-06	18	66895282	3427	0.0289	CD45RA- CD4+ %T cell	TRUE	reported	2Yt8t7	textfile	2	TRUE
rs188628982	T	G	T	G	0.3353	0.1907	0.0261	0.0142004	FALSE	FALSE	FALSE	ebi-a-GCST90018908	11	86965976	0.1583	469126	0.2284	Coronary heart disease	Pulmonary fibrosis	Pulmonary fibrosis || ||	TRUE	igd	NA	NA	NA	NA	NA	NA	NA	9.15503e-06	11	86965976	3427	0.07547	CD45RA- CD4+ %T cell	TRUE	reported	2Yt8t7	textfile	2	TRUE
rs190665193	G	A	G	A	-3.149	-0.1097	3e-04	0.06682	FALSE	FALSE	FALSE	ebi-a-GCST90018908	2	106438361	0.131	469126	0.4024	Coronary heart disease	Pulmonary fibrosis	Pulmonary fibrosis || ||	TRUE	igd	NA	NA	NA	NA	NA	NA	NA	1.30299e-06	2	106438361	3427	0.6495	CD45RA- CD4+ %T cell	TRUE	reported	2Yt8t7	textfile	2	TRUE
rs543009646	T	C	T	C	-0.3734	0.1479	0.0225	0.02355	FALSE	FALSE	FALSE	ebi-a-GCST90018908	16	16334247	0.2129	469126	0.4872	Coronary heart disease	Pulmonary fibrosis	Pulmonary fibrosis || ||	TRUE	igd	NA	NA	NA	NA	NA	NA	NA	9.51393e-06	16	16334247	3427	0.08419	CD45RA- CD4+ %T cell	TRUE	reported	2Yt8t7	textfile	2	TRUE
rs62539662	C	A	C	A	0.4998	0.1713	0.0117	0.0507981	FALSE	FALSE	FALSE	ebi-a-GCST90018908	9	10237013	0.0812	469126	0.03491	Coronary heart disease	Pulmonary fibrosis	Pulmonary fibrosis || ||	TRUE	igd	NA	NA	NA	NA	NA	NA	NA	5.00495e-06	9	10237013	3427	0.1093	CD45RA- CD4+ %T cell	TRUE	reported	2Yt8t7	textfile	2	TRUE
rs72795179	A	G	A	G	0.1112	-0.0741	0.4444	0.429758	FALSE	FALSE	FALSE	ebi-a-GCST90018908	2	38931153	0.0351	469126	0.0346801	Coronary heart disease	Pulmonary fibrosis	Pulmonary fibrosis || ||	TRUE	igd	NA	NA	NA	NA	NA	NA	NA	5.39299e-06	2	38931153	3427	0.02442	CD45RA- CD4+ %T cell	TRUE	reported	2Yt8t7	textfile	2	TRUE
rs73196629	G	A	G	A	-0.6057	-0.0658	0.0083	0.0526491	FALSE	FALSE	FALSE	ebi-a-GCST90018908	21	19399885	0.0807	469126	0.4148	Coronary heart disease	Pulmonary fibrosis	Pulmonary fibrosis || ||	TRUE	igd	NA	NA	NA	NA	NA	NA	NA	1.31801e-06	21	19399885	3427	0.125	CD45RA- CD4+ %T cell	TRUE	reported	2Yt8t7	textfile	2	TRUE
rs74911099	C	T	C	T	-0.7845	0.0715	0.0048	0.0239292	FALSE	FALSE	FALSE	ebi-a-GCST90018908	6	85644512	0.12	469126	0.551001	Coronary heart disease	Pulmonary fibrosis	Pulmonary fibrosis || ||	TRUE	igd	NA	NA	NA	NA	NA	NA	NA	3.41397e-06	6	85644512	3427	0.1687	CD45RA- CD4+ %T cell	TRUE	reported	2Yt8t7	textfile	2	TRUE
rs7675607	G	T	G	T	-0.1152	-0.0123	0.6344	0.529997	FALSE	FALSE	FALSE	ebi-a-GCST90018908	4	37884855	0.0352	469126	0.726901	Coronary heart disease	Pulmonary fibrosis	Pulmonary fibrosis || ||	TRUE	igd	NA	NA	NA	NA	NA	NA	NA	4.35702e-06	4	37884855	3427	0.02503	CD45RA- CD4+ %T cell	TRUE	reported	2Yt8t7	textfile	2	TRUE
rs7963505	T	A	T	A	0.1317	-0.0468	0.2235	0.192909	FALSE	TRUE	FALSE	ebi-a-GCST90018908	12	131363533	0.0553	469126	0.3978	Coronary heart disease	Pulmonary fibrosis	Pulmonary fibrosis || ||	TRUE	igd	NA	NA	NA	NA	NA	NA	NA	8.7579e-06	12	131363533	3427	0.02957	CD45RA- CD4+ %T cell	TRUE	reported	2Yt8t7	textfile	2	TRUE
rs79647440	T	C	T	C	-4.107	-0.1414	4e-04	0.0165798	FALSE	FALSE	FALSE	ebi-a-GCST90018908	7	142438302	0.1484	469126	0.3405	Coronary heart disease	Pulmonary fibrosis	Pulmonary fibrosis || ||	TRUE	igd	NA	NA	NA	NA	NA	NA	NA	1.01801e-07	7	142438302	3427	0.7699	CD45RA- CD4+ %T cell	TRUE	reported	2Yt8t7	textfile	2	TRUE
rs9271766	G	A	G	A	-0.1842	-0.0191	0.782	0.792529	FALSE	FALSE	FALSE	ebi-a-GCST90018908	6	32594169	0.0444	469126	0.6665	Coronary heart disease	Pulmonary fibrosis	Pulmonary fibrosis || ||	TRUE	igd	NA	NA	NA	NA	NA	NA	NA	9.54289e-08	6	32594169	3427	0.03445	CD45RA- CD4+ %T cell	TRUE	reported	2Yt8t7	textfile	2	TRUE
rs10013469	A	G	A	G	0.192	-0.0181	0.0943	0.0725589	FALSE	FALSE	FALSE	ebi-a-GCST90018908	4	185924276	0.0724	469126	0.8022	Coronary heart disease	Pulmonary fibrosis	Pulmonary fibrosis || ||	TRUE	igd	NA	NA	NA	NA	NA	NA	NA	1.894e-06	4	185924276	3427	0.04023	CD45RA- CD4+ %CD4+	TRUE	reported	VEzWvx	textfile	2	TRUE
rs10230422	A	G	A	G	0.1892	0.0373	0.087	0.138364	FALSE	FALSE	FALSE	ebi-a-GCST90018908	7	16431997	0.0594	469126	0.5307	Coronary heart disease	Pulmonary fibrosis	Pulmonary fibrosis || ||	TRUE	igd	NA	NA	NA	NA	NA	NA	NA	6.61302e-06	7	16431997	3427	0.04192	CD45RA- CD4+ %CD4+	TRUE	reported	VEzWvx	textfile	2	TRUE
rs10269315	T	C	T	C	0.6089	-0.0542	0.9931	0.978108	FALSE	FALSE	FALSE	ebi-a-GCST90018908	7	119060402	0.1566	469126	0.7294	Coronary heart disease	Pulmonary fibrosis	Pulmonary fibrosis || ||	TRUE	igd	NA	NA	NA	NA	NA	NA	NA	5.37205e-06	7	119060402	3427	0.1336	CD45RA- CD4+ %CD4+	TRUE	reported	VEzWvx	textfile	2	TRUE
rs10432663	C	T	C	T	-0.1402	-0.0301	0.1959	0.230959	FALSE	FALSE	FALSE	ebi-a-GCST90018908	2	41955462	0.0422	469126	0.475	Coronary heart disease	Pulmonary fibrosis	Pulmonary fibrosis || ||	TRUE	igd	NA	NA	NA	NA	NA	NA	NA	3.14398e-06	2	41955462	3427	0.03003	CD45RA- CD4+ %CD4+	TRUE	reported	VEzWvx	textfile	2	TRUE
rs11124653	A	C	A	C	0.1345	-0.0286	0.5909	0.620873	FALSE	FALSE	FALSE	ebi-a-GCST90018908	2	39112166	0.036	469126	0.4267	Coronary heart disease	Pulmonary fibrosis	Pulmonary fibrosis || ||	TRUE	igd	NA	NA	NA	NA	NA	NA	NA	3.92202e-08	2	39112166	3427	0.02443	CD45RA- CD4+ %CD4+	TRUE	reported	VEzWvx	textfile	2	TRUE
rs114825362	C	G	C	G	-0.3913	0.2115	0.0201	0.00840203	FALSE	TRUE	FALSE	ebi-a-GCST90018908	1	101526164	0.2028	469126	0.2969	Coronary heart disease	Pulmonary fibrosis	Pulmonary fibrosis || ||	TRUE	igd	NA	NA	NA	NA	NA	NA	NA	4.70197e-06	1	101526164	3427	0.08534	CD45RA- CD4+ %CD4+	TRUE	reported	VEzWvx	textfile	2	TRUE
rs11579717	A	G	A	G	-1.081	-0.0467	0.0044	0.0553179	FALSE	FALSE	FALSE	ebi-a-GCST90018908	1	199999121	0.0794	469126	0.5563	Coronary heart disease	Pulmonary fibrosis	Pulmonary fibrosis || ||	TRUE	igd	NA	NA	NA	NA	NA	NA	NA	8.86993e-10	1	199999121	3427	0.1759	CD45RA- CD4+ %CD4+	TRUE	reported	VEzWvx	textfile	2	TRUE
rs116794175	C	T	C	T	-0.8093	-0.4932	0.0042	0.00861865	FALSE	FALSE	FALSE	ebi-a-GCST90018908	1	194010208	0.2969	469126	0.0967097	Coronary heart disease	Pulmonary fibrosis	Pulmonary fibrosis || ||	TRUE	igd	NA	NA	NA	NA	NA	NA	NA	9.4241e-06	1	194010208	3427	0.1824	CD45RA- CD4+ %CD4+	TRUE	reported	VEzWvx	textfile	2	TRUE
rs12121018	A	G	A	G	-0.1566	0.0278	0.1882	0.0718567	FALSE	FALSE	FALSE	ebi-a-GCST90018908	1	94176595	0.0716	469126	0.697301	Coronary heart disease	Pulmonary fibrosis	Pulmonary fibrosis || ||	TRUE	igd	NA	NA	NA	NA	NA	NA	NA	5.99805e-07	1	94176595	3427	0.03132	CD45RA- CD4+ %CD4+	TRUE	reported	VEzWvx	textfile	2	TRUE
rs1250600	G	T	G	T	-0.1145	0.0082	0.6733	0.724644	FALSE	FALSE	FALSE	ebi-a-GCST90018908	10	81010850	0.0376	469126	0.8265	Coronary heart disease	Pulmonary fibrosis	Pulmonary fibrosis || ||	TRUE	igd	NA	NA	NA	NA	NA	NA	NA	7.58106e-06	10	81010850	3427	0.02553	CD45RA- CD4+ %CD4+	TRUE	reported	VEzWvx	textfile	2	TRUE
rs12712610	G	A	G	A	-0.1902	-0.0136	0.2969	0.265827	FALSE	FALSE	FALSE	ebi-a-GCST90018908	2	38897249	0.0466	469126	0.77	Coronary heart disease	Pulmonary fibrosis	Pulmonary fibrosis || ||	TRUE	igd	NA	NA	NA	NA	NA	NA	NA	3.13112e-13	2	38897249	3427	0.02599	CD45RA- CD4+ %CD4+	TRUE	reported	VEzWvx	textfile	2	TRUE
rs141350785	C	G	C	G	-0.2543	-0.0717	0.0461	0.125952	FALSE	TRUE	FALSE	ebi-a-GCST90018908	11	5240669	0.0547	469126	0.1897	Coronary heart disease	Pulmonary fibrosis	Pulmonary fibrosis || ||	TRUE	igd	NA	NA	NA	NA	NA	NA	NA	4.95005e-06	11	5240669	3427	0.0556	CD45RA- CD4+ %CD4+	TRUE	reported	VEzWvx	textfile	2	TRUE
rs146329634	T	C	T	C	0.3128	0.0054	0.0328	0.0187284	FALSE	FALSE	FALSE	ebi-a-GCST90018908	14	89433599	0.1324	469126	0.9674	Coronary heart disease	Pulmonary fibrosis	Pulmonary fibrosis || ||	TRUE	igd	NA	NA	NA	NA	NA	NA	NA	1.82201e-06	14	89433599	3427	0.06543	CD45RA- CD4+ %CD4+	TRUE	reported	VEzWvx	textfile	2	TRUE
rs146620586	T	G	T	G	-2.021	-0.2495	0.0032	0.0127687	FALSE	FALSE	FALSE	ebi-a-GCST90018908	1	198524264	0.1748	469126	0.1536	Coronary heart disease	Pulmonary fibrosis	Pulmonary fibrosis || ||	TRUE	igd	NA	NA	NA	NA	NA	NA	NA	3.4578e-14	1	198524264	3427	0.2655	CD45RA- CD4+ %CD4+	TRUE	reported	VEzWvx	textfile	2	TRUE
rs146674398	T	C	T	C	-0.4158	0.0562	0.0159	0.0329589	FALSE	FALSE	FALSE	ebi-a-GCST90018908	1	187940731	0.0998	469126	0.573499	Coronary heart disease	Pulmonary fibrosis	Pulmonary fibrosis || ||	TRUE	igd	NA	NA	NA	NA	NA	NA	NA	9.44104e-06	1	187940731	3427	0.09372	CD45RA- CD4+ %CD4+	TRUE	reported	VEzWvx	textfile	2	TRUE
rs150607181	C	G	C	G	-0.4267	-0.2109	0.0168	0.0187285	FALSE	TRUE	FALSE	ebi-a-GCST90018908	1	239680551	0.1395	469126	0.1308	Coronary heart disease	Pulmonary fibrosis	Pulmonary fibrosis || ||	TRUE	igd	NA	NA	NA	NA	NA	NA	NA	6.01105e-06	1	239680551	3427	0.09412	CD45RA- CD4+ %CD4+	TRUE	reported	VEzWvx	textfile	2	TRUE
rs183293285	T	C	T	C	-0.425	0.1728	0.0171	0.02163	FALSE	FALSE	FALSE	ebi-a-GCST90018908	3	75917650	0.2334	469126	0.4591	Coronary heart disease	Pulmonary fibrosis	Pulmonary fibrosis || ||	TRUE	igd	NA	NA	NA	NA	NA	NA	NA	3.81303e-06	3	75917650	3427	0.09182	CD45RA- CD4+ %CD4+	TRUE	reported	VEzWvx	textfile	2	TRUE
rs1849779	T	C	T	C	-0.1119	-0.0195	0.3826	0.460357	FALSE	FALSE	FALSE	ebi-a-GCST90018908	12	43674787	0.0365	469126	0.5935	Coronary heart disease	Pulmonary fibrosis	Pulmonary fibrosis || ||	TRUE	igd	NA	NA	NA	NA	NA	NA	NA	5.04104e-06	12	43674787	3427	0.02448	CD45RA- CD4+ %CD4+	TRUE	reported	VEzWvx	textfile	2	TRUE
rs2252009	G	T	G	T	0.1373	-0.0627	0.1773	0.281154	FALSE	FALSE	FALSE	ebi-a-GCST90018908	16	3214442	0.0401	469126	0.1179	Coronary heart disease	Pulmonary fibrosis	Pulmonary fibrosis || ||	TRUE	igd	NA	NA	NA	NA	NA	NA	NA	7.22005e-06	16	3214442	3427	0.03055	CD45RA- CD4+ %CD4+	TRUE	reported	VEzWvx	textfile	2	TRUE
rs62341785	G	A	G	A	0.1329	-0.0827	0.2022	0.153729	FALSE	FALSE	FALSE	ebi-a-GCST90018908	5	7272022	0.0504	469126	0.1012	Coronary heart disease	Pulmonary fibrosis	Pulmonary fibrosis || ||	TRUE	igd	NA	NA	NA	NA	NA	NA	NA	5.94306e-06	5	7272022	3427	0.02929	CD45RA- CD4+ %CD4+	TRUE	reported	VEzWvx	textfile	2	TRUE
rs71569312	T	C	T	C	0.4277	-0.0539	0.0177	0.0187815	FALSE	FALSE	FALSE	ebi-a-GCST90018908	6	35830034	0.1356	469126	0.691	Coronary heart disease	Pulmonary fibrosis	Pulmonary fibrosis || ||	TRUE	igd	NA	NA	NA	NA	NA	NA	NA	3.34603e-06	6	35830034	3427	0.09186	CD45RA- CD4+ %CD4+	TRUE	reported	VEzWvx	textfile	2	TRUE
rs7216330	T	C	T	C	-0.1152	0.0362	0.5057	0.628016	FALSE	FALSE	FALSE	ebi-a-GCST90018908	17	4102387	0.0357	469126	0.3103	Coronary heart disease	Pulmonary fibrosis	Pulmonary fibrosis || ||	TRUE	igd	NA	NA	NA	NA	NA	NA	NA	1.77101e-06	17	4102387	3427	0.02407	CD45RA- CD4+ %CD4+	TRUE	reported	VEzWvx	textfile	2	TRUE
rs72613709	G	T	G	T	0.2888	-0.0207	0.0376	0.088832	FALSE	FALSE	FALSE	ebi-a-GCST90018908	2	197060767	0.0641	469126	0.746899	Coronary heart disease	Pulmonary fibrosis	Pulmonary fibrosis || ||	TRUE	igd	NA	NA	NA	NA	NA	NA	NA	3.93804e-06	2	197060767	3427	0.06249	CD45RA- CD4+ %CD4+	TRUE	reported	VEzWvx	textfile	2	TRUE
rs73189225	A	G	A	G	-0.1661	-0.0175	0.1103	0.324899	FALSE	FALSE	FALSE	ebi-a-GCST90018908	12	108927798	0.0387	469126	0.6517	Coronary heart disease	Pulmonary fibrosis	Pulmonary fibrosis || ||	TRUE	igd	NA	NA	NA	NA	NA	NA	NA	8.12101e-06	12	108927798	3427	0.03716	CD45RA- CD4+ %CD4+	TRUE	reported	VEzWvx	textfile	2	TRUE
rs76139558	C	G	C	G	0.6888	0.1146	0.0067	0.00666227	FALSE	TRUE	FALSE	ebi-a-GCST90018908	10	2787360	0.2278	469126	0.6151	Coronary heart disease	Pulmonary fibrosis	Pulmonary fibrosis || ||	TRUE	igd	NA	NA	NA	NA	NA	NA	NA	8.18408e-07	10	2787360	3427	0.1394	CD45RA- CD4+ %CD4+	TRUE	reported	VEzWvx	textfile	2	TRUE
rs76201922	G	C	G	C	-0.3839	0.0057	0.0193	0.0319633	FALSE	TRUE	FALSE	ebi-a-GCST90018908	1	226764439	0.0903	469126	0.9496	Coronary heart disease	Pulmonary fibrosis	Pulmonary fibrosis || ||	TRUE	igd	NA	NA	NA	NA	NA	NA	NA	6.77407e-06	1	226764439	3427	0.08517	CD45RA- CD4+ %CD4+	TRUE	reported	VEzWvx	textfile	2	TRUE
rs76516339	T	A	T	A	-0.1648	-0.0471	0.1533	0.277575	FALSE	TRUE	FALSE	ebi-a-GCST90018908	18	74287337	0.0421	469126	0.2635	Coronary heart disease	Pulmonary fibrosis	Pulmonary fibrosis || ||	TRUE	igd	NA	NA	NA	NA	NA	NA	NA	3.05401e-07	18	74287337	3427	0.03213	CD45RA- CD4+ %CD4+	TRUE	reported	VEzWvx	textfile	2	TRUE
rs7700617	A	C	A	C	-0.1075	-0.0163	0.4181	0.449652	FALSE	FALSE	FALSE	ebi-a-GCST90018908	5	39546706	0.0356	469126	0.6467	Coronary heart disease	Pulmonary fibrosis	Pulmonary fibrosis || ||	TRUE	igd	NA	NA	NA	NA	NA	NA	NA	6.86705e-06	5	39546706	3427	0.02387	CD45RA- CD4+ %CD4+	TRUE	reported	VEzWvx	textfile	2	TRUE
rs9271766	G	A	G	A	-0.1619	-0.0191	0.782	0.792529	FALSE	FALSE	FALSE	ebi-a-GCST90018908	6	32594169	0.0444	469126	0.6665	Coronary heart disease	Pulmonary fibrosis	Pulmonary fibrosis || ||	TRUE	igd	NA	NA	NA	NA	NA	NA	NA	1.509e-06	6	32594169	3427	0.03361	CD45RA- CD4+ %CD4+	TRUE	reported	VEzWvx	textfile	2	TRUE
rs931555	T	C	T	C	-0.1246	0.0215	0.2613	0.31782	FALSE	FALSE	FALSE	ebi-a-GCST90018908	5	35803577	0.0366	469126	0.5573	Coronary heart disease	Pulmonary fibrosis	Pulmonary fibrosis || ||	TRUE	igd	NA	NA	NA	NA	NA	NA	NA	9.25209e-06	5	35803577	3427	0.02807	CD45RA- CD4+ %CD4+	TRUE	reported	VEzWvx	textfile	2	TRUE
rs10018308	G	A	G	A	0.1198	-0.021	0.3441	0.395795	FALSE	FALSE	FALSE	ebi-a-GCST90018908	4	120657899	0.0365	469126	0.5661	Coronary heart disease	Pulmonary fibrosis	Pulmonary fibrosis || ||	TRUE	igd	NA	NA	NA	NA	NA	NA	NA	8.09003e-06	4	120657899	3656	0.0268	Memory B cell AC	TRUE	reported	q7aU3V	textfile	2	TRUE
rs11653761	T	G	T	G	-0.1161	0.0136	0.592	0.579845	FALSE	FALSE	FALSE	ebi-a-GCST90018908	17	2716535	0.0357	469126	0.7039	Coronary heart disease	Pulmonary fibrosis	Pulmonary fibrosis || ||	TRUE	igd	NA	NA	NA	NA	NA	NA	NA	2.93799e-06	17	2716535	3656	0.02478	Memory B cell AC	TRUE	reported	q7aU3V	textfile	2	TRUE
rs12216018	T	C	T	C	-0.1641	-0.0101	0.1415	0.176853	FALSE	FALSE	FALSE	ebi-a-GCST90018908	6	130514590	0.0478	469126	0.8331	Coronary heart disease	Pulmonary fibrosis	Pulmonary fibrosis || ||	TRUE	igd	NA	NA	NA	NA	NA	NA	NA	5.39399e-06	6	130514590	3656	0.03601	Memory B cell AC	TRUE	reported	q7aU3V	textfile	2	TRUE
rs12763172	C	T	C	T	0.1259	0.0538	0.7213	0.541494	FALSE	FALSE	FALSE	ebi-a-GCST90018908	10	85447519	0.0352	469126	0.1266	Coronary heart disease	Pulmonary fibrosis	Pulmonary fibrosis || ||	TRUE	igd	NA	NA	NA	NA	NA	NA	NA	6.26801e-06	10	85447519	3656	0.02783	Memory B cell AC	TRUE	reported	q7aU3V	textfile	2	TRUE
rs12874404	G	A	G	A	0.173	-0.322	0.3256	0.0484585	FALSE	FALSE	FALSE	ebi-a-GCST90018908	13	108993494	0.0865	469126	0.000196101	Coronary heart disease	Pulmonary fibrosis	Pulmonary fibrosis || ||	TRUE	igd	NA	NA	NA	NA	NA	NA	NA	9.13903e-11	13	108993494	3656	0.02661	Memory B cell AC	TRUE	reported	q7aU3V	textfile	2	TRUE
rs144295598	A	G	A	G	0.6102	0.0225	0.0103	0.00691344	FALSE	FALSE	FALSE	ebi-a-GCST90018908	22	45164171	0.2297	469126	0.922	Coronary heart disease	Pulmonary fibrosis	Pulmonary fibrosis || ||	TRUE	igd	NA	NA	NA	NA	NA	NA	NA	4.46303e-07	22	45164171	3656	0.1207	Memory B cell AC	TRUE	reported	q7aU3V	textfile	2	TRUE
rs16867231	A	G	A	G	0.538	0.0341	0.0108	0.0367747	FALSE	FALSE	FALSE	ebi-a-GCST90018908	2	181050023	0.0971	469126	0.7258	Coronary heart disease	Pulmonary fibrosis	Pulmonary fibrosis || ||	TRUE	igd	NA	NA	NA	NA	NA	NA	NA	3.44897e-06	2	181050023	3656	0.1157	Memory B cell AC	TRUE	reported	q7aU3V	textfile	2	TRUE
rs17708396	A	C	A	C	2.504	0.0344	5e-04	0.0263345	FALSE	FALSE	FALSE	ebi-a-GCST90018908	5	148410250	0.1124	469126	0.7595	Coronary heart disease	Pulmonary fibrosis	Pulmonary fibrosis || ||	TRUE	igd	NA	NA	NA	NA	NA	NA	NA	1.67699e-06	5	148410250	3656	0.522	Memory B cell AC	TRUE	reported	q7aU3V	textfile	2	TRUE
rs2879633	A	G	A	G	-0.1301	-0.0424	0.2884	0.261792	FALSE	FALSE	FALSE	ebi-a-GCST90018908	10	53757050	0.0392	469126	0.2797	Coronary heart disease	Pulmonary fibrosis	Pulmonary fibrosis || ||	TRUE	igd	NA	NA	NA	NA	NA	NA	NA	2.84302e-06	10	53757050	3656	0.02775	Memory B cell AC	TRUE	reported	q7aU3V	textfile	2	TRUE
rs36072728	T	C	T	C	0.305	-0.0856	0.0356	0.0934854	FALSE	FALSE	FALSE	ebi-a-GCST90018908	11	29448646	0.062	469126	0.1678	Coronary heart disease	Pulmonary fibrosis	Pulmonary fibrosis || ||	TRUE	igd	NA	NA	NA	NA	NA	NA	NA	5.80805e-06	11	29448646	3656	0.06718	Memory B cell AC	TRUE	reported	q7aU3V	textfile	2	TRUE
rs557577736	G	A	G	A	1.829	0.0699	0.001	0.0103795	FALSE	FALSE	FALSE	ebi-a-GCST90018908	13	46224092	0.216	469126	0.746299	Coronary heart disease	Pulmonary fibrosis	Pulmonary fibrosis || ||	TRUE	igd	NA	NA	NA	NA	NA	NA	NA	2.68701e-06	13	46224092	3656	0.3891	Memory B cell AC	TRUE	reported	q7aU3V	textfile	2	TRUE
rs61997631	G	C	G	C	-0.2972	0.0222	0.0432	0.0625793	FALSE	TRUE	FALSE	ebi-a-GCST90018908	14	104600920	0.0757	469126	0.769699	Coronary heart disease	Pulmonary fibrosis	Pulmonary fibrosis || ||	TRUE	igd	NA	NA	NA	NA	NA	NA	NA	1.357e-06	14	104600920	3656	0.06141	Memory B cell AC	TRUE	reported	q7aU3V	textfile	2	TRUE
rs74565175	A	G	A	G	0.1371	0.0841	0.2009	0.106543	FALSE	FALSE	FALSE	ebi-a-GCST90018908	7	81370578	0.053	469126	0.1123	Coronary heart disease	Pulmonary fibrosis	Pulmonary fibrosis || ||	TRUE	igd	NA	NA	NA	NA	NA	NA	NA	7.27394e-06	7	81370578	3656	0.03052	Memory B cell AC	TRUE	reported	q7aU3V	textfile	2	TRUE
rs77643931	G	T	G	T	0.1235	0.02	0.2798	0.207218	FALSE	FALSE	FALSE	ebi-a-GCST90018908	9	129171041	0.0484	469126	0.6786	Coronary heart disease	Pulmonary fibrosis	Pulmonary fibrosis || ||	TRUE	igd	NA	NA	NA	NA	NA	NA	NA	8.97408e-06	9	129171041	3656	0.02777	Memory B cell AC	TRUE	reported	q7aU3V	textfile	2	TRUE
rs77762131	C	G	C	G	0.2713	0.0501	0.045	0.0164383	FALSE	TRUE	FALSE	ebi-a-GCST90018908	14	96205838	0.148	469126	0.7349	Coronary heart disease	Pulmonary fibrosis	Pulmonary fibrosis || ||	TRUE	igd	NA	NA	NA	NA	NA	NA	NA	2.94503e-06	14	96205838	3656	0.05795	Memory B cell AC	TRUE	reported	q7aU3V	textfile	2	TRUE
rs9614226	G	T	G	T	-0.4235	-0.178	0.9792	0.955247	FALSE	FALSE	FALSE	ebi-a-GCST90018908	22	44688150	0.0882	469126	0.04347	Coronary heart disease	Pulmonary fibrosis	Pulmonary fibrosis || ||	TRUE	igd	NA	NA	NA	NA	NA	NA	NA	1.22101e-06	22	44688150	3656	0.08713	Memory B cell AC	TRUE	reported	q7aU3V	textfile	2	TRUE
rs10022333	G	C	G	C	-0.1337	-0.0165	0.2527	0.172924	FALSE	TRUE	FALSE	ebi-a-GCST90018908	4	19362367	0.0427	469126	0.6997	Coronary heart disease	Pulmonary fibrosis	Pulmonary fibrosis || ||	TRUE	igd	NA	NA	NA	NA	NA	NA	NA	7.58298e-06	4	19362367	2910	0.02982	CD45RA on naive CD4+	TRUE	reported	qqR5yY	textfile	2	TRUE
rs113885925	T	C	T	C	0.4252	-0.0461	0.0203	0.0211503	FALSE	FALSE	FALSE	ebi-a-GCST90018908	2	38094107	0.1282	469126	0.719	Coronary heart disease	Pulmonary fibrosis	Pulmonary fibrosis || ||	TRUE	igd	NA	NA	NA	NA	NA	NA	NA	6.15503e-06	2	38094107	2910	0.09388	CD45RA on naive CD4+	TRUE	reported	qqR5yY	textfile	2	TRUE
rs115645435	C	T	C	T	0.4693	0.0163	0.0153	0.0184285	FALSE	FALSE	FALSE	ebi-a-GCST90018908	4	22091595	0.1368	469126	0.9051	Coronary heart disease	Pulmonary fibrosis	Pulmonary fibrosis || ||	TRUE	igd	NA	NA	NA	NA	NA	NA	NA	6.92006e-06	4	22091595	2910	0.1042	CD45RA on naive CD4+	TRUE	reported	qqR5yY	textfile	2	TRUE
rs117626397	G	A	G	A	2.551	0.1985	5e-04	0.0189215	FALSE	FALSE	FALSE	ebi-a-GCST90018908	10	131423918	0.1434	469126	0.1661	Coronary heart disease	Pulmonary fibrosis	Pulmonary fibrosis || ||	TRUE	igd	NA	NA	NA	NA	NA	NA	NA	5.36105e-06	10	131423918	2910	0.5596	CD45RA on naive CD4+	TRUE	reported	qqR5yY	textfile	2	TRUE
rs12730924	G	A	G	A	0.1271	-0.0656	0.2859	0.377659	FALSE	FALSE	FALSE	ebi-a-GCST90018908	1	10870863	0.0378	469126	0.0831304	Coronary heart disease	Pulmonary fibrosis	Pulmonary fibrosis || ||	TRUE	igd	NA	NA	NA	NA	NA	NA	NA	9.44909e-06	1	10870863	2910	0.02865	CD45RA on naive CD4+	TRUE	reported	qqR5yY	textfile	2	TRUE
rs138283413	T	C	T	C	0.3299	0.0721	0.0375	0.0289264	FALSE	FALSE	FALSE	ebi-a-GCST90018908	2	40480936	0.1286	469126	0.5751	Coronary heart disease	Pulmonary fibrosis	Pulmonary fibrosis || ||	TRUE	igd	NA	NA	NA	NA	NA	NA	NA	2.32001e-06	2	40480936	2910	0.0697	CD45RA on naive CD4+	TRUE	reported	qqR5yY	textfile	2	TRUE
rs138915779	A	C	A	C	1.33	-0.0882	0.0036	0.0208497	FALSE	FALSE	FALSE	ebi-a-GCST90018908	1	190079170	0.1303	469126	0.4985	Coronary heart disease	Pulmonary fibrosis	Pulmonary fibrosis || ||	TRUE	igd	NA	NA	NA	NA	NA	NA	NA	6.18899e-09	1	190079170	2910	0.2281	CD45RA on naive CD4+	TRUE	reported	qqR5yY	textfile	2	TRUE
rs139544135	T	C	T	C	0.3938	-0.2203	0.0223	0.0150662	FALSE	FALSE	FALSE	ebi-a-GCST90018908	2	37885284	0.1559	469126	0.1577	Coronary heart disease	Pulmonary fibrosis	Pulmonary fibrosis || ||	TRUE	igd	NA	NA	NA	NA	NA	NA	NA	6.45595e-06	2	37885284	2910	0.08713	CD45RA on naive CD4+	TRUE	reported	qqR5yY	textfile	2	TRUE
rs145947216	T	C	T	C	0.7147	0.1318	0.0375	0.017866	FALSE	FALSE	FALSE	ebi-a-GCST90018908	2	38596674	0.148	469126	0.3733	Coronary heart disease	Pulmonary fibrosis	Pulmonary fibrosis || ||	TRUE	igd	NA	NA	NA	NA	NA	NA	NA	9.977e-24	2	38596674	2910	0.07055	CD45RA on naive CD4+	TRUE	reported	qqR5yY	textfile	2	TRUE
rs146899923	C	T	C	T	0.6632	-0.1071	0.0091	0.0166838	FALSE	FALSE	FALSE	ebi-a-GCST90018908	1	195919849	0.1817	469126	0.555699	Coronary heart disease	Pulmonary fibrosis	Pulmonary fibrosis || ||	TRUE	igd	NA	NA	NA	NA	NA	NA	NA	2.70203e-06	1	195919849	2910	0.1411	CD45RA on naive CD4+	TRUE	reported	qqR5yY	textfile	2	TRUE
rs147071297	A	G	A	G	1.525	0.0848	0.0036	0.016804	FALSE	FALSE	FALSE	ebi-a-GCST90018908	1	191648600	0.123	469126	0.490399	Coronary heart disease	Pulmonary fibrosis	Pulmonary fibrosis || ||	TRUE	igd	NA	NA	NA	NA	NA	NA	NA	9.25124e-13	1	191648600	2910	0.2126	CD45RA on naive CD4+	TRUE	reported	qqR5yY	textfile	2	TRUE
rs147692482	T	C	T	C	0.6089	-0.0074	0.0246	0.0118608	FALSE	FALSE	FALSE	ebi-a-GCST90018908	2	39864242	0.1705	469126	0.9652	Coronary heart disease	Pulmonary fibrosis	Pulmonary fibrosis || ||	TRUE	igd	NA	NA	NA	NA	NA	NA	NA	6.3183e-13	2	39864242	2910	0.08426	CD45RA on naive CD4+	TRUE	reported	qqR5yY	textfile	2	TRUE
rs1641548	T	C	T	C	0.176	-0.0178	0.1533	0.137701	FALSE	FALSE	FALSE	ebi-a-GCST90018908	17	7574779	0.0477	469126	0.708699	Coronary heart disease	Pulmonary fibrosis	Pulmonary fibrosis || ||	TRUE	igd	NA	NA	NA	NA	NA	NA	NA	1.04501e-06	17	7574779	2910	0.03597	CD45RA on naive CD4+	TRUE	reported	qqR5yY	textfile	2	TRUE
rs17583875	A	G	A	G	2.212	-0.2344	0.0029	0.0214783	FALSE	FALSE	FALSE	ebi-a-GCST90018908	1	197924770	0.1244	469126	0.0596293	Coronary heart disease	Pulmonary fibrosis	Pulmonary fibrosis || ||	TRUE	igd	NA	NA	NA	NA	NA	NA	NA	2.83074e-21	1	197924770	2910	0.2318	CD45RA on naive CD4+	TRUE	reported	qqR5yY	textfile	2	TRUE
rs182240059	G	C	G	C	0.6602	0.146	0.0351	0.0128901	FALSE	TRUE	FALSE	ebi-a-GCST90018908	2	38955419	0.1653	469126	0.377	Coronary heart disease	Pulmonary fibrosis	Pulmonary fibrosis || ||	TRUE	igd	NA	NA	NA	NA	NA	NA	NA	2.53105e-20	2	38955419	2910	0.07094	CD45RA on naive CD4+	TRUE	reported	qqR5yY	textfile	2	TRUE
rs187089343	C	A	C	A	1.023	0.228	0.004	0.00704594	FALSE	FALSE	FALSE	ebi-a-GCST90018908	1	182091538	0.2142	469126	0.2872	Coronary heart disease	Pulmonary fibrosis	Pulmonary fibrosis || ||	TRUE	igd	NA	NA	NA	NA	NA	NA	NA	7.12492e-07	1	182091538	2910	0.206	CD45RA on naive CD4+	TRUE	reported	qqR5yY	textfile	2	TRUE
rs28590272	G	A	G	A	0.1304	0.063	0.2668	0.317555	FALSE	FALSE	FALSE	ebi-a-GCST90018908	7	50360663	0.0374	469126	0.0921298	Coronary heart disease	Pulmonary fibrosis	Pulmonary fibrosis || ||	TRUE	igd	NA	NA	NA	NA	NA	NA	NA	9.35901e-06	7	50360663	2910	0.02937	CD45RA on naive CD4+	TRUE	reported	qqR5yY	textfile	2	TRUE
rs34558770	T	C	T	C	0.4963	0.0253	0.1871	0.154622	FALSE	FALSE	FALSE	ebi-a-GCST90018908	2	38933040	0.0622	469126	0.6844	Coronary heart disease	Pulmonary fibrosis	Pulmonary fibrosis || ||	TRUE	igd	NA	NA	NA	NA	NA	NA	NA	5.75043e-51	2	38933040	2910	0.03241	CD45RA on naive CD4+	TRUE	reported	qqR5yY	textfile	2	TRUE
rs35550194	A	G	A	G	0.3391	0.0512	0.0375	0.0547925	FALSE	FALSE	FALSE	ebi-a-GCST90018908	3	10639764	0.079	469126	0.516901	Coronary heart disease	Pulmonary fibrosis	Pulmonary fibrosis || ||	TRUE	igd	NA	NA	NA	NA	NA	NA	NA	6.00095e-07	3	10639764	2910	0.06779	CD45RA on naive CD4+	TRUE	reported	qqR5yY	textfile	2	TRUE
rs35592432	C	G	C	G	-0.4046	0.0543	0.0259	0.0263721	FALSE	TRUE	FALSE	ebi-a-GCST90018908	3	71355240	0.1179	469126	0.645	Coronary heart disease	Pulmonary fibrosis	Pulmonary fibrosis || ||	TRUE	igd	NA	NA	NA	NA	NA	NA	NA	5.04801e-07	3	71355240	2910	0.08034	CD45RA on naive CD4+	TRUE	reported	qqR5yY	textfile	2	TRUE
rs531042	T	G	T	G	-0.1404	-0.0293	0.7608	0.803891	FALSE	FALSE	FALSE	ebi-a-GCST90018908	6	124879453	0.046	469126	0.525	Coronary heart disease	Pulmonary fibrosis	Pulmonary fibrosis || ||	TRUE	igd	NA	NA	NA	NA	NA	NA	NA	6.65396e-06	6	124879453	2910	0.03111	CD45RA on naive CD4+	TRUE	reported	qqR5yY	textfile	2	TRUE
rs55733272	C	G	C	G	0.1463	-0.0388	0.194	0.229104	FALSE	TRUE	FALSE	ebi-a-GCST90018908	18	4765016	0.0435	469126	0.3727	Coronary heart disease	Pulmonary fibrosis	Pulmonary fibrosis || ||	TRUE	igd	NA	NA	NA	NA	NA	NA	NA	8.46993e-06	18	4765016	2910	0.0328	CD45RA on naive CD4+	TRUE	reported	qqR5yY	textfile	2	TRUE
rs61913600	G	A	G	A	0.1272	-0.0192	0.332	0.30868	FALSE	FALSE	FALSE	ebi-a-GCST90018908	12	12884357	0.0374	469126	0.6072	Coronary heart disease	Pulmonary fibrosis	Pulmonary fibrosis || ||	TRUE	igd	NA	NA	NA	NA	NA	NA	NA	4.917e-06	12	12884357	2910	0.0278	CD45RA on naive CD4+	TRUE	reported	qqR5yY	textfile	2	TRUE
rs61938012	A	G	A	G	-0.1286	0.0329	0.2789	0.349819	FALSE	FALSE	FALSE	ebi-a-GCST90018908	12	119526748	0.0639	469126	0.6064	Coronary heart disease	Pulmonary fibrosis	Pulmonary fibrosis || ||	TRUE	igd	NA	NA	NA	NA	NA	NA	NA	9.22104e-06	12	119526748	2910	0.02895	CD45RA on naive CD4+	TRUE	reported	qqR5yY	textfile	2	TRUE
rs62328019	T	C	T	C	0.2505	0.1098	0.0565	0.0680383	FALSE	FALSE	FALSE	ebi-a-GCST90018908	4	147691255	0.0658	469126	0.0949992	Coronary heart disease	Pulmonary fibrosis	Pulmonary fibrosis || ||	TRUE	igd	NA	NA	NA	NA	NA	NA	NA	9.15293e-06	4	147691255	2910	0.05636	CD45RA on naive CD4+	TRUE	reported	qqR5yY	textfile	2	TRUE
rs72859264	A	G	A	G	-0.4805	0.0611	0.0139	0.0321958	FALSE	FALSE	FALSE	ebi-a-GCST90018908	11	11304233	0.1032	469126	0.553701	Coronary heart disease	Pulmonary fibrosis	Pulmonary fibrosis || ||	TRUE	igd	NA	NA	NA	NA	NA	NA	NA	8.93305e-06	11	11304233	2910	0.108	CD45RA on naive CD4+	TRUE	reported	qqR5yY	textfile	2	TRUE
rs74967706	C	T	C	T	0.7222	-0.0228	0.0089	0.0316605	FALSE	FALSE	FALSE	ebi-a-GCST90018908	1	195466150	0.1037	469126	0.8264	Coronary heart disease	Pulmonary fibrosis	Pulmonary fibrosis || ||	TRUE	igd	NA	NA	NA	NA	NA	NA	NA	8.94602e-08	1	195466150	2910	0.1347	CD45RA on naive CD4+	TRUE	reported	qqR5yY	textfile	2	TRUE
rs75425544	T	C	T	C	-0.4207	0.0554	0.0192	0.0193455	FALSE	FALSE	FALSE	ebi-a-GCST90018908	20	31591228	0.1345	469126	0.680299	Coronary heart disease	Pulmonary fibrosis	Pulmonary fibrosis || ||	TRUE	igd	NA	NA	NA	NA	NA	NA	NA	6.58506e-06	20	31591228	2910	0.09318	CD45RA on naive CD4+	TRUE	reported	qqR5yY	textfile	2	TRUE
rs7605193	G	T	G	T	-0.3245	-0.1196	0.0643	0.0537994	FALSE	FALSE	FALSE	ebi-a-GCST90018908	2	38698112	0.0799	469126	0.1344	Coronary heart disease	Pulmonary fibrosis	Pulmonary fibrosis || ||	TRUE	igd	NA	NA	NA	NA	NA	NA	NA	1.19001e-09	2	38698112	2910	0.05318	CD45RA on naive CD4+	TRUE	reported	qqR5yY	textfile	2	TRUE
rs79000121	G	A	G	A	-0.3227	-0.1404	0.0416	0.0665914	FALSE	FALSE	FALSE	ebi-a-GCST90018908	7	10126364	0.0722	469126	0.0516797	Coronary heart disease	Pulmonary fibrosis	Pulmonary fibrosis || ||	TRUE	igd	NA	NA	NA	NA	NA	NA	NA	5.96499e-07	7	10126364	2910	0.0645	CD45RA on naive CD4+	TRUE	reported	qqR5yY	textfile	2	TRUE
rs79505210	T	C	T	C	0.4859	-0.058	0.0194	0.0202723	FALSE	FALSE	FALSE	ebi-a-GCST90018908	12	132969270	0.1272	469126	0.6484	Coronary heart disease	Pulmonary fibrosis	Pulmonary fibrosis || ||	TRUE	igd	NA	NA	NA	NA	NA	NA	NA	3.13199e-07	12	132969270	2910	0.09477	CD45RA on naive CD4+	TRUE	reported	qqR5yY	textfile	2	TRUE
rs79747818	T	C	T	C	0.3184	0.0122	0.0689	0.0154092	FALSE	FALSE	FALSE	ebi-a-GCST90018908	2	41757305	0.1509	469126	0.9353	Coronary heart disease	Pulmonary fibrosis	Pulmonary fibrosis || ||	TRUE	igd	NA	NA	NA	NA	NA	NA	NA	1.59302e-09	2	41757305	2910	0.0526	CD45RA on naive CD4+	TRUE	reported	qqR5yY	textfile	2	TRUE
rs917116	G	T	G	T	0.1762	-0.0418	0.2548	0.417322	FALSE	FALSE	FALSE	ebi-a-GCST90018908	7	28172739	0.0448	469126	0.3511	Coronary heart disease	Pulmonary fibrosis	Pulmonary fibrosis || ||	TRUE	igd	NA	NA	NA	NA	NA	NA	NA	4.25598e-09	7	28172739	2910	0.0299	CD45RA on naive CD4+	TRUE	reported	qqR5yY	textfile	2	TRUE
rs9834739	C	T	C	T	-0.3956	0.3463	0.0225	0.019687	FALSE	FALSE	FALSE	ebi-a-GCST90018908	3	11614492	0.1313	469126	0.00834507	Coronary heart disease	Pulmonary fibrosis	Pulmonary fibrosis || ||	TRUE	igd	NA	NA	NA	NA	NA	NA	NA	7.02393e-06	3	11614492	2910	0.08788	CD45RA on naive CD4+	TRUE	reported	qqR5yY	textfile	2	TRUE
rs10022829	A	G	A	G	-0.1723	0.0518	0.6087	0.5315	FALSE	FALSE	FALSE	ebi-a-GCST90018908	4	506471	0.069	469126	0.4528	Coronary heart disease	Pulmonary fibrosis	Pulmonary fibrosis || ||	TRUE	igd	NA	NA	NA	NA	NA	NA	NA	5.59397e-06	4	506471	1569	0.0378	CD33 on Mo MDSC	TRUE	reported	DPKnRc	textfile	2	TRUE
rs10164761	T	C	T	C	0.1855	0.0387	0.6348	0.741349	FALSE	FALSE	FALSE	ebi-a-GCST90018908	2	220066209	0.0413	469126	0.3497	Coronary heart disease	Pulmonary fibrosis	Pulmonary fibrosis || ||	TRUE	igd	NA	NA	NA	NA	NA	NA	NA	1.80901e-06	2	220066209	1569	0.0387	CD33 on Mo MDSC	TRUE	reported	DPKnRc	textfile	2	TRUE
rs10861528	A	C	A	C	0.1809	-0.0066	0.2929	0.168911	FALSE	FALSE	FALSE	ebi-a-GCST90018908	12	106266488	0.0447	469126	0.8825	Coronary heart disease	Pulmonary fibrosis	Pulmonary fibrosis || ||	TRUE	igd	NA	NA	NA	NA	NA	NA	NA	8.23398e-06	12	106266488	1569	0.04043	CD33 on Mo MDSC	TRUE	reported	DPKnRc	textfile	2	TRUE
rs117150385	A	G	A	G	-0.887	0.0348	0.0083	0.013641	FALSE	FALSE	FALSE	ebi-a-GCST90018908	17	9157491	0.1668	469126	0.8349	Coronary heart disease	Pulmonary fibrosis	Pulmonary fibrosis || ||	TRUE	igd	NA	NA	NA	NA	NA	NA	NA	8.66603e-06	17	9157491	1569	0.1988	CD33 on Mo MDSC	TRUE	reported	DPKnRc	textfile	2	TRUE
rs138138479	T	G	T	G	0.7945	9e-04	0.0108	0.0254397	FALSE	FALSE	FALSE	ebi-a-GCST90018908	10	22339808	0.116	469126	0.9936	Coronary heart disease	Pulmonary fibrosis	Pulmonary fibrosis || ||	TRUE	igd	NA	NA	NA	NA	NA	NA	NA	6.28304e-06	10	22339808	1569	0.1753	CD33 on Mo MDSC	TRUE	reported	DPKnRc	textfile	2	TRUE
rs2362605	A	G	A	G	-0.2041	0.0303	0.2157	0.422749	FALSE	FALSE	FALSE	ebi-a-GCST90018908	3	190480177	0.0366	469126	0.408	Coronary heart disease	Pulmonary fibrosis	Pulmonary fibrosis || ||	TRUE	igd	NA	NA	NA	NA	NA	NA	NA	5.33495e-06	3	190480177	1569	0.04469	CD33 on Mo MDSC	TRUE	reported	DPKnRc	textfile	2	TRUE
rs3865444	A	C	A	C	-1.151	-0.027	0.1896	0.297476	FALSE	FALSE	FALSE	ebi-a-GCST90018908	19	51727962	0.0371	469126	0.4666	Coronary heart disease	Pulmonary fibrosis	Pulmonary fibrosis || ||	TRUE	igd	NA	NA	NA	NA	NA	NA	NA	1.71396e-153	19	51727962	1569	0.03884	CD33 on Mo MDSC	TRUE	reported	DPKnRc	textfile	2	TRUE
rs403286	A	G	A	G	0.178	-0.047	0.5223	0.506057	FALSE	FALSE	FALSE	ebi-a-GCST90018908	3	55264003	0.0349	469126	0.1781	Coronary heart disease	Pulmonary fibrosis	Pulmonary fibrosis || ||	TRUE	igd	NA	NA	NA	NA	NA	NA	NA	2.76401e-06	3	55264003	1569	0.03783	CD33 on Mo MDSC	TRUE	reported	DPKnRc	textfile	2	TRUE
rs4747079	A	G	A	G	0.377	-0.0063	0.0491	0.151327	FALSE	FALSE	FALSE	ebi-a-GCST90018908	10	72466435	0.0699	469126	0.928	Coronary heart disease	Pulmonary fibrosis	Pulmonary fibrosis || ||	TRUE	igd	NA	NA	NA	NA	NA	NA	NA	9.26894e-06	10	72466435	1569	0.08474	CD33 on Mo MDSC	TRUE	reported	DPKnRc	textfile	2	TRUE
rs58301181	G	C	G	C	-0.3795	-0.0528	0.0848	0.0799879	FALSE	TRUE	FALSE	ebi-a-GCST90018908	19	52097261	0.058	469126	0.3627	Coronary heart disease	Pulmonary fibrosis	Pulmonary fibrosis || ||	TRUE	igd	NA	NA	NA	NA	NA	NA	NA	1.93999e-08	19	52097261	1569	0.06721	CD33 on Mo MDSC	TRUE	reported	DPKnRc	textfile	2	TRUE
rs62114147	T	C	T	C	0.2625	0.0339	0.5586	0.552602	FALSE	FALSE	FALSE	ebi-a-GCST90018908	19	51588018	0.0349	469126	0.3316	Coronary heart disease	Pulmonary fibrosis	Pulmonary fibrosis || ||	TRUE	igd	NA	NA	NA	NA	NA	NA	NA	2.56271e-12	19	51588018	1569	0.03721	CD33 on Mo MDSC	TRUE	reported	DPKnRc	textfile	2	TRUE
rs6828373	C	T	C	T	0.2291	0.001	0.1992	0.162286	FALSE	FALSE	FALSE	ebi-a-GCST90018908	4	154476924	0.0463	469126	0.9826	Coronary heart disease	Pulmonary fibrosis	Pulmonary fibrosis || ||	TRUE	igd	NA	NA	NA	NA	NA	NA	NA	9.37389e-07	4	154476924	1569	0.04653	CD33 on Mo MDSC	TRUE	reported	DPKnRc	textfile	2	TRUE
rs6879785	G	A	G	A	0.1882	-0.0189	0.289	0.367456	FALSE	FALSE	FALSE	ebi-a-GCST90018908	5	75450373	0.0365	469126	0.6052	Coronary heart disease	Pulmonary fibrosis	Pulmonary fibrosis || ||	TRUE	igd	NA	NA	NA	NA	NA	NA	NA	6.27004e-06	5	75450373	1569	0.04153	CD33 on Mo MDSC	TRUE	reported	DPKnRc	textfile	2	TRUE
rs6974483	A	T	A	T	0.1843	0.0277	0.3161	0.209012	FALSE	TRUE	FALSE	ebi-a-GCST90018908	7	52705752	0.0409	469126	0.4978	Coronary heart disease	Pulmonary fibrosis	Pulmonary fibrosis || ||	TRUE	igd	NA	NA	NA	NA	NA	NA	NA	5.79402e-06	7	52705752	1569	0.0405	CD33 on Mo MDSC	TRUE	reported	DPKnRc	textfile	2	TRUE
rs7047105	G	A	G	A	-0.1918	0.0193	0.5641	0.784107	FALSE	FALSE	FALSE	ebi-a-GCST90018908	9	105951980	0.0398	469126	0.6273	Coronary heart disease	Pulmonary fibrosis	Pulmonary fibrosis || ||	TRUE	igd	NA	NA	NA	NA	NA	NA	NA	6.02296e-07	9	105951980	1569	0.03828	CD33 on Mo MDSC	TRUE	reported	DPKnRc	textfile	2	TRUE
rs73015201	T	C	T	C	-0.1973	-0.0628	0.2384	0.115882	FALSE	FALSE	FALSE	ebi-a-GCST90018908	6	148351645	0.0566	469126	0.267	Coronary heart disease	Pulmonary fibrosis	Pulmonary fibrosis || ||	TRUE	igd	NA	NA	NA	NA	NA	NA	NA	6.77704e-06	6	148351645	1569	0.04369	CD33 on Mo MDSC	TRUE	reported	DPKnRc	textfile	2	TRUE
rs73051934	G	A	G	A	-0.5175	0.2337	0.0258	0.0163721	FALSE	FALSE	FALSE	ebi-a-GCST90018908	19	48582916	0.1523	469126	0.1249	Coronary heart disease	Pulmonary fibrosis	Pulmonary fibrosis || ||	TRUE	igd	NA	NA	NA	NA	NA	NA	NA	4.18398e-06	19	48582916	1569	0.1121	CD33 on Mo MDSC	TRUE	reported	DPKnRc	textfile	2	TRUE
rs73259850	C	A	C	A	-0.3828	9e-04	0.0641	0.0784976	FALSE	FALSE	FALSE	ebi-a-GCST90018908	10	56897405	0.0642	469126	0.9888	Coronary heart disease	Pulmonary fibrosis	Pulmonary fibrosis || ||	TRUE	igd	NA	NA	NA	NA	NA	NA	NA	4.12098e-07	10	56897405	1569	0.07528	CD33 on Mo MDSC	TRUE	reported	DPKnRc	textfile	2	TRUE
rs7351079	G	A	G	A	-0.3677	-0.0095	0.2604	0.132541	FALSE	FALSE	FALSE	ebi-a-GCST90018908	19	51574038	0.048	469126	0.8427	Coronary heart disease	Pulmonary fibrosis	Pulmonary fibrosis || ||	TRUE	igd	NA	NA	NA	NA	NA	NA	NA	9.03441e-18	19	51574038	1569	0.04232	CD33 on Mo MDSC	TRUE	reported	DPKnRc	textfile	2	TRUE
rs8108687	G	A	G	A	-0.1787	0.0791	0.646	0.725188	FALSE	FALSE	FALSE	ebi-a-GCST90018908	19	927971	0.039	469126	0.0427898	Coronary heart disease	Pulmonary fibrosis	Pulmonary fibrosis || ||	TRUE	igd	NA	NA	NA	NA	NA	NA	NA	3.65898e-06	19	927971	1569	0.03845	CD33 on Mo MDSC	TRUE	reported	DPKnRc	textfile	2	TRUE
rs9867350	A	G	A	G	0.2165	-0.0717	0.1839	0.230986	FALSE	FALSE	FALSE	ebi-a-GCST90018908	3	129451519	0.0433	469126	0.09822	Coronary heart disease	Pulmonary fibrosis	Pulmonary fibrosis || ||	TRUE	igd	NA	NA	NA	NA	NA	NA	NA	7.23303e-06	3	129451519	1569	0.0481	CD33 on Mo MDSC	TRUE	reported	DPKnRc	textfile	2	TRUE
rs10022829	A	G	A	G	-0.1696	0.0518	0.6062	0.5315	FALSE	FALSE	FALSE	ebi-a-GCST90018908	4	506471	0.069	469126	0.4528	Coronary heart disease	Pulmonary fibrosis	Pulmonary fibrosis || ||	TRUE	igd	NA	NA	NA	NA	NA	NA	NA	7.42198e-06	4	506471	1554	0.03773	CD33 on Im MDSC	TRUE	reported	rqXQnY	textfile	2	TRUE
rs10040068	T	C	T	C	0.1917	-0.0416	0.7452	0.669145	FALSE	FALSE	FALSE	ebi-a-GCST90018908	5	17802169	0.0383	469126	0.2774	Coronary heart disease	Pulmonary fibrosis	Pulmonary fibrosis || ||	TRUE	igd	NA	NA	NA	NA	NA	NA	NA	7.50395e-06	5	17802169	1554	0.04266	CD33 on Im MDSC	TRUE	reported	rqXQnY	textfile	2	TRUE
rs111695695	A	C	A	C	-0.5128	0.0475	0.0772	0.02769	FALSE	FALSE	FALSE	ebi-a-GCST90018908	19	51897760	0.2001	469126	0.8124	Coronary heart disease	Pulmonary fibrosis	Pulmonary fibrosis || ||	TRUE	igd	NA	NA	NA	NA	NA	NA	NA	1.05609e-13	19	51897760	1554	0.06836	CD33 on Im MDSC	TRUE	reported	rqXQnY	textfile	2	TRUE
rs117140964	T	C	T	C	0.418	-0.1857	0.0444	0.0285245	FALSE	FALSE	FALSE	ebi-a-GCST90018908	10	101609403	0.113	469126	0.1003	Coronary heart disease	Pulmonary fibrosis	Pulmonary fibrosis || ||	TRUE	igd	NA	NA	NA	NA	NA	NA	NA	2.524e-06	10	101609403	1554	0.08848	CD33 on Im MDSC	TRUE	reported	rqXQnY	textfile	2	TRUE
rs11765781	A	G	A	G	0.1816	0.0147	0.6245	0.768825	FALSE	FALSE	FALSE	ebi-a-GCST90018908	7	4764861	0.0398	469126	0.7117	Coronary heart disease	Pulmonary fibrosis	Pulmonary fibrosis || ||	TRUE	igd	NA	NA	NA	NA	NA	NA	NA	4.97496e-06	7	4764861	1554	0.03963	CD33 on Im MDSC	TRUE	reported	rqXQnY	textfile	2	TRUE
rs117893093	T	G	T	G	0.4385	0.1034	0.0418	0.0506159	FALSE	FALSE	FALSE	ebi-a-GCST90018908	20	36543774	0.0829	469126	0.2119	Coronary heart disease	Pulmonary fibrosis	Pulmonary fibrosis || ||	TRUE	igd	NA	NA	NA	NA	NA	NA	NA	3.06302e-06	20	36543774	1554	0.09362	CD33 on Im MDSC	TRUE	reported	rqXQnY	textfile	2	TRUE
rs1218959	A	C	A	C	0.169	0.0087	0.6403	0.654505	FALSE	FALSE	FALSE	ebi-a-GCST90018908	13	28193877	0.0363	469126	0.8115	Coronary heart disease	Pulmonary fibrosis	Pulmonary fibrosis || ||	TRUE	igd	NA	NA	NA	NA	NA	NA	NA	9.6221e-06	13	28193877	1554	0.03806	CD33 on Im MDSC	TRUE	reported	rqXQnY	textfile	2	TRUE
rs1397071	A	G	A	G	-0.5361	0.0689	0.0251	0.0509871	FALSE	FALSE	FALSE	ebi-a-GCST90018908	18	68477432	0.096	469126	0.4729	Coronary heart disease	Pulmonary fibrosis	Pulmonary fibrosis || ||	TRUE	igd	NA	NA	NA	NA	NA	NA	NA	3.17103e-06	18	68477432	1554	0.1146	CD33 on Im MDSC	TRUE	reported	rqXQnY	textfile	2	TRUE
rs141122591	C	T	C	T	0.5083	0.9878	0.0344	0.01211	FALSE	FALSE	FALSE	ebi-a-GCST90018908	19	51900858	0.3224	469126	0.00218499	Coronary heart disease	Pulmonary fibrosis	Pulmonary fibrosis || ||	TRUE	igd	NA	NA	NA	NA	NA	NA	NA	4.39997e-07	19	51900858	1554	0.1002	CD33 on Im MDSC	TRUE	reported	rqXQnY	textfile	2	TRUE
rs1421461	C	T	C	T	0.2027	-0.058	0.2169	0.163713	FALSE	FALSE	FALSE	ebi-a-GCST90018908	12	106320886	0.0433	469126	0.18	Coronary heart disease	Pulmonary fibrosis	Pulmonary fibrosis || ||	TRUE	igd	NA	NA	NA	NA	NA	NA	NA	8.687e-06	12	106320886	1554	0.04543	CD33 on Im MDSC	TRUE	reported	rqXQnY	textfile	2	TRUE
rs1922127	T	C	T	C	-0.3769	0.0449	0.047	0.111246	FALSE	FALSE	FALSE	ebi-a-GCST90018908	10	53348048	0.0509	469126	0.3785	Coronary heart disease	Pulmonary fibrosis	Pulmonary fibrosis || ||	TRUE	igd	NA	NA	NA	NA	NA	NA	NA	8.127e-06	10	53348048	1554	0.08418	CD33 on Im MDSC	TRUE	reported	rqXQnY	textfile	2	TRUE
rs2722603	G	C	G	C	0.1795	-0.0209	0.6416	0.582649	FALSE	TRUE	FALSE	ebi-a-GCST90018908	2	5890815	0.0354	469126	0.5544	Coronary heart disease	Pulmonary fibrosis	Pulmonary fibrosis || ||	TRUE	igd	NA	NA	NA	NA	NA	NA	NA	2.35901e-06	2	5890815	1554	0.03789	CD33 on Im MDSC	TRUE	reported	rqXQnY	textfile	2	TRUE
rs4567661	C	A	C	A	-0.1856	-0.0207	0.3179	0.345785	FALSE	FALSE	FALSE	ebi-a-GCST90018908	15	38786114	0.0365	469126	0.5715	Coronary heart disease	Pulmonary fibrosis	Pulmonary fibrosis || ||	TRUE	igd	NA	NA	NA	NA	NA	NA	NA	3.24101e-06	15	38786114	1554	0.03972	CD33 on Im MDSC	TRUE	reported	rqXQnY	textfile	2	TRUE
rs548194341	G	C	G	C	-2.404	-0.0865	0.0013	0.00938705	FALSE	TRUE	FALSE	ebi-a-GCST90018908	17	9130998	0.2298	469126	0.706401	Coronary heart disease	Pulmonary fibrosis	Pulmonary fibrosis || ||	TRUE	igd	NA	NA	NA	NA	NA	NA	NA	6.07995e-07	17	9130998	1554	0.4798	CD33 on Im MDSC	TRUE	reported	rqXQnY	textfile	2	TRUE
rs56043070	A	G	A	G	0.4156	-0.0996	0.0566	0.0647406	FALSE	FALSE	FALSE	ebi-a-GCST90018908	1	247719769	0.0702	469126	0.1561	Coronary heart disease	Pulmonary fibrosis	Pulmonary fibrosis || ||	TRUE	igd	NA	NA	NA	NA	NA	NA	NA	1.52398e-07	1	247719769	1554	0.0788	CD33 on Im MDSC	TRUE	reported	rqXQnY	textfile	2	TRUE
rs58483275	T	C	T	C	0.5046	0.0365	0.0734	0.0189009	FALSE	FALSE	FALSE	ebi-a-GCST90018908	19	51868443	0.1703	469126	0.8302	Coronary heart disease	Pulmonary fibrosis	Pulmonary fibrosis || ||	TRUE	igd	NA	NA	NA	NA	NA	NA	NA	5.20955e-12	19	51868443	1554	0.07256	CD33 on Im MDSC	TRUE	reported	rqXQnY	textfile	2	TRUE
rs7245846	A	G	A	G	-1.115	-0.0153	0.1934	0.321962	FALSE	FALSE	FALSE	ebi-a-GCST90018908	19	51731176	0.0367	469126	0.676401	Coronary heart disease	Pulmonary fibrosis	Pulmonary fibrosis || ||	TRUE	igd	NA	NA	NA	NA	NA	NA	NA	6.08135e-143	19	51731176	1554	0.0393	CD33 on Im MDSC	TRUE	reported	rqXQnY	textfile	2	TRUE
rs7351079	G	A	G	A	-0.3351	-0.0095	0.258	0.132541	FALSE	FALSE	FALSE	ebi-a-GCST90018908	19	51574038	0.048	469126	0.8427	Coronary heart disease	Pulmonary fibrosis	Pulmonary fibrosis || ||	TRUE	igd	NA	NA	NA	NA	NA	NA	NA	5.06641e-15	19	51574038	1554	0.0424	CD33 on Im MDSC	TRUE	reported	rqXQnY	textfile	2	TRUE
rs74707127	C	G	C	G	0.4197	-0.1058	0.0492	0.0445042	FALSE	TRUE	FALSE	ebi-a-GCST90018908	2	174284380	0.0914	469126	0.2467	Coronary heart disease	Pulmonary fibrosis	Pulmonary fibrosis || ||	TRUE	igd	NA	NA	NA	NA	NA	NA	NA	1.523e-06	2	174284380	1554	0.08695	CD33 on Im MDSC	TRUE	reported	rqXQnY	textfile	2	TRUE
rs75773078	A	G	A	G	-0.5252	0.0623	0.0705	0.0685673	FALSE	FALSE	FALSE	ebi-a-GCST90018908	19	51742145	0.0747	469126	0.4043	Coronary heart disease	Pulmonary fibrosis	Pulmonary fibrosis || ||	TRUE	igd	NA	NA	NA	NA	NA	NA	NA	1.63795e-13	19	51742145	1554	0.07057	CD33 on Im MDSC	TRUE	reported	rqXQnY	textfile	2	TRUE
rs77040155	G	C	G	C	-0.3763	-0.1815	0.0534	0.0219318	FALSE	TRUE	FALSE	ebi-a-GCST90018908	11	5402836	0.1253	469126	0.1477	Coronary heart disease	Pulmonary fibrosis	Pulmonary fibrosis || ||	TRUE	igd	NA	NA	NA	NA	NA	NA	NA	9.46106e-06	11	5402836	1554	0.08467	CD33 on Im MDSC	TRUE	reported	rqXQnY	textfile	2	TRUE
rs77635331	T	C	T	C	-0.2765	0.061	0.0985	0.0250615	FALSE	FALSE	FALSE	ebi-a-GCST90018908	16	8691661	0.1179	469126	0.604901	Coronary heart disease	Pulmonary fibrosis	Pulmonary fibrosis || ||	TRUE	igd	NA	NA	NA	NA	NA	NA	NA	6.59295e-06	16	8691661	1554	0.06116	CD33 on Im MDSC	TRUE	reported	rqXQnY	textfile	2	TRUE
rs79377141	A	G	A	G	0.3376	0.0993	0.2008	0.0870322	FALSE	FALSE	FALSE	ebi-a-GCST90018908	19	51538952	0.0683	469126	0.1457	Coronary heart disease	Pulmonary fibrosis	Pulmonary fibrosis || ||	TRUE	igd	NA	NA	NA	NA	NA	NA	NA	3.07326e-13	19	51538952	1554	0.0459	CD33 on Im MDSC	TRUE	reported	rqXQnY	textfile	2	TRUE
rs79965644	G	T	G	T	0.4811	0.0594	0.0296	0.0685748	FALSE	FALSE	FALSE	ebi-a-GCST90018908	13	79484369	0.0724	469126	0.4119	Coronary heart disease	Pulmonary fibrosis	Pulmonary fibrosis || ||	TRUE	igd	NA	NA	NA	NA	NA	NA	NA	6.09902e-06	13	79484369	1554	0.106	CD33 on Im MDSC	TRUE	reported	rqXQnY	textfile	2	TRUE
rs10024641	A	G	A	G	0.1143	0.0011	0.5082	0.427799	FALSE	FALSE	FALSE	ebi-a-GCST90018908	4	188051690	0.0356	469126	0.9743	Coronary heart disease	Pulmonary fibrosis	Pulmonary fibrosis || ||	TRUE	igd	NA	NA	NA	NA	NA	NA	NA	8.94994e-06	4	188051690	2920	0.0257	CD127 on CD8br	TRUE	reported	VCFB2o	textfile	2	TRUE
rs117239506	A	C	A	C	1.832	-0.0118	0.001	0.0167901	FALSE	FALSE	FALSE	ebi-a-GCST90018908	12	16351043	0.1465	469126	0.9359	Coronary heart disease	Pulmonary fibrosis	Pulmonary fibrosis || ||	TRUE	igd	NA	NA	NA	NA	NA	NA	NA	3.32499e-06	12	16351043	2920	0.3932	CD127 on CD8br	TRUE	reported	VCFB2o	textfile	2	TRUE
rs13165333	T	C	T	C	0.1984	0.0256	0.1036	0.120509	FALSE	FALSE	FALSE	ebi-a-GCST90018908	5	82275571	0.0505	469126	0.6125	Coronary heart disease	Pulmonary fibrosis	Pulmonary fibrosis || ||	TRUE	igd	NA	NA	NA	NA	NA	NA	NA	2.78702e-06	5	82275571	2920	0.04226	CD127 on CD8br	TRUE	reported	VCFB2o	textfile	2	TRUE
rs1377028	G	A	G	A	-0.1222	0.0066	0.5479	0.428964	FALSE	FALSE	FALSE	ebi-a-GCST90018908	4	75738792	0.0351	469126	0.8502	Coronary heart disease	Pulmonary fibrosis	Pulmonary fibrosis || ||	TRUE	igd	NA	NA	NA	NA	NA	NA	NA	2.76898e-06	4	75738792	2920	0.02603	CD127 on CD8br	TRUE	reported	VCFB2o	textfile	2	TRUE
rs148460149	A	G	A	G	0.326	-0.4637	0.033	0.00945599	FALSE	FALSE	FALSE	ebi-a-GCST90018908	20	50115542	0.1918	469126	0.0156498	Coronary heart disease	Pulmonary fibrosis	Pulmonary fibrosis || ||	TRUE	igd	NA	NA	NA	NA	NA	NA	NA	9.27001e-06	20	50115542	2920	0.07341	CD127 on CD8br	TRUE	reported	VCFB2o	textfile	2	TRUE
rs159608	G	A	G	A	0.1236	-0.0479	0.3096	0.245393	FALSE	FALSE	FALSE	ebi-a-GCST90018908	5	59174103	0.0393	469126	0.2223	Coronary heart disease	Pulmonary fibrosis	Pulmonary fibrosis || ||	TRUE	igd	NA	NA	NA	NA	NA	NA	NA	9.9339e-06	5	59174103	2920	0.02793	CD127 on CD8br	TRUE	reported	VCFB2o	textfile	2	TRUE
rs1911151	C	T	C	T	-0.1953	-0.0796	0.8719	0.836983	FALSE	FALSE	FALSE	ebi-a-GCST90018908	11	60546636	0.0452	469126	0.0781106	Coronary heart disease	Pulmonary fibrosis	Pulmonary fibrosis || ||	TRUE	igd	NA	NA	NA	NA	NA	NA	NA	5.39299e-07	11	60546636	2920	0.03888	CD127 on CD8br	TRUE	reported	VCFB2o	textfile	2	TRUE
rs2009425	T	C	T	C	-0.3232	-0.0574	0.033	0.0682434	FALSE	FALSE	FALSE	ebi-a-GCST90018908	5	174034800	0.0751	469126	0.4447	Coronary heart disease	Pulmonary fibrosis	Pulmonary fibrosis || ||	TRUE	igd	NA	NA	NA	NA	NA	NA	NA	9.92705e-06	5	174034800	2920	0.07302	CD127 on CD8br	TRUE	reported	VCFB2o	textfile	2	TRUE
rs28869816	T	G	T	G	0.2939	-0.1327	0.0401	0.0444182	FALSE	FALSE	FALSE	ebi-a-GCST90018908	2	116742575	0.119	469126	0.265	Coronary heart disease	Pulmonary fibrosis	Pulmonary fibrosis || ||	TRUE	igd	NA	NA	NA	NA	NA	NA	NA	9.23209e-06	2	116742575	2920	0.06617	CD127 on CD8br	TRUE	reported	VCFB2o	textfile	2	TRUE
rs3130901	T	A	T	A	-0.18	0.1028	0.193	0.25228	FALSE	TRUE	FALSE	ebi-a-GCST90018908	6	31419065	0.0389	469126	0.00823398	Coronary heart disease	Pulmonary fibrosis	Pulmonary fibrosis || ||	TRUE	igd	NA	NA	NA	NA	NA	NA	NA	1.97702e-07	6	31419065	2920	0.03453	CD127 on CD8br	TRUE	reported	VCFB2o	textfile	2	TRUE
rs457979	A	G	A	G	0.2164	-0.0304	0.9146	0.900864	FALSE	FALSE	FALSE	ebi-a-GCST90018908	5	2382270	0.058	469126	0.6004	Coronary heart disease	Pulmonary fibrosis	Pulmonary fibrosis || ||	TRUE	igd	NA	NA	NA	NA	NA	NA	NA	2.92799e-06	5	2382270	2920	0.04618	CD127 on CD8br	TRUE	reported	VCFB2o	textfile	2	TRUE
rs4668705	A	G	A	G	-0.1189	0.0286	0.5443	0.390416	FALSE	FALSE	FALSE	ebi-a-GCST90018908	2	11152503	0.0357	469126	0.4232	Coronary heart disease	Pulmonary fibrosis	Pulmonary fibrosis || ||	TRUE	igd	NA	NA	NA	NA	NA	NA	NA	3.578e-06	2	11152503	2920	0.02562	CD127 on CD8br	TRUE	reported	VCFB2o	textfile	2	TRUE
rs4925660	T	C	T	C	-0.2148	0.4313	0.0827	0.0185	FALSE	FALSE	FALSE	ebi-a-GCST90018908	1	247251150	0.2447	469126	0.0779704	Coronary heart disease	Pulmonary fibrosis	Pulmonary fibrosis || ||	TRUE	igd	NA	NA	NA	NA	NA	NA	NA	7.21905e-06	1	247251150	2920	0.04779	CD127 on CD8br	TRUE	reported	VCFB2o	textfile	2	TRUE
rs5770311	G	A	G	A	-0.1216	0.0112	0.3666	0.36566	FALSE	FALSE	FALSE	ebi-a-GCST90018908	22	49767656	0.0369	469126	0.7622	Coronary heart disease	Pulmonary fibrosis	Pulmonary fibrosis || ||	TRUE	igd	NA	NA	NA	NA	NA	NA	NA	7.142e-06	22	49767656	2920	0.02704	CD127 on CD8br	TRUE	reported	VCFB2o	textfile	2	TRUE
rs5770659	G	C	G	C	0.1293	0.0404	0.6822	0.702137	FALSE	TRUE	FALSE	ebi-a-GCST90018908	22	50083852	0.0395	469126	0.3062	Coronary heart disease	Pulmonary fibrosis	Pulmonary fibrosis || ||	TRUE	igd	NA	NA	NA	NA	NA	NA	NA	3.26498e-06	22	50083852	2920	0.02774	CD127 on CD8br	TRUE	reported	VCFB2o	textfile	2	TRUE
rs72824431	C	T	C	T	-0.2416	-0.0322	0.0647	0.0869476	FALSE	FALSE	FALSE	ebi-a-GCST90018908	2	104853841	0.0649	469126	0.6201	Coronary heart disease	Pulmonary fibrosis	Pulmonary fibrosis || ||	TRUE	igd	NA	NA	NA	NA	NA	NA	NA	4.60903e-06	2	104853841	2920	0.05262	CD127 on CD8br	TRUE	reported	VCFB2o	textfile	2	TRUE
rs73354288	T	C	T	C	-0.1928	0.0896	0.1166	0.0861447	FALSE	FALSE	FALSE	ebi-a-GCST90018908	17	79157596	0.0653	469126	0.17	Coronary heart disease	Pulmonary fibrosis	Pulmonary fibrosis || ||	TRUE	igd	NA	NA	NA	NA	NA	NA	NA	1.39801e-06	17	79157596	2920	0.03987	CD127 on CD8br	TRUE	reported	VCFB2o	textfile	2	TRUE
rs73561877	C	G	C	G	0.3813	0.024	0.0284	0.0110015	FALSE	TRUE	FALSE	ebi-a-GCST90018908	19	6365399	0.1763	469126	0.8916	Coronary heart disease	Pulmonary fibrosis	Pulmonary fibrosis || ||	TRUE	igd	NA	NA	NA	NA	NA	NA	NA	9.99102e-07	19	6365399	2920	0.07778	CD127 on CD8br	TRUE	reported	VCFB2o	textfile	2	TRUE
rs74785296	A	C	A	C	0.5285	0.0971	0.0132	0.0122518	FALSE	FALSE	FALSE	ebi-a-GCST90018908	7	156120842	0.1676	469126	0.562501	Coronary heart disease	Pulmonary fibrosis	Pulmonary fibrosis || ||	TRUE	igd	NA	NA	NA	NA	NA	NA	NA	2.38501e-06	7	156120842	2920	0.1118	CD127 on CD8br	TRUE	reported	VCFB2o	textfile	2	TRUE
rs7533594	G	T	G	T	0.149	-0.0325	0.1966	0.198945	FALSE	FALSE	FALSE	ebi-a-GCST90018908	1	205558402	0.0407	469126	0.4246	Coronary heart disease	Pulmonary fibrosis	Pulmonary fibrosis || ||	TRUE	igd	NA	NA	NA	NA	NA	NA	NA	4.80496e-06	1	205558402	2920	0.03253	CD127 on CD8br	TRUE	reported	VCFB2o	textfile	2	TRUE
rs7643142	T	C	T	C	0.2601	0.0031	0.0596	0.146554	FALSE	FALSE	FALSE	ebi-a-GCST90018908	3	175109345	0.0499	469126	0.9509	Coronary heart disease	Pulmonary fibrosis	Pulmonary fibrosis || ||	TRUE	igd	NA	NA	NA	NA	NA	NA	NA	1.86402e-06	3	175109345	2920	0.05444	CD127 on CD8br	TRUE	reported	VCFB2o	textfile	2	TRUE
rs7801342	C	T	C	T	0.1834	-0.0228	0.2342	0.474176	FALSE	FALSE	FALSE	ebi-a-GCST90018908	7	31163003	0.0369	469126	0.5362	Coronary heart disease	Pulmonary fibrosis	Pulmonary fibrosis || ||	TRUE	igd	NA	NA	NA	NA	NA	NA	NA	1.63399e-09	7	31163003	2920	0.03032	CD127 on CD8br	TRUE	reported	VCFB2o	textfile	2	TRUE
rs7813990	T	C	T	C	0.1488	0.0496	0.2048	0.200947	FALSE	FALSE	FALSE	ebi-a-GCST90018908	8	37671140	0.041	469126	0.2268	Coronary heart disease	Pulmonary fibrosis	Pulmonary fibrosis || ||	TRUE	igd	NA	NA	NA	NA	NA	NA	NA	4.31996e-06	8	37671140	2920	0.03232	CD127 on CD8br	TRUE	reported	VCFB2o	textfile	2	TRUE
rs9739743	A	G	A	G	0.1337	-0.032	0.3533	0.417681	FALSE	FALSE	FALSE	ebi-a-GCST90018908	12	54596797	0.0368	469126	0.3846	Coronary heart disease	Pulmonary fibrosis	Pulmonary fibrosis || ||	TRUE	igd	NA	NA	NA	NA	NA	NA	NA	9.433e-07	12	54596797	2920	0.0272	CD127 on CD8br	TRUE	reported	VCFB2o	textfile	2	TRUE
rs10025910	T	C	T	C	0.5074	-0.107	0.0074	0.0129219	FALSE	FALSE	FALSE	ebi-a-GCST90018908	4	25610903	0.1564	469126	0.4938	Coronary heart disease	Pulmonary fibrosis	Pulmonary fibrosis || ||	TRUE	igd	NA	NA	NA	NA	NA	NA	NA	1.21099e-06	4	25610903	3440	0.1043	CD28+ CD45RA+ CD8br %CD8br	TRUE	reported	QyeyiC	textfile	2	TRUE
rs10242630	A	G	A	G	0.1978	-0.1079	0.0541	0.0671575	FALSE	FALSE	FALSE	ebi-a-GCST90018908	7	146469943	0.0629	469126	0.0863794	Coronary heart disease	Pulmonary fibrosis	Pulmonary fibrosis || ||	TRUE	igd	NA	NA	NA	NA	NA	NA	NA	1.52799e-06	7	146469943	3440	0.04107	CD28+ CD45RA+ CD8br %CD8br	TRUE	reported	QyeyiC	textfile	2	TRUE
rs1064086	A	G	A	G	-0.103	-0.0805	0.3275	0.326677	FALSE	FALSE	FALSE	ebi-a-GCST90018908	2	237034061	0.0365	469126	0.0273502	Coronary heart disease	Pulmonary fibrosis	Pulmonary fibrosis || ||	TRUE	igd	NA	NA	NA	NA	NA	NA	NA	2.22998e-07	2	237034061	3440	0.01985	CD28+ CD45RA+ CD8br %CD8br	TRUE	reported	QyeyiC	textfile	2	TRUE
rs10840675	T	C	T	C	0.1139	-0.0633	0.1624	0.190077	FALSE	FALSE	FALSE	ebi-a-GCST90018908	12	17367587	0.0448	469126	0.1578	Coronary heart disease	Pulmonary fibrosis	Pulmonary fibrosis || ||	TRUE	igd	NA	NA	NA	NA	NA	NA	NA	7.77804e-06	12	17367587	3440	0.02544	CD28+ CD45RA+ CD8br %CD8br	TRUE	reported	QyeyiC	textfile	2	TRUE
rs112258643	T	C	T	C	3.271	-0.0448	1e-04	0.010644	FALSE	FALSE	FALSE	ebi-a-GCST90018908	12	55672838	0.1619	469126	0.7822	Coronary heart disease	Pulmonary fibrosis	Pulmonary fibrosis || ||	TRUE	igd	NA	NA	NA	NA	NA	NA	NA	5.92393e-07	12	55672838	3440	0.6538	CD28+ CD45RA+ CD8br %CD8br	TRUE	reported	QyeyiC	textfile	2	TRUE
rs117403703	C	T	C	T	3.043	0.1117	1e-04	0.0123022	FALSE	FALSE	FALSE	ebi-a-GCST90018908	6	93203850	0.1422	469126	0.4321	Coronary heart disease	Pulmonary fibrosis	Pulmonary fibrosis || ||	TRUE	igd	NA	NA	NA	NA	NA	NA	NA	5.72796e-06	6	93203850	3440	0.6699	CD28+ CD45RA+ CD8br %CD8br	TRUE	reported	QyeyiC	textfile	2	TRUE
rs117475733	T	C	T	C	1.491	0.1215	4e-04	0.0234015	FALSE	FALSE	FALSE	ebi-a-GCST90018908	6	148775706	0.1218	469126	0.3182	Coronary heart disease	Pulmonary fibrosis	Pulmonary fibrosis || ||	TRUE	igd	NA	NA	NA	NA	NA	NA	NA	4.43997e-06	6	148775706	3440	0.3243	CD28+ CD45RA+ CD8br %CD8br	TRUE	reported	QyeyiC	textfile	2	TRUE
rs11896593	C	G	C	G	0.1024	0.0093	0.3703	0.278474	FALSE	TRUE	FALSE	ebi-a-GCST90018908	2	38925155	0.0447	469126	0.8343	Coronary heart disease	Pulmonary fibrosis	Pulmonary fibrosis || ||	TRUE	igd	NA	NA	NA	NA	NA	NA	NA	2.49799e-07	2	38925155	3440	0.01981	CD28+ CD45RA+ CD8br %CD8br	TRUE	reported	QyeyiC	textfile	2	TRUE
rs139580802	T	C	T	C	1.187	-0.0648	0.001	0.0126167	FALSE	FALSE	FALSE	ebi-a-GCST90018908	17	76213606	0.1644	469126	0.6934	Coronary heart disease	Pulmonary fibrosis	Pulmonary fibrosis || ||	TRUE	igd	NA	NA	NA	NA	NA	NA	NA	9.90992e-06	17	76213606	3440	0.2682	CD28+ CD45RA+ CD8br %CD8br	TRUE	reported	QyeyiC	textfile	2	TRUE
rs141596789	C	G	C	G	1.424	-0.2038	9e-04	0.0105435	FALSE	TRUE	FALSE	ebi-a-GCST90018908	7	28687227	0.1786	469126	0.2538	Coronary heart disease	Pulmonary fibrosis	Pulmonary fibrosis || ||	TRUE	igd	NA	NA	NA	NA	NA	NA	NA	9.13503e-06	7	28687227	3440	0.3204	CD28+ CD45RA+ CD8br %CD8br	TRUE	reported	QyeyiC	textfile	2	TRUE
rs143788880	A	G	A	G	0.4914	-0.049	0.0074	0.0287476	FALSE	FALSE	FALSE	ebi-a-GCST90018908	17	57361218	0.1117	469126	0.6611	Coronary heart disease	Pulmonary fibrosis	Pulmonary fibrosis || ||	TRUE	igd	NA	NA	NA	NA	NA	NA	NA	6.42096e-06	17	57361218	3440	0.1087	CD28+ CD45RA+ CD8br %CD8br	TRUE	reported	QyeyiC	textfile	2	TRUE
rs145827119	T	C	T	C	4.134	0.058	1e-04	0.0151985	FALSE	FALSE	FALSE	ebi-a-GCST90018908	20	57132122	0.1503	469126	0.6997	Coronary heart disease	Pulmonary fibrosis	Pulmonary fibrosis || ||	TRUE	igd	NA	NA	NA	NA	NA	NA	NA	6.04296e-06	20	57132122	3440	0.9121	CD28+ CD45RA+ CD8br %CD8br	TRUE	reported	QyeyiC	textfile	2	TRUE
rs146741472	A	G	A	G	3.535	-0.0706	1e-04	0.0164906	FALSE	FALSE	FALSE	ebi-a-GCST90018908	2	120215812	0.1406	469126	0.6157	Coronary heart disease	Pulmonary fibrosis	Pulmonary fibrosis || ||	TRUE	igd	NA	NA	NA	NA	NA	NA	NA	2.69699e-06	2	120215812	3440	0.7519	CD28+ CD45RA+ CD8br %CD8br	TRUE	reported	QyeyiC	textfile	2	TRUE
rs146985291	G	A	G	A	5.539	-0.066	1e-04	0.012621	FALSE	FALSE	FALSE	ebi-a-GCST90018908	3	170169608	0.1645	469126	0.688101	Coronary heart disease	Pulmonary fibrosis	Pulmonary fibrosis || ||	TRUE	igd	NA	NA	NA	NA	NA	NA	NA	6.23204e-06	3	170169608	3440	1.224	CD28+ CD45RA+ CD8br %CD8br	TRUE	reported	QyeyiC	textfile	2	TRUE
rs149655274	T	C	T	C	1.504	-0.4227	0.0012	0.00710009	FALSE	FALSE	FALSE	ebi-a-GCST90018908	4	154029285	0.2295	469126	0.0654696	Coronary heart disease	Pulmonary fibrosis	Pulmonary fibrosis || ||	TRUE	igd	NA	NA	NA	NA	NA	NA	NA	1.00399e-06	4	154029285	3440	0.3069	CD28+ CD45RA+ CD8br %CD8br	TRUE	reported	QyeyiC	textfile	2	TRUE
rs17583875	A	G	A	G	0.9979	-0.2344	0.0029	0.0214783	FALSE	FALSE	FALSE	ebi-a-GCST90018908	1	197924770	0.1244	469126	0.0596293	Coronary heart disease	Pulmonary fibrosis	Pulmonary fibrosis || ||	TRUE	igd	NA	NA	NA	NA	NA	NA	NA	8.81901e-09	1	197924770	3440	0.1731	CD28+ CD45RA+ CD8br %CD8br	TRUE	reported	QyeyiC	textfile	2	TRUE
rs182236332	G	A	G	A	4.274	-0.1689	1e-04	0.00893639	FALSE	FALSE	FALSE	ebi-a-GCST90018908	7	124954943	0.2035	469126	0.4066	Coronary heart disease	Pulmonary fibrosis	Pulmonary fibrosis || ||	TRUE	igd	NA	NA	NA	NA	NA	NA	NA	1.23299e-06	7	124954943	3440	0.8797	CD28+ CD45RA+ CD8br %CD8br	TRUE	reported	QyeyiC	textfile	2	TRUE
rs184082746	C	T	C	T	3.525	0.081	1e-04	0.0101324	FALSE	FALSE	FALSE	ebi-a-GCST90018908	7	92791863	0.1855	469126	0.6624	Coronary heart disease	Pulmonary fibrosis	Pulmonary fibrosis || ||	TRUE	igd	NA	NA	NA	NA	NA	NA	NA	4.41804e-07	7	92791863	3440	0.6966	CD28+ CD45RA+ CD8br %CD8br	TRUE	reported	QyeyiC	textfile	2	TRUE
rs1879612	C	T	C	T	0.08909	-0.043	0.4751	0.477891	FALSE	FALSE	FALSE	ebi-a-GCST90018908	15	99398708	0.0363	469126	0.2361	Coronary heart disease	Pulmonary fibrosis	Pulmonary fibrosis || ||	TRUE	igd	NA	NA	NA	NA	NA	NA	NA	1.59801e-06	15	99398708	3440	0.01853	CD28+ CD45RA+ CD8br %CD8br	TRUE	reported	QyeyiC	textfile	2	TRUE
rs1978254	A	G	A	G	-0.1733	-0.0423	0.0592	0.017343	FALSE	FALSE	FALSE	ebi-a-GCST90018908	19	57281224	0.1433	469126	0.768	Coronary heart disease	Pulmonary fibrosis	Pulmonary fibrosis || ||	TRUE	igd	NA	NA	NA	NA	NA	NA	NA	9.71695e-06	19	57281224	3440	0.03911	CD28+ CD45RA+ CD8br %CD8br	TRUE	reported	QyeyiC	textfile	2	TRUE
rs2629824	G	A	G	A	-0.1289	-0.0111	0.8225	0.605334	FALSE	FALSE	FALSE	ebi-a-GCST90018908	1	114687316	0.0369	469126	0.763001	Coronary heart disease	Pulmonary fibrosis	Pulmonary fibrosis || ||	TRUE	igd	NA	NA	NA	NA	NA	NA	NA	1.52901e-07	1	114687316	3440	0.02451	CD28+ CD45RA+ CD8br %CD8br	TRUE	reported	QyeyiC	textfile	2	TRUE
rs2802930	T	C	T	C	0.4087	-0.0286	0.9894	0.909182	FALSE	FALSE	FALSE	ebi-a-GCST90018908	1	235096612	0.0648	469126	0.6592	Coronary heart disease	Pulmonary fibrosis	Pulmonary fibrosis || ||	TRUE	igd	NA	NA	NA	NA	NA	NA	NA	5.60506e-06	1	235096612	3440	0.08986	CD28+ CD45RA+ CD8br %CD8br	TRUE	reported	QyeyiC	textfile	2	TRUE
rs28460753	A	G	A	G	0.6077	-0.0225	0.0048	0.0369928	FALSE	FALSE	FALSE	ebi-a-GCST90018908	15	62991760	0.0951	469126	0.8127	Coronary heart disease	Pulmonary fibrosis	Pulmonary fibrosis || ||	TRUE	igd	NA	NA	NA	NA	NA	NA	NA	3.11702e-06	15	62991760	3440	0.1301	CD28+ CD45RA+ CD8br %CD8br	TRUE	reported	QyeyiC	textfile	2	TRUE
rs28576084	G	T	G	T	0.1012	-0.0055	0.2205	0.278281	FALSE	FALSE	FALSE	ebi-a-GCST90018908	14	82062494	0.0386	469126	0.8871	Coronary heart disease	Pulmonary fibrosis	Pulmonary fibrosis || ||	TRUE	igd	NA	NA	NA	NA	NA	NA	NA	8.04507e-06	14	82062494	3440	0.02264	CD28+ CD45RA+ CD8br %CD8br	TRUE	reported	QyeyiC	textfile	2	TRUE
rs34752208	A	G	A	G	0.1011	0.19	0.325	0.3791	FALSE	FALSE	FALSE	ebi-a-GCST90018908	9	137165566	0.0704	469126	0.00695793	Coronary heart disease	Pulmonary fibrosis	Pulmonary fibrosis || ||	TRUE	igd	NA	NA	NA	NA	NA	NA	NA	5.88695e-07	9	137165566	3440	0.0202	CD28+ CD45RA+ CD8br %CD8br	TRUE	reported	QyeyiC	textfile	2	TRUE
rs5011724	C	T	C	T	-0.09624	-0.0117	0.3209	0.50324	FALSE	FALSE	FALSE	ebi-a-GCST90018908	17	41759061	0.0351	469126	0.739701	Coronary heart disease	Pulmonary fibrosis	Pulmonary fibrosis || ||	TRUE	igd	NA	NA	NA	NA	NA	NA	NA	2.23398e-06	17	41759061	3440	0.02031	CD28+ CD45RA+ CD8br %CD8br	TRUE	reported	QyeyiC	textfile	2	TRUE
rs60220946	T	C	T	C	0.2919	-0.0811	0.0212	0.0151646	FALSE	FALSE	FALSE	ebi-a-GCST90018908	1	193505625	0.1598	469126	0.611599	Coronary heart disease	Pulmonary fibrosis	Pulmonary fibrosis || ||	TRUE	igd	NA	NA	NA	NA	NA	NA	NA	7.68299e-06	1	193505625	3440	0.06514	CD28+ CD45RA+ CD8br %CD8br	TRUE	reported	QyeyiC	textfile	2	TRUE
rs62572596	T	C	T	C	0.3597	-0.2483	0.0157	0.0279805	FALSE	FALSE	FALSE	ebi-a-GCST90018908	9	114588604	0.1115	469126	0.0259902	Coronary heart disease	Pulmonary fibrosis	Pulmonary fibrosis || ||	TRUE	igd	NA	NA	NA	NA	NA	NA	NA	5.79802e-06	9	114588604	3440	0.07921	CD28+ CD45RA+ CD8br %CD8br	TRUE	reported	QyeyiC	textfile	2	TRUE
rs7033084	T	C	T	C	0.0849	0.0651	0.5055	0.60204	FALSE	FALSE	FALSE	ebi-a-GCST90018908	9	16904641	0.0366	469126	0.0750205	Coronary heart disease	Pulmonary fibrosis	Pulmonary fibrosis || ||	TRUE	igd	NA	NA	NA	NA	NA	NA	NA	9.438e-06	9	16904641	3440	0.01914	CD28+ CD45RA+ CD8br %CD8br	TRUE	reported	QyeyiC	textfile	2	TRUE
rs72723766	C	T	C	T	-2.308	-0.1143	3e-04	0.0138784	FALSE	FALSE	FALSE	ebi-a-GCST90018908	4	152131193	0.1595	469126	0.4735	Coronary heart disease	Pulmonary fibrosis	Pulmonary fibrosis || ||	TRUE	igd	NA	NA	NA	NA	NA	NA	NA	5.68696e-06	4	152131193	3440	0.5078	CD28+ CD45RA+ CD8br %CD8br	TRUE	reported	QyeyiC	textfile	2	TRUE
rs73061672	A	T	A	T	0.1863	0.1195	0.0637	0.0572738	FALSE	TRUE	FALSE	ebi-a-GCST90018908	7	8326430	0.0892	469126	0.1804	Coronary heart disease	Pulmonary fibrosis	Pulmonary fibrosis || ||	TRUE	igd	NA	NA	NA	NA	NA	NA	NA	1.75102e-06	7	8326430	3440	0.0389	CD28+ CD45RA+ CD8br %CD8br	TRUE	reported	QyeyiC	textfile	2	TRUE
rs76014368	T	C	T	C	1.535	0.1238	7e-04	0.00576092	FALSE	FALSE	FALSE	ebi-a-GCST90018908	12	123513519	0.2574	469126	0.6305	Coronary heart disease	Pulmonary fibrosis	Pulmonary fibrosis || ||	TRUE	igd	NA	NA	NA	NA	NA	NA	NA	8.65605e-06	12	123513519	3440	0.3446	CD28+ CD45RA+ CD8br %CD8br	TRUE	reported	QyeyiC	textfile	2	TRUE
rs76313555	T	C	T	C	0.4644	0.364	0.0083	0.01197	FALSE	FALSE	FALSE	ebi-a-GCST90018908	3	59914042	0.2905	469126	0.2102	Coronary heart disease	Pulmonary fibrosis	Pulmonary fibrosis || ||	TRUE	igd	NA	NA	NA	NA	NA	NA	NA	6.09705e-06	3	59914042	3440	0.1025	CD28+ CD45RA+ CD8br %CD8br	TRUE	reported	QyeyiC	textfile	2	TRUE
rs76668354	G	C	G	C	0.5165	-0.0498	0.0089	0.0767811	FALSE	TRUE	FALSE	ebi-a-GCST90018908	2	103587624	0.0693	469126	0.472799	Coronary heart disease	Pulmonary fibrosis	Pulmonary fibrosis || ||	TRUE	igd	NA	NA	NA	NA	NA	NA	NA	3.52598e-07	2	103587624	3440	0.1012	CD28+ CD45RA+ CD8br %CD8br	TRUE	reported	QyeyiC	textfile	2	TRUE
rs79638560	A	C	A	C	-1.499	0.3453	9e-04	0.0125563	FALSE	FALSE	FALSE	ebi-a-GCST90018908	4	183402200	0.169	469126	0.0409798	Coronary heart disease	Pulmonary fibrosis	Pulmonary fibrosis || ||	TRUE	igd	NA	NA	NA	NA	NA	NA	NA	4.72596e-06	4	183402200	3440	0.327	CD28+ CD45RA+ CD8br %CD8br	TRUE	reported	QyeyiC	textfile	2	TRUE
rs9260902	C	T	C	T	-0.117	0.0205	0.4702	0.803768	FALSE	FALSE	FALSE	ebi-a-GCST90018908	6	29947740	0.0508	469126	0.6871	Coronary heart disease	Pulmonary fibrosis	Pulmonary fibrosis || ||	TRUE	igd	NA	NA	NA	NA	NA	NA	NA	5.68696e-07	6	29947740	3440	0.02335	CD28+ CD45RA+ CD8br %CD8br	TRUE	reported	QyeyiC	textfile	2	TRUE
rs9577271	G	A	G	A	0.1114	-0.0247	0.1812	0.14374	FALSE	FALSE	FALSE	ebi-a-GCST90018908	13	114096507	0.0489	469126	0.6136	Coronary heart disease	Pulmonary fibrosis	Pulmonary fibrosis || ||	TRUE	igd	NA	NA	NA	NA	NA	NA	NA	5.45595e-06	13	114096507	3440	0.02447	CD28+ CD45RA+ CD8br %CD8br	TRUE	reported	QyeyiC	textfile	2	TRUE
rs9792050	T	G	T	G	-0.1499	-0.0239	0.8994	0.91959	FALSE	FALSE	FALSE	ebi-a-GCST90018908	7	31164655	0.0598	469126	0.6895	Coronary heart disease	Pulmonary fibrosis	Pulmonary fibrosis || ||	TRUE	igd	NA	NA	NA	NA	NA	NA	NA	1.72799e-06	7	31164655	3440	0.03129	CD28+ CD45RA+ CD8br %CD8br	TRUE	reported	QyeyiC	textfile	2	TRUE
rs10094039	G	A	G	A	-0.137	0.0135	0.7531	0.595762	FALSE	FALSE	FALSE	ebi-a-GCST90018908	8	130589676	0.0356	469126	0.7045	Coronary heart disease	Pulmonary fibrosis	Pulmonary fibrosis || ||	TRUE	igd	NA	NA	NA	NA	NA	NA	NA	9.08908e-07	8	130589676	3629	0.02784	CD14+ CD16- monocyte AC	TRUE	reported	rYUx4l	textfile	2	TRUE
rs111463078	A	T	A	T	0.3431	0.3256	0.0263	0.0284514	FALSE	TRUE	FALSE	ebi-a-GCST90018908	8	2350689	0.1411	469126	0.0210499	Coronary heart disease	Pulmonary fibrosis	Pulmonary fibrosis || ||	TRUE	igd	NA	NA	NA	NA	NA	NA	NA	6.83093e-06	8	2350689	3629	0.07615	CD14+ CD16- monocyte AC	TRUE	reported	rYUx4l	textfile	2	TRUE
rs11177104	A	G	A	G	-0.6203	-0.0272	0.0076	0.0338	FALSE	FALSE	FALSE	ebi-a-GCST90018908	12	68605883	0.0874	469126	0.755699	Coronary heart disease	Pulmonary fibrosis	Pulmonary fibrosis || ||	TRUE	igd	NA	NA	NA	NA	NA	NA	NA	4.583e-06	12	68605883	3629	0.1351	CD14+ CD16- monocyte AC	TRUE	reported	rYUx4l	textfile	2	TRUE
rs118111037	T	C	T	C	-1.458	0.1172	0.0012	0.0205207	FALSE	FALSE	FALSE	ebi-a-GCST90018908	22	35958024	0.1319	469126	0.3744	Coronary heart disease	Pulmonary fibrosis	Pulmonary fibrosis || ||	TRUE	igd	NA	NA	NA	NA	NA	NA	NA	6.81397e-06	22	35958024	3629	0.3235	CD14+ CD16- monocyte AC	TRUE	reported	rYUx4l	textfile	2	TRUE
rs12501003	G	A	G	A	0.1613	-0.0509	0.1674	0.052792	FALSE	FALSE	FALSE	ebi-a-GCST90018908	4	92510918	0.0742	469126	0.4929	Coronary heart disease	Pulmonary fibrosis	Pulmonary fibrosis || ||	TRUE	igd	NA	NA	NA	NA	NA	NA	NA	4.44795e-07	4	92510918	3629	0.03189	CD14+ CD16- monocyte AC	TRUE	reported	rYUx4l	textfile	2	TRUE
rs13121143	C	T	C	T	0.1703	-0.009	0.1536	0.25797	FALSE	FALSE	FALSE	ebi-a-GCST90018908	4	190199873	0.0537	469126	0.8666	Coronary heart disease	Pulmonary fibrosis	Pulmonary fibrosis || ||	TRUE	igd	NA	NA	NA	NA	NA	NA	NA	2.751e-07	4	190199873	3629	0.03307	CD14+ CD16- monocyte AC	TRUE	reported	rYUx4l	textfile	2	TRUE
rs1375493	A	G	A	G	0.1517	-0.0849	0.3781	0.517525	FALSE	FALSE	FALSE	ebi-a-GCST90018908	2	182323766	0.0353	469126	0.0161901	Coronary heart disease	Pulmonary fibrosis	Pulmonary fibrosis || ||	TRUE	igd	NA	NA	NA	NA	NA	NA	NA	9.91791e-10	2	182323766	3629	0.02476	CD14+ CD16- monocyte AC	TRUE	reported	rYUx4l	textfile	2	TRUE
rs149927978	C	T	C	T	-0.5694	0.0834	0.0087	0.00743274	FALSE	FALSE	FALSE	ebi-a-GCST90018908	14	105638349	0.2145	469126	0.697301	Coronary heart disease	Pulmonary fibrosis	Pulmonary fibrosis || ||	TRUE	igd	NA	NA	NA	NA	NA	NA	NA	9.36009e-06	14	105638349	3629	0.1283	CD14+ CD16- monocyte AC	TRUE	reported	rYUx4l	textfile	2	TRUE
rs150649461	C	G	C	G	0.2921	0.0606	0.0459	0.0185797	FALSE	TRUE	FALSE	ebi-a-GCST90018908	1	92925654	0.1341	469126	0.651199	Coronary heart disease	Pulmonary fibrosis	Pulmonary fibrosis || ||	TRUE	igd	NA	NA	NA	NA	NA	NA	NA	4.83203e-06	1	92925654	3629	0.06379	CD14+ CD16- monocyte AC	TRUE	reported	rYUx4l	textfile	2	TRUE
rs17465420	C	T	C	T	0.1094	0.0029	0.4241	0.549765	FALSE	FALSE	FALSE	ebi-a-GCST90018908	1	38398588	0.0353	469126	0.9336	Coronary heart disease	Pulmonary fibrosis	Pulmonary fibrosis || ||	TRUE	igd	NA	NA	NA	NA	NA	NA	NA	9.53103e-06	1	38398588	3629	0.02467	CD14+ CD16- monocyte AC	TRUE	reported	rYUx4l	textfile	2	TRUE
rs183716470	G	T	G	T	-0.2044	0.0936	0.081	0.0320068	FALSE	FALSE	FALSE	ebi-a-GCST90018908	3	81299703	0.1034	469126	0.3654	Coronary heart disease	Pulmonary fibrosis	Pulmonary fibrosis || ||	TRUE	igd	NA	NA	NA	NA	NA	NA	NA	6.32004e-06	3	81299703	3629	0.04519	CD14+ CD16- monocyte AC	TRUE	reported	rYUx4l	textfile	2	TRUE
rs189962728	C	T	C	T	-2.572	-0.0275	4e-04	0.0183462	FALSE	FALSE	FALSE	ebi-a-GCST90018908	4	58124445	0.1166	469126	0.8136	Coronary heart disease	Pulmonary fibrosis	Pulmonary fibrosis || ||	TRUE	igd	NA	NA	NA	NA	NA	NA	NA	5.67205e-06	4	58124445	3629	0.5658	CD14+ CD16- monocyte AC	TRUE	reported	rYUx4l	textfile	2	TRUE
rs2120231	G	T	G	T	-0.1154	0.0035	0.5141	0.511969	FALSE	FALSE	FALSE	ebi-a-GCST90018908	17	1015996	0.0351	469126	0.9196	Coronary heart disease	Pulmonary fibrosis	Pulmonary fibrosis || ||	TRUE	igd	NA	NA	NA	NA	NA	NA	NA	1.81798e-06	17	1015996	3629	0.02415	CD14+ CD16- monocyte AC	TRUE	reported	rYUx4l	textfile	2	TRUE
rs2247998	A	G	A	G	-0.1145	0.0468	0.6503	0.610762	FALSE	FALSE	FALSE	ebi-a-GCST90018908	16	85801445	0.0411	469126	0.2548	Coronary heart disease	Pulmonary fibrosis	Pulmonary fibrosis || ||	TRUE	igd	NA	NA	NA	NA	NA	NA	NA	6.69993e-06	16	85801445	3629	0.0254	CD14+ CD16- monocyte AC	TRUE	reported	rYUx4l	textfile	2	TRUE
rs2418135	A	G	A	G	-0.1487	0.0072	0.5236	0.553924	FALSE	FALSE	FALSE	ebi-a-GCST90018908	9	113901309	0.0349	469126	0.8354	Coronary heart disease	Pulmonary fibrosis	Pulmonary fibrosis || ||	TRUE	igd	NA	NA	NA	NA	NA	NA	NA	1.16001e-09	9	113901309	3629	0.02438	CD14+ CD16- monocyte AC	TRUE	reported	rYUx4l	textfile	2	TRUE
rs28437286	G	A	G	A	-0.3633	-0.1295	0.0222	0.0259814	FALSE	FALSE	FALSE	ebi-a-GCST90018908	21	43063279	0.1501	469126	0.3882	Coronary heart disease	Pulmonary fibrosis	Pulmonary fibrosis || ||	TRUE	igd	NA	NA	NA	NA	NA	NA	NA	8.33105e-06	21	43063279	3629	0.08142	CD14+ CD16- monocyte AC	TRUE	reported	rYUx4l	textfile	2	TRUE
rs2904118	T	C	T	C	-0.1157	-0.0542	0.6645	0.73396	FALSE	FALSE	FALSE	ebi-a-GCST90018908	2	56402320	0.0409	469126	0.185	Coronary heart disease	Pulmonary fibrosis	Pulmonary fibrosis || ||	TRUE	igd	NA	NA	NA	NA	NA	NA	NA	6.99407e-06	2	56402320	3629	0.02572	CD14+ CD16- monocyte AC	TRUE	reported	rYUx4l	textfile	2	TRUE
rs310730	C	T	C	T	0.3004	-0.0113	0.0338	0.140413	FALSE	FALSE	FALSE	ebi-a-GCST90018908	3	4328811	0.0593	469126	0.8485	Coronary heart disease	Pulmonary fibrosis	Pulmonary fibrosis || ||	TRUE	igd	NA	NA	NA	NA	NA	NA	NA	5.91099e-06	3	4328811	3629	0.06623	CD14+ CD16- monocyte AC	TRUE	reported	rYUx4l	textfile	2	TRUE
rs41331448	G	A	G	A	0.7646	0.5126	0.0056	0.0096949	FALSE	FALSE	FALSE	ebi-a-GCST90018908	13	21289312	0.1934	469126	0.008019	Coronary heart disease	Pulmonary fibrosis	Pulmonary fibrosis || ||	TRUE	igd	NA	NA	NA	NA	NA	NA	NA	3.46897e-06	13	21289312	3629	0.1645	CD14+ CD16- monocyte AC	TRUE	reported	rYUx4l	textfile	2	TRUE
rs445	T	C	T	C	-0.1822	0.0267	0.1941	0.146635	FALSE	FALSE	FALSE	ebi-a-GCST90018908	7	92408370	0.0593	469126	0.652701	Coronary heart disease	Pulmonary fibrosis	Pulmonary fibrosis || ||	TRUE	igd	NA	NA	NA	NA	NA	NA	NA	1.36301e-09	7	92408370	3629	0.02999	CD14+ CD16- monocyte AC	TRUE	reported	rYUx4l	textfile	2	TRUE
rs536943	G	A	G	A	-0.1442	0.0267	0.1637	0.107567	FALSE	FALSE	FALSE	ebi-a-GCST90018908	3	173213883	0.0562	469126	0.6349	Coronary heart disease	Pulmonary fibrosis	Pulmonary fibrosis || ||	TRUE	igd	NA	NA	NA	NA	NA	NA	NA	7.78198e-06	3	173213883	3629	0.03221	CD14+ CD16- monocyte AC	TRUE	reported	rYUx4l	textfile	2	TRUE
rs55779804	C	G	C	G	-0.1931	0.0715	0.0805	0.148871	FALSE	TRUE	FALSE	ebi-a-GCST90018908	19	6371660	0.0653	469126	0.273	Coronary heart disease	Pulmonary fibrosis	Pulmonary fibrosis || ||	TRUE	igd	NA	NA	NA	NA	NA	NA	NA	7.37497e-06	19	6371660	3629	0.04302	CD14+ CD16- monocyte AC	TRUE	reported	rYUx4l	textfile	2	TRUE
rs56010301	T	C	T	C	-0.1354	0.0924	0.2097	0.134863	FALSE	FALSE	FALSE	ebi-a-GCST90018908	5	52645510	0.0478	469126	0.05297	Coronary heart disease	Pulmonary fibrosis	Pulmonary fibrosis || ||	TRUE	igd	NA	NA	NA	NA	NA	NA	NA	4.34e-06	5	52645510	3629	0.02942	CD14+ CD16- monocyte AC	TRUE	reported	rYUx4l	textfile	2	TRUE
rs58581511	G	T	G	T	-0.1782	0.0734	0.1291	0.212197	FALSE	FALSE	FALSE	ebi-a-GCST90018908	17	57950621	0.0554	469126	0.1855	Coronary heart disease	Pulmonary fibrosis	Pulmonary fibrosis || ||	TRUE	igd	NA	NA	NA	NA	NA	NA	NA	7.11197e-07	17	57950621	3629	0.03587	CD14+ CD16- monocyte AC	TRUE	reported	rYUx4l	textfile	2	TRUE
rs58943387	G	T	G	T	-0.1471	0.0408	0.1768	0.173566	FALSE	FALSE	FALSE	ebi-a-GCST90018908	3	190720967	0.0478	469126	0.3929	Coronary heart disease	Pulmonary fibrosis	Pulmonary fibrosis || ||	TRUE	igd	NA	NA	NA	NA	NA	NA	NA	2.89801e-06	3	190720967	3629	0.0314	CD14+ CD16- monocyte AC	TRUE	reported	rYUx4l	textfile	2	TRUE
rs613224	C	T	C	T	0.3132	0.1776	0.0366	0.0162006	FALSE	FALSE	FALSE	ebi-a-GCST90018908	8	2803266	0.1568	469126	0.2573	Coronary heart disease	Pulmonary fibrosis	Pulmonary fibrosis || ||	TRUE	igd	NA	NA	NA	NA	NA	NA	NA	6.53296e-07	8	2803266	3629	0.06285	CD14+ CD16- monocyte AC	TRUE	reported	rYUx4l	textfile	2	TRUE
rs78355921	C	G	C	G	-0.1946	-0.0656	0.0915	0.0338091	FALSE	TRUE	FALSE	ebi-a-GCST90018908	1	159941852	0.105	469126	0.5318	Coronary heart disease	Pulmonary fibrosis	Pulmonary fibrosis || ||	TRUE	igd	NA	NA	NA	NA	NA	NA	NA	2.65497e-06	1	159941852	3629	0.04137	CD14+ CD16- monocyte AC	TRUE	reported	rYUx4l	textfile	2	TRUE
rs8076666	G	A	G	A	0.1284	-0.0184	0.7778	0.890628	FALSE	FALSE	FALSE	ebi-a-GCST90018908	17	78223817	0.0579	469126	0.7511	Coronary heart disease	Pulmonary fibrosis	Pulmonary fibrosis || ||	TRUE	igd	NA	NA	NA	NA	NA	NA	NA	7.82294e-06	17	78223817	3629	0.02869	CD14+ CD16- monocyte AC	TRUE	reported	rYUx4l	textfile	2	TRUE
rs9599503	C	T	C	T	-0.1276	-0.0539	0.2827	0.133978	FALSE	FALSE	FALSE	ebi-a-GCST90018908	13	35314819	0.0542	469126	0.32	Coronary heart disease	Pulmonary fibrosis	Pulmonary fibrosis || ||	TRUE	igd	NA	NA	NA	NA	NA	NA	NA	1.67699e-06	13	35314819	3629	0.02661	CD14+ CD16- monocyte AC	TRUE	reported	rYUx4l	textfile	2	TRUE
rs1002938	T	A	T	A	-0.275	-0.0721	0.0776	0.0393229	FALSE	TRUE	FALSE	ebi-a-GCST90018908	10	99461284	0.0972	469126	0.4584	Coronary heart disease	Pulmonary fibrosis	Pulmonary fibrosis || ||	TRUE	igd	NA	NA	NA	NA	NA	NA	NA	2.123e-08	10	99461284	3408	0.04897	CD39+ CD4+ AC	TRUE	reported	dwecDX	textfile	2	TRUE
rs10800381	T	C	T	C	0.1562	-0.0815	0.1643	0.27175	FALSE	FALSE	FALSE	ebi-a-GCST90018908	1	168744353	0.0422	469126	0.0537799	Coronary heart disease	Pulmonary fibrosis	Pulmonary fibrosis || ||	TRUE	igd	NA	NA	NA	NA	NA	NA	NA	9.37001e-06	1	168744353	3408	0.03519	CD39+ CD4+ AC	TRUE	reported	dwecDX	textfile	2	TRUE
rs10882324	T	C	T	C	-0.1207	-0.0179	0.3498	0.313584	FALSE	FALSE	FALSE	ebi-a-GCST90018908	10	82674931	0.0396	469126	0.6503	Coronary heart disease	Pulmonary fibrosis	Pulmonary fibrosis || ||	TRUE	igd	NA	NA	NA	NA	NA	NA	NA	4.96398e-06	10	82674931	3408	0.0264	CD39+ CD4+ AC	TRUE	reported	dwecDX	textfile	2	TRUE
rs10882701	C	A	C	A	-0.4118	-0.0271	0.5139	0.515735	FALSE	FALSE	FALSE	ebi-a-GCST90018908	10	97741071	0.0365	469126	0.4578	Coronary heart disease	Pulmonary fibrosis	Pulmonary fibrosis || ||	TRUE	igd	NA	NA	NA	NA	NA	NA	NA	3.85301e-59	10	97741071	3408	0.0249	CD39+ CD4+ AC	TRUE	reported	dwecDX	textfile	2	TRUE
rs112392069	T	A	T	A	0.2664	-0.0087	0.0491	0.0132258	FALSE	TRUE	FALSE	ebi-a-GCST90018908	10	98925325	0.1698	469126	0.9591	Coronary heart disease	Pulmonary fibrosis	Pulmonary fibrosis || ||	TRUE	igd	NA	NA	NA	NA	NA	NA	NA	7.01504e-06	10	98925325	3408	0.05919	CD39+ CD4+ AC	TRUE	reported	dwecDX	textfile	2	TRUE
rs113087753	A	G	A	G	0.2554	-0.0066	0.0524	0.0342401	FALSE	FALSE	FALSE	ebi-a-GCST90018908	7	80556308	0.0985	469126	0.9467	Coronary heart disease	Pulmonary fibrosis	Pulmonary fibrosis || ||	TRUE	igd	NA	NA	NA	NA	NA	NA	NA	6.27393e-06	7	80556308	3408	0.05646	CD39+ CD4+ AC	TRUE	reported	dwecDX	textfile	2	TRUE
rs114844216	C	T	C	T	0.6311	-0.0102	0.0459	0.00982886	FALSE	FALSE	FALSE	ebi-a-GCST90018908	10	98158952	0.1884	469126	0.9568	Coronary heart disease	Pulmonary fibrosis	Pulmonary fibrosis || ||	TRUE	igd	NA	NA	NA	NA	NA	NA	NA	2.66011e-25	10	98158952	3408	0.06024	CD39+ CD4+ AC	TRUE	reported	dwecDX	textfile	2	TRUE
rs11598645	C	T	C	T	-0.6196	0.0747	0.011	0.0243282	FALSE	FALSE	FALSE	ebi-a-GCST90018908	10	68351521	0.1186	469126	0.529	Coronary heart disease	Pulmonary fibrosis	Pulmonary fibrosis || ||	TRUE	igd	NA	NA	NA	NA	NA	NA	NA	5.74196e-06	10	68351521	3408	0.1364	CD39+ CD4+ AC	TRUE	reported	dwecDX	textfile	2	TRUE
rs11718018	C	T	C	T	-0.1208	0.061	0.4134	0.391862	FALSE	FALSE	FALSE	ebi-a-GCST90018908	3	60364770	0.037	469126	0.0994008	Coronary heart disease	Pulmonary fibrosis	Pulmonary fibrosis || ||	TRUE	igd	NA	NA	NA	NA	NA	NA	NA	3.18002e-06	3	60364770	3408	0.02589	CD39+ CD4+ AC	TRUE	reported	dwecDX	textfile	2	TRUE
rs12778797	C	T	C	T	0.2544	-0.0244	0.3841	0.382227	FALSE	FALSE	FALSE	ebi-a-GCST90018908	10	96998688	0.0372	469126	0.512	Coronary heart disease	Pulmonary fibrosis	Pulmonary fibrosis || ||	TRUE	igd	NA	NA	NA	NA	NA	NA	NA	3.11674e-21	10	96998688	3408	0.02672	CD39+ CD4+ AC	TRUE	reported	dwecDX	textfile	2	TRUE
rs138807420	T	A	T	A	1.022	0.1238	0.0034	0.0246056	FALSE	TRUE	FALSE	ebi-a-GCST90018908	5	6231929	0.1168	469126	0.2891	Coronary heart disease	Pulmonary fibrosis	Pulmonary fibrosis || ||	TRUE	igd	NA	NA	NA	NA	NA	NA	NA	5.82103e-07	5	6231929	3408	0.204	CD39+ CD4+ AC	TRUE	reported	dwecDX	textfile	2	TRUE
rs139577399	C	T	C	T	-0.3243	-0.0513	0.0414	0.0101061	FALSE	FALSE	FALSE	ebi-a-GCST90018908	7	23203415	0.2028	469126	0.8002	Coronary heart disease	Pulmonary fibrosis	Pulmonary fibrosis || ||	TRUE	igd	NA	NA	NA	NA	NA	NA	NA	4.69105e-07	7	23203415	3408	0.06424	CD39+ CD4+ AC	TRUE	reported	dwecDX	textfile	2	TRUE
rs140503524	T	C	T	C	-1.428	-0.0756	0.0021	0.0282343	FALSE	FALSE	FALSE	ebi-a-GCST90018908	11	44646709	0.1148	469126	0.510301	Coronary heart disease	Pulmonary fibrosis	Pulmonary fibrosis || ||	TRUE	igd	NA	NA	NA	NA	NA	NA	NA	3.49398e-06	11	44646709	3408	0.3074	CD39+ CD4+ AC	TRUE	reported	dwecDX	textfile	2	TRUE
rs1410600	T	C	T	C	-0.2402	0.0152	0.4073	0.625778	FALSE	FALSE	FALSE	ebi-a-GCST90018908	10	97070694	0.0359	469126	0.6723	Coronary heart disease	Pulmonary fibrosis	Pulmonary fibrosis || ||	TRUE	igd	NA	NA	NA	NA	NA	NA	NA	1.19812e-19	10	97070694	3408	0.02632	CD39+ CD4+ AC	TRUE	reported	dwecDX	textfile	2	TRUE
rs145557266	G	A	G	A	0.7936	-0.0429	0.021	0.0128145	FALSE	FALSE	FALSE	ebi-a-GCST90018908	10	95850055	0.1412	469126	0.7612	Coronary heart disease	Pulmonary fibrosis	Pulmonary fibrosis || ||	TRUE	igd	NA	NA	NA	NA	NA	NA	NA	2.4581e-18	10	95850055	3408	0.09034	CD39+ CD4+ AC	TRUE	reported	dwecDX	textfile	2	TRUE
rs149951966	C	T	C	T	0.1983	-0.0161	0.1034	0.19711	FALSE	FALSE	FALSE	ebi-a-GCST90018908	17	41137136	0.0467	469126	0.73	Coronary heart disease	Pulmonary fibrosis	Pulmonary fibrosis || ||	TRUE	igd	NA	NA	NA	NA	NA	NA	NA	4.98896e-06	17	41137136	3408	0.04337	CD39+ CD4+ AC	TRUE	reported	dwecDX	textfile	2	TRUE
rs17091864	G	A	G	A	0.5315	0.0048	0.0123	0.0400006	FALSE	FALSE	FALSE	ebi-a-GCST90018908	14	57103379	0.0971	469126	0.9605	Coronary heart disease	Pulmonary fibrosis	Pulmonary fibrosis || ||	TRUE	igd	NA	NA	NA	NA	NA	NA	NA	9.87802e-06	14	57103379	3408	0.1201	CD39+ CD4+ AC	TRUE	reported	dwecDX	textfile	2	TRUE
rs191265355	C	T	C	T	1.095	0.2036	0.0028	0.01304	FALSE	FALSE	FALSE	ebi-a-GCST90018908	2	123442119	0.3131	469126	0.5155	Coronary heart disease	Pulmonary fibrosis	Pulmonary fibrosis || ||	TRUE	igd	NA	NA	NA	NA	NA	NA	NA	9.40199e-06	2	123442119	3408	0.2467	CD39+ CD4+ AC	TRUE	reported	dwecDX	textfile	2	TRUE
rs2251521	T	C	T	C	-0.199	-0.0051	0.1021	0.294659	FALSE	FALSE	FALSE	ebi-a-GCST90018908	10	109471331	0.0419	469126	0.9038	Coronary heart disease	Pulmonary fibrosis	Pulmonary fibrosis || ||	TRUE	igd	NA	NA	NA	NA	NA	NA	NA	3.35699e-06	10	109471331	3408	0.04274	CD39+ CD4+ AC	TRUE	reported	dwecDX	textfile	2	TRUE
rs35163827	G	A	G	A	-0.3193	0.2362	0.0392	0.0177547	FALSE	FALSE	FALSE	ebi-a-GCST90018908	8	9606332	0.1354	469126	0.0810998	Coronary heart disease	Pulmonary fibrosis	Pulmonary fibrosis || ||	TRUE	igd	NA	NA	NA	NA	NA	NA	NA	7.72592e-06	8	9606332	3408	0.07127	CD39+ CD4+ AC	TRUE	reported	dwecDX	textfile	2	TRUE
rs4321083	A	G	A	G	0.156	0.0277	0.2139	0.227695	FALSE	FALSE	FALSE	ebi-a-GCST90018908	13	84031916	0.0403	469126	0.491501	Coronary heart disease	Pulmonary fibrosis	Pulmonary fibrosis || ||	TRUE	igd	NA	NA	NA	NA	NA	NA	NA	7.07995e-07	13	84031916	3408	0.03139	CD39+ CD4+ AC	TRUE	reported	dwecDX	textfile	2	TRUE
rs57516532	T	C	T	C	0.3142	0.1985	0.0342	0.0396167	FALSE	FALSE	FALSE	ebi-a-GCST90018908	7	1172869	0.0914	469126	0.02988	Coronary heart disease	Pulmonary fibrosis	Pulmonary fibrosis || ||	TRUE	igd	NA	NA	NA	NA	NA	NA	NA	7.25905e-06	7	1172869	3408	0.06993	CD39+ CD4+ AC	TRUE	reported	dwecDX	textfile	2	TRUE
rs59143200	C	T	C	T	-0.1181	-0.0472	0.4325	0.425474	FALSE	FALSE	FALSE	ebi-a-GCST90018908	19	1092511	0.0375	469126	0.2077	Coronary heart disease	Pulmonary fibrosis	Pulmonary fibrosis || ||	TRUE	igd	NA	NA	NA	NA	NA	NA	NA	5.47596e-06	19	1092511	3408	0.02594	CD39+ CD4+ AC	TRUE	reported	dwecDX	textfile	2	TRUE
rs62421103	T	G	T	G	0.2313	0.108	0.0712	0.0689654	FALSE	FALSE	FALSE	ebi-a-GCST90018908	6	113160344	0.071	469126	0.1284	Coronary heart disease	Pulmonary fibrosis	Pulmonary fibrosis || ||	TRUE	igd	NA	NA	NA	NA	NA	NA	NA	4.73097e-06	6	113160344	3408	0.05047	CD39+ CD4+ AC	TRUE	reported	dwecDX	textfile	2	TRUE
rs72968495	C	T	C	T	2.034	-0.0597	7e-04	0.021966	FALSE	FALSE	FALSE	ebi-a-GCST90018908	6	119638473	0.1219	469126	0.624499	Coronary heart disease	Pulmonary fibrosis	Pulmonary fibrosis || ||	TRUE	igd	NA	NA	NA	NA	NA	NA	NA	5.36698e-06	6	119638473	3408	0.4463	CD39+ CD4+ AC	TRUE	reported	dwecDX	textfile	2	TRUE
rs74791100	C	T	C	T	0.5331	0.0446	0.0123	0.00808082	FALSE	FALSE	FALSE	ebi-a-GCST90018908	9	86052403	0.2101	469126	0.832	Coronary heart disease	Pulmonary fibrosis	Pulmonary fibrosis || ||	TRUE	igd	NA	NA	NA	NA	NA	NA	NA	5.27995e-06	9	86052403	3408	0.1169	CD39+ CD4+ AC	TRUE	reported	dwecDX	textfile	2	TRUE
rs78027772	A	G	A	G	0.2207	-0.0056	0.0848	0.11022	FALSE	FALSE	FALSE	ebi-a-GCST90018908	7	126248228	0.0592	469126	0.9249	Coronary heart disease	Pulmonary fibrosis	Pulmonary fibrosis || ||	TRUE	igd	NA	NA	NA	NA	NA	NA	NA	2.151e-06	7	126248228	3408	0.04649	CD39+ CD4+ AC	TRUE	reported	dwecDX	textfile	2	TRUE
rs8076447	A	G	A	G	0.1441	-0.0045	0.2515	0.164125	FALSE	FALSE	FALSE	ebi-a-GCST90018908	17	75229883	0.046	469126	0.9215	Coronary heart disease	Pulmonary fibrosis	Pulmonary fibrosis || ||	TRUE	igd	NA	NA	NA	NA	NA	NA	NA	7.47997e-07	17	75229883	3408	0.02906	CD39+ CD4+ AC	TRUE	reported	dwecDX	textfile	2	TRUE
rs821702	G	A	G	A	-0.1393	0.0118	0.7525	0.669311	FALSE	FALSE	FALSE	ebi-a-GCST90018908	10	108095070	0.0363	469126	0.7446	Coronary heart disease	Pulmonary fibrosis	Pulmonary fibrosis || ||	TRUE	igd	NA	NA	NA	NA	NA	NA	NA	2.07802e-06	10	108095070	3408	0.0293	CD39+ CD4+ AC	TRUE	reported	dwecDX	textfile	2	TRUE
rs10033650	T	G	T	G	0.2734	-0.1687	0.1083	0.0827314	FALSE	FALSE	FALSE	ebi-a-GCST90018908	4	53954014	0.0709	469126	0.01734	Coronary heart disease	Pulmonary fibrosis	Pulmonary fibrosis || ||	TRUE	igd	NA	NA	NA	NA	NA	NA	NA	1.60299e-06	4	53954014	1634	0.05678	CD33 on CD33dim HLA DR+ CD11b-	TRUE	reported	lmyNp2	textfile	2	TRUE
rs10869456	G	A	G	A	-0.2539	-0.0474	0.8767	0.706784	FALSE	FALSE	FALSE	ebi-a-GCST90018908	9	77499330	0.0422	469126	0.261	Coronary heart disease	Pulmonary fibrosis	Pulmonary fibrosis || ||	TRUE	igd	NA	NA	NA	NA	NA	NA	NA	3.93704e-06	9	77499330	1634	0.05483	CD33 on CD33dim HLA DR+ CD11b-	TRUE	reported	lmyNp2	textfile	2	TRUE
rs112807165	G	A	G	A	0.4861	0.0562	0.0324	0.00710366	FALSE	FALSE	FALSE	ebi-a-GCST90018908	20	38092873	0.2604	469126	0.8291	Coronary heart disease	Pulmonary fibrosis	Pulmonary fibrosis || ||	TRUE	igd	NA	NA	NA	NA	NA	NA	NA	4.11898e-06	20	38092873	1634	0.1052	CD33 on CD33dim HLA DR+ CD11b-	TRUE	reported	lmyNp2	textfile	2	TRUE
rs113460642	T	C	T	C	0.3152	-0.1035	0.0725	0.0233401	FALSE	FALSE	FALSE	ebi-a-GCST90018908	8	66569270	0.1489	469126	0.4867	Coronary heart disease	Pulmonary fibrosis	Pulmonary fibrosis || ||	TRUE	igd	NA	NA	NA	NA	NA	NA	NA	9.99194e-06	8	66569270	1634	0.07113	CD33 on CD33dim HLA DR+ CD11b-	TRUE	reported	lmyNp2	textfile	2	TRUE
rs11720960	C	T	C	T	-0.2641	0.0751	0.1154	0.0772836	FALSE	FALSE	FALSE	ebi-a-GCST90018908	3	123957942	0.0689	469126	0.2757	Coronary heart disease	Pulmonary fibrosis	Pulmonary fibrosis || ||	TRUE	igd	NA	NA	NA	NA	NA	NA	NA	4.94698e-06	3	123957942	1634	0.05763	CD33 on CD33dim HLA DR+ CD11b-	TRUE	reported	lmyNp2	textfile	2	TRUE
rs138564050	G	A	G	A	-0.2489	0.0393	0.1209	0.153566	FALSE	FALSE	FALSE	ebi-a-GCST90018908	18	2873692	0.051	469126	0.4407	Coronary heart disease	Pulmonary fibrosis	Pulmonary fibrosis || ||	TRUE	igd	NA	NA	NA	NA	NA	NA	NA	6.09607e-06	18	2873692	1634	0.05484	CD33 on CD33dim HLA DR+ CD11b-	TRUE	reported	lmyNp2	textfile	2	TRUE
rs139876813	T	C	T	C	-0.2801	0.0205	0.1092	0.103399	FALSE	FALSE	FALSE	ebi-a-GCST90018908	17	2689271	0.0591	469126	0.7294	Coronary heart disease	Pulmonary fibrosis	Pulmonary fibrosis || ||	TRUE	igd	NA	NA	NA	NA	NA	NA	NA	5.837e-07	17	2689271	1634	0.05585	CD33 on CD33dim HLA DR+ CD11b-	TRUE	reported	lmyNp2	textfile	2	TRUE
rs1801274	G	A	G	A	-0.261	-0.0407	0.3299	0.436305	FALSE	FALSE	FALSE	ebi-a-GCST90018908	1	161479745	0.0353	469126	0.25	Coronary heart disease	Pulmonary fibrosis	Pulmonary fibrosis || ||	TRUE	igd	NA	NA	NA	NA	NA	NA	NA	1.83781e-11	1	161479745	1634	0.03857	CD33 on CD33dim HLA DR+ CD11b-	TRUE	reported	lmyNp2	textfile	2	TRUE
rs187981347	T	A	T	A	-0.4994	-0.0181	0.0303	0.024634	FALSE	TRUE	FALSE	ebi-a-GCST90018908	5	172080662	0.1194	469126	0.8796	Coronary heart disease	Pulmonary fibrosis	Pulmonary fibrosis || ||	TRUE	igd	NA	NA	NA	NA	NA	NA	NA	2.16202e-06	5	172080662	1634	0.105	CD33 on CD33dim HLA DR+ CD11b-	TRUE	reported	lmyNp2	textfile	2	TRUE
rs35305059	G	A	G	A	0.1619	-0.0055	0.5477	0.327372	FALSE	FALSE	FALSE	ebi-a-GCST90018908	12	128658240	0.0365	469126	0.8797	Coronary heart disease	Pulmonary fibrosis	Pulmonary fibrosis || ||	TRUE	igd	NA	NA	NA	NA	NA	NA	NA	5.66005e-06	12	128658240	1634	0.03555	CD33 on CD33dim HLA DR+ CD11b-	TRUE	reported	lmyNp2	textfile	2	TRUE
rs3865444	A	C	A	C	-1.119	-0.027	0.2121	0.297476	FALSE	FALSE	FALSE	ebi-a-GCST90018908	19	51727962	0.0371	469126	0.4666	Coronary heart disease	Pulmonary fibrosis	Pulmonary fibrosis || ||	TRUE	igd	NA	NA	NA	NA	NA	NA	NA	2.39883e-183	19	51727962	1634	0.03392	CD33 on CD33dim HLA DR+ CD11b-	TRUE	reported	lmyNp2	textfile	2	TRUE
rs4442789	T	C	T	C	0.2086	0.0122	0.8048	0.758885	FALSE	FALSE	FALSE	ebi-a-GCST90018908	15	98373329	0.043	469126	0.7771	Coronary heart disease	Pulmonary fibrosis	Pulmonary fibrosis || ||	TRUE	igd	NA	NA	NA	NA	NA	NA	NA	6.584e-06	15	98373329	1634	0.04613	CD33 on CD33dim HLA DR+ CD11b-	TRUE	reported	lmyNp2	textfile	2	TRUE
rs4802858	C	T	C	T	-0.188	-0.0497	0.571	0.658965	FALSE	FALSE	FALSE	ebi-a-GCST90018908	19	52253150	0.0362	469126	0.1695	Coronary heart disease	Pulmonary fibrosis	Pulmonary fibrosis || ||	TRUE	igd	NA	NA	NA	NA	NA	NA	NA	2.06001e-07	19	52253150	1634	0.03603	CD33 on CD33dim HLA DR+ CD11b-	TRUE	reported	lmyNp2	textfile	2	TRUE
rs558625031	A	G	A	G	-0.6956	-0.0687	0.0483	0.02676	FALSE	FALSE	FALSE	ebi-a-GCST90018908	19	51858911	0.2043	469126	0.736701	Coronary heart disease	Pulmonary fibrosis	Pulmonary fibrosis || ||	TRUE	igd	NA	NA	NA	NA	NA	NA	NA	1.95884e-17	19	51858911	1634	0.08096	CD33 on CD33dim HLA DR+ CD11b-	TRUE	reported	lmyNp2	textfile	2	TRUE
rs58301181	G	C	G	C	-0.4079	-0.0528	0.0872	0.0799879	FALSE	TRUE	FALSE	ebi-a-GCST90018908	19	52097261	0.058	469126	0.3627	Coronary heart disease	Pulmonary fibrosis	Pulmonary fibrosis || ||	TRUE	igd	NA	NA	NA	NA	NA	NA	NA	1.80901e-10	19	52097261	1634	0.06357	CD33 on CD33dim HLA DR+ CD11b-	TRUE	reported	lmyNp2	textfile	2	TRUE
rs6100482	G	A	G	A	-0.2023	-0.034	0.2576	0.180491	FALSE	FALSE	FALSE	ebi-a-GCST90018908	20	58103645	0.0478	469126	0.4769	Coronary heart disease	Pulmonary fibrosis	Pulmonary fibrosis || ||	TRUE	igd	NA	NA	NA	NA	NA	NA	NA	5.33495e-07	20	58103645	1634	0.04019	CD33 on CD33dim HLA DR+ CD11b-	TRUE	reported	lmyNp2	textfile	2	TRUE
rs73051934	G	A	G	A	-0.6094	0.2337	0.0278	0.0163721	FALSE	FALSE	FALSE	ebi-a-GCST90018908	19	48582916	0.1523	469126	0.1249	Coronary heart disease	Pulmonary fibrosis	Pulmonary fibrosis || ||	TRUE	igd	NA	NA	NA	NA	NA	NA	NA	7.88497e-09	19	48582916	1634	0.105	CD33 on CD33dim HLA DR+ CD11b-	TRUE	reported	lmyNp2	textfile	2	TRUE
rs7351079	G	A	G	A	-0.3832	-0.0095	0.2708	0.132541	FALSE	FALSE	FALSE	ebi-a-GCST90018908	19	51574038	0.048	469126	0.8427	Coronary heart disease	Pulmonary fibrosis	Pulmonary fibrosis || ||	TRUE	igd	NA	NA	NA	NA	NA	NA	NA	2.9067e-21	19	51574038	1634	0.03992	CD33 on CD33dim HLA DR+ CD11b-	TRUE	reported	lmyNp2	textfile	2	TRUE
rs75216873	G	A	G	A	-0.345	2.3468	0.0621	0.002505	FALSE	FALSE	FALSE	ebi-a-GCST90018908	14	53742598	0.8442	469126	0.00543701	Coronary heart disease	Pulmonary fibrosis	Pulmonary fibrosis || ||	TRUE	igd	NA	NA	NA	NA	NA	NA	NA	3.21203e-06	14	53742598	1634	0.07384	CD33 on CD33dim HLA DR+ CD11b-	TRUE	reported	lmyNp2	textfile	2	TRUE
rs76647540	T	A	T	A	-0.237	-3e-04	0.1359	0.113908	FALSE	TRUE	FALSE	ebi-a-GCST90018908	19	51088199	0.0525	469126	0.9954	Coronary heart disease	Pulmonary fibrosis	Pulmonary fibrosis || ||	TRUE	igd	NA	NA	NA	NA	NA	NA	NA	5.84602e-06	19	51088199	1634	0.05213	CD33 on CD33dim HLA DR+ CD11b-	TRUE	reported	lmyNp2	textfile	2	TRUE
rs7798098	T	C	T	C	0.2453	-0.0607	0.1233	0.114742	FALSE	FALSE	FALSE	ebi-a-GCST90018908	7	36494338	0.0521	469126	0.2444	Coronary heart disease	Pulmonary fibrosis	Pulmonary fibrosis || ||	TRUE	igd	NA	NA	NA	NA	NA	NA	NA	7.44201e-06	7	36494338	1634	0.05456	CD33 on CD33dim HLA DR+ CD11b-	TRUE	reported	lmyNp2	textfile	2	TRUE
rs78949787	T	C	T	C	0.2977	0.033	0.5535	0.561546	FALSE	FALSE	FALSE	ebi-a-GCST90018908	19	51591138	0.0356	469126	0.3536	Coronary heart disease	Pulmonary fibrosis	Pulmonary fibrosis || ||	TRUE	igd	NA	NA	NA	NA	NA	NA	NA	1.33015e-16	19	51591138	1634	0.03561	CD33 on CD33dim HLA DR+ CD11b-	TRUE	reported	lmyNp2	textfile	2	TRUE
rs9493075	A	G	A	G	-0.3934	-0.0156	0.0584	0.164242	FALSE	FALSE	FALSE	ebi-a-GCST90018908	6	132038487	0.0687	469126	0.8203	Coronary heart disease	Pulmonary fibrosis	Pulmonary fibrosis || ||	TRUE	igd	NA	NA	NA	NA	NA	NA	NA	1.19399e-06	6	132038487	1634	0.0807	CD33 on CD33dim HLA DR+ CD11b-	TRUE	reported	lmyNp2	textfile	2	TRUE
rs10035567	A	T	A	T	-0.1854	0.2334	0.0992	0.0337506	FALSE	TRUE	FALSE	ebi-a-GCST90018908	5	173005364	0.1022	469126	0.0223599	Coronary heart disease	Pulmonary fibrosis	Pulmonary fibrosis || ||	TRUE	igd	NA	NA	NA	NA	NA	NA	NA	7.03493e-06	5	173005364	3427	0.04119	CM CD8br %CD8br	TRUE	reported	hIlty7	textfile	2	TRUE
rs116515477	G	A	G	A	0.4004	-0.1383	0.0239	0.0227438	FALSE	FALSE	FALSE	ebi-a-GCST90018908	3	68134416	0.1238	469126	0.264	Coronary heart disease	Pulmonary fibrosis	Pulmonary fibrosis || ||	TRUE	igd	NA	NA	NA	NA	NA	NA	NA	1.42498e-06	3	68134416	3427	0.0829	CM CD8br %CD8br	TRUE	reported	hIlty7	textfile	2	TRUE
rs116858348	G	T	G	T	0.5202	-0.0801	0.0117	0.0265211	FALSE	FALSE	FALSE	ebi-a-GCST90018908	10	92780623	0.1023	469126	0.4337	Coronary heart disease	Pulmonary fibrosis	Pulmonary fibrosis || ||	TRUE	igd	NA	NA	NA	NA	NA	NA	NA	5.19697e-06	10	92780623	3427	0.114	CM CD8br %CD8br	TRUE	reported	hIlty7	textfile	2	TRUE
rs117299036	T	G	T	G	0.5813	-0.0729	0.0099	0.0216788	FALSE	FALSE	FALSE	ebi-a-GCST90018908	7	17645647	0.1225	469126	0.551899	Coronary heart disease	Pulmonary fibrosis	Pulmonary fibrosis || ||	TRUE	igd	NA	NA	NA	NA	NA	NA	NA	4.27297e-06	7	17645647	3427	0.1262	CM CD8br %CD8br	TRUE	reported	hIlty7	textfile	2	TRUE
rs11887842	T	C	T	C	-0.1755	-0.0166	0.1224	0.072493	FALSE	FALSE	FALSE	ebi-a-GCST90018908	2	102839478	0.0622	469126	0.7901	Coronary heart disease	Pulmonary fibrosis	Pulmonary fibrosis || ||	TRUE	igd	NA	NA	NA	NA	NA	NA	NA	8.97098e-06	2	102839478	3427	0.03947	CM CD8br %CD8br	TRUE	reported	hIlty7	textfile	2	TRUE
rs13037846	T	C	T	C	-0.2959	-0.1087	0.0363	0.0261911	FALSE	FALSE	FALSE	ebi-a-GCST90018908	20	59379480	0.1153	469126	0.346	Coronary heart disease	Pulmonary fibrosis	Pulmonary fibrosis || ||	TRUE	igd	NA	NA	NA	NA	NA	NA	NA	9.04191e-06	20	59379480	3427	0.06656	CM CD8br %CD8br	TRUE	reported	hIlty7	textfile	2	TRUE
rs16878206	G	A	G	A	0.1422	-0.0437	0.1911	0.182019	FALSE	FALSE	FALSE	ebi-a-GCST90018908	5	59816794	0.0419	469126	0.2959	Coronary heart disease	Pulmonary fibrosis	Pulmonary fibrosis || ||	TRUE	igd	NA	NA	NA	NA	NA	NA	NA	9.91791e-06	5	59816794	3427	0.03213	CM CD8br %CD8br	TRUE	reported	hIlty7	textfile	2	TRUE
rs16881729	T	C	T	C	0.248	0.0427	0.0527	0.198335	FALSE	FALSE	FALSE	ebi-a-GCST90018908	4	29389538	0.0612	469126	0.4855	Coronary heart disease	Pulmonary fibrosis	Pulmonary fibrosis || ||	TRUE	igd	NA	NA	NA	NA	NA	NA	NA	8.43995e-06	4	29389538	3427	0.05561	CM CD8br %CD8br	TRUE	reported	hIlty7	textfile	2	TRUE
rs183732116	A	G	A	G	0.3128	-0.2078	0.0427	0.0837571	FALSE	FALSE	FALSE	ebi-a-GCST90018908	2	168003021	0.0787	469126	0.00826609	Coronary heart disease	Pulmonary fibrosis	Pulmonary fibrosis || ||	TRUE	igd	NA	NA	NA	NA	NA	NA	NA	2.79698e-06	2	168003021	3427	0.06665	CM CD8br %CD8br	TRUE	reported	hIlty7	textfile	2	TRUE
rs192829014	A	G	A	G	0.5404	-0.4678	0.0109	0.001807	FALSE	FALSE	FALSE	ebi-a-GCST90018908	9	5750067	0.8795	469126	0.5948	Coronary heart disease	Pulmonary fibrosis	Pulmonary fibrosis || ||	TRUE	igd	NA	NA	NA	NA	NA	NA	NA	3.96105e-06	9	5750067	3427	0.1169	CM CD8br %CD8br	TRUE	reported	hIlty7	textfile	2	TRUE
rs2040680	C	T	C	T	-0.3202	-0.1103	0.9718	0.936269	FALSE	FALSE	FALSE	ebi-a-GCST90018908	7	88785449	0.0748	469126	0.1404	Coronary heart disease	Pulmonary fibrosis	Pulmonary fibrosis || ||	TRUE	igd	NA	NA	NA	NA	NA	NA	NA	9.90011e-06	7	88785449	3427	0.07234	CM CD8br %CD8br	TRUE	reported	hIlty7	textfile	2	TRUE
rs2123414	G	A	G	A	0.2645	0.1173	0.0455	0.0727877	FALSE	FALSE	FALSE	ebi-a-GCST90018908	10	130834276	0.0733	469126	0.1094	Coronary heart disease	Pulmonary fibrosis	Pulmonary fibrosis || ||	TRUE	igd	NA	NA	NA	NA	NA	NA	NA	8.66702e-06	10	130834276	3427	0.05938	CM CD8br %CD8br	TRUE	reported	hIlty7	textfile	2	TRUE
rs2424193	G	A	G	A	0.3458	-0.0631	0.0308	0.0304042	FALSE	FALSE	FALSE	ebi-a-GCST90018908	20	18417321	0.1106	469126	0.568	Coronary heart disease	Pulmonary fibrosis	Pulmonary fibrosis || ||	TRUE	igd	NA	NA	NA	NA	NA	NA	NA	1.275e-06	20	18417321	3427	0.07126	CM CD8br %CD8br	TRUE	reported	hIlty7	textfile	2	TRUE
rs2713981	G	A	G	A	0.1176	-0.037	0.6526	0.641741	FALSE	FALSE	FALSE	ebi-a-GCST90018908	17	70743094	0.039	469126	0.3425	Coronary heart disease	Pulmonary fibrosis	Pulmonary fibrosis || ||	TRUE	igd	NA	NA	NA	NA	NA	NA	NA	7.00793e-06	17	70743094	3427	0.02613	CM CD8br %CD8br	TRUE	reported	hIlty7	textfile	2	TRUE
rs2840005	C	T	C	T	0.1519	0.0127	0.1722	0.14792	FALSE	FALSE	FALSE	ebi-a-GCST90018908	19	56314899	0.051	469126	0.8029	Coronary heart disease	Pulmonary fibrosis	Pulmonary fibrosis || ||	TRUE	igd	NA	NA	NA	NA	NA	NA	NA	2.79402e-06	19	56314899	3427	0.03237	CM CD8br %CD8br	TRUE	reported	hIlty7	textfile	2	TRUE
rs2866112	C	G	C	G	-0.2005	-0.0306	0.8971	0.81912	FALSE	TRUE	FALSE	ebi-a-GCST90018908	19	54310961	0.0523	469126	0.5586	Coronary heart disease	Pulmonary fibrosis	Pulmonary fibrosis || ||	TRUE	igd	NA	NA	NA	NA	NA	NA	NA	7.92994e-07	19	54310961	3427	0.04054	CM CD8br %CD8br	TRUE	reported	hIlty7	textfile	2	TRUE
rs350280	G	A	G	A	-0.1208	-0.0042	0.4316	0.432222	FALSE	FALSE	FALSE	ebi-a-GCST90018908	16	12231997	0.0373	469126	0.9112	Coronary heart disease	Pulmonary fibrosis	Pulmonary fibrosis || ||	TRUE	igd	NA	NA	NA	NA	NA	NA	NA	2.63998e-06	16	12231997	3427	0.02566	CM CD8br %CD8br	TRUE	reported	hIlty7	textfile	2	TRUE
rs35069110	A	G	A	G	-0.1233	0.013	0.4613	0.46465	FALSE	FALSE	FALSE	ebi-a-GCST90018908	7	157454257	0.0366	469126	0.723801	Coronary heart disease	Pulmonary fibrosis	Pulmonary fibrosis || ||	TRUE	igd	NA	NA	NA	NA	NA	NA	NA	6.84195e-07	7	157454257	3427	0.02478	CM CD8br %CD8br	TRUE	reported	hIlty7	textfile	2	TRUE
rs35121986	C	T	C	T	0.2568	0.0253	0.0522	0.113759	FALSE	FALSE	FALSE	ebi-a-GCST90018908	2	187690214	0.0686	469126	0.7126	Coronary heart disease	Pulmonary fibrosis	Pulmonary fibrosis || ||	TRUE	igd	NA	NA	NA	NA	NA	NA	NA	9.71404e-06	2	187690214	3427	0.05797	CM CD8br %CD8br	TRUE	reported	hIlty7	textfile	2	TRUE
rs4796089	C	T	C	T	0.1638	-0.0232	0.1344	0.129018	FALSE	FALSE	FALSE	ebi-a-GCST90018908	17	33814758	0.0589	469126	0.6936	Coronary heart disease	Pulmonary fibrosis	Pulmonary fibrosis || ||	TRUE	igd	NA	NA	NA	NA	NA	NA	NA	8.97202e-06	17	33814758	3427	0.03683	CM CD8br %CD8br	TRUE	reported	hIlty7	textfile	2	TRUE
rs4868220	G	A	G	A	-0.113	-0.0499	0.5455	0.504955	FALSE	FALSE	FALSE	ebi-a-GCST90018908	5	172266325	0.0358	469126	0.163	Coronary heart disease	Pulmonary fibrosis	Pulmonary fibrosis || ||	TRUE	igd	NA	NA	NA	NA	NA	NA	NA	4.617e-06	5	172266325	3427	0.02463	CM CD8br %CD8br	TRUE	reported	hIlty7	textfile	2	TRUE
rs541367304	A	G	A	G	-1.186	-0.2419	0.0032	0.0160615	FALSE	FALSE	FALSE	ebi-a-GCST90018908	1	198283058	0.1592	469126	0.1287	Coronary heart disease	Pulmonary fibrosis	Pulmonary fibrosis || ||	TRUE	igd	NA	NA	NA	NA	NA	NA	NA	4.94504e-06	1	198283058	3427	0.2593	CM CD8br %CD8br	TRUE	reported	hIlty7	textfile	2	TRUE
rs55699240	C	G	C	G	-0.16	-0.0321	0.1936	0.221549	FALSE	TRUE	FALSE	ebi-a-GCST90018908	2	113838725	0.0398	469126	0.4203	Coronary heart disease	Pulmonary fibrosis	Pulmonary fibrosis || ||	TRUE	igd	NA	NA	NA	NA	NA	NA	NA	5.48997e-07	2	113838725	3427	0.03188	CM CD8br %CD8br	TRUE	reported	hIlty7	textfile	2	TRUE
rs62037700	T	G	T	G	-0.1237	-0.1216	0.3115	0.0868561	FALSE	FALSE	FALSE	ebi-a-GCST90018908	16	12102157	0.0651	469126	0.0618002	Coronary heart disease	Pulmonary fibrosis	Pulmonary fibrosis || ||	TRUE	igd	NA	NA	NA	NA	NA	NA	NA	4.76398e-06	16	12102157	3427	0.02699	CM CD8br %CD8br	TRUE	reported	hIlty7	textfile	2	TRUE
rs62047982	T	C	T	C	-0.1224	0.0095	0.4721	0.240852	FALSE	FALSE	FALSE	ebi-a-GCST90018908	16	53154832	0.0413	469126	0.8181	Coronary heart disease	Pulmonary fibrosis	Pulmonary fibrosis || ||	TRUE	igd	NA	NA	NA	NA	NA	NA	NA	8.97904e-07	16	53154832	3427	0.02487	CM CD8br %CD8br	TRUE	reported	hIlty7	textfile	2	TRUE
rs62463257	T	C	T	C	-0.1193	0.0697	0.5225	0.640518	FALSE	FALSE	FALSE	ebi-a-GCST90018908	7	71923809	0.0457	469126	0.1273	Coronary heart disease	Pulmonary fibrosis	Pulmonary fibrosis || ||	TRUE	igd	NA	NA	NA	NA	NA	NA	NA	2.02899e-06	7	71923809	3427	0.02506	CM CD8br %CD8br	TRUE	reported	hIlty7	textfile	2	TRUE
rs6558408	A	G	A	G	-0.1456	-0.0159	0.8039	0.591935	FALSE	FALSE	FALSE	ebi-a-GCST90018908	8	145033734	0.0372	469126	0.6689	Coronary heart disease	Pulmonary fibrosis	Pulmonary fibrosis || ||	TRUE	igd	NA	NA	NA	NA	NA	NA	NA	4.07202e-06	8	145033734	3427	0.03155	CM CD8br %CD8br	TRUE	reported	hIlty7	textfile	2	TRUE
rs66550246	G	A	G	A	-0.1351	0.026	0.2454	0.14376	FALSE	FALSE	FALSE	ebi-a-GCST90018908	3	159822228	0.0488	469126	0.5943	Coronary heart disease	Pulmonary fibrosis	Pulmonary fibrosis || ||	TRUE	igd	NA	NA	NA	NA	NA	NA	NA	4.67401e-06	3	159822228	3427	0.02946	CM CD8br %CD8br	TRUE	reported	hIlty7	textfile	2	TRUE
rs67145759	G	A	G	A	-0.1373	0.0183	0.2305	0.30613	FALSE	FALSE	FALSE	ebi-a-GCST90018908	2	38902624	0.0516	469126	0.722	Coronary heart disease	Pulmonary fibrosis	Pulmonary fibrosis || ||	TRUE	igd	NA	NA	NA	NA	NA	NA	NA	4.13e-06	2	38902624	3427	0.02976	CM CD8br %CD8br	TRUE	reported	hIlty7	textfile	2	TRUE
rs74559159	A	G	A	G	-0.3646	0.0964	0.0274	0.0177924	FALSE	FALSE	FALSE	ebi-a-GCST90018908	1	3835304	0.1427	469126	0.499501	Coronary heart disease	Pulmonary fibrosis	Pulmonary fibrosis || ||	TRUE	igd	NA	NA	NA	NA	NA	NA	NA	1.91801e-06	1	3835304	3427	0.07643	CM CD8br %CD8br	TRUE	reported	hIlty7	textfile	2	TRUE
rs75518360	T	C	T	C	0.4829	-0.106	0.0177	0.0124616	FALSE	FALSE	FALSE	ebi-a-GCST90018908	1	14881805	0.1666	469126	0.5246	Coronary heart disease	Pulmonary fibrosis	Pulmonary fibrosis || ||	TRUE	igd	NA	NA	NA	NA	NA	NA	NA	3.176e-07	1	14881805	3427	0.09427	CM CD8br %CD8br	TRUE	reported	hIlty7	textfile	2	TRUE
rs78719136	G	A	G	A	-0.3411	0.1353	0.0279	0.0159276	FALSE	FALSE	FALSE	ebi-a-GCST90018908	14	21355951	0.1452	469126	0.3512	Coronary heart disease	Pulmonary fibrosis	Pulmonary fibrosis || ||	TRUE	igd	NA	NA	NA	NA	NA	NA	NA	6.78907e-06	14	21355951	3427	0.07568	CM CD8br %CD8br	TRUE	reported	hIlty7	textfile	2	TRUE
rs78845536	G	T	G	T	0.3273	-0.0077	0.0321	0.0332945	FALSE	FALSE	FALSE	ebi-a-GCST90018908	9	10866626	0.0901	469126	0.9319	Coronary heart disease	Pulmonary fibrosis	Pulmonary fibrosis || ||	TRUE	igd	NA	NA	NA	NA	NA	NA	NA	4.26796e-06	9	10866626	3427	0.07107	CM CD8br %CD8br	TRUE	reported	hIlty7	textfile	2	TRUE
rs10036919	A	G	A	G	-0.129	0.0047	0.3392	0.370759	FALSE	FALSE	FALSE	ebi-a-GCST90018908	5	160219464	0.0379	469126	0.9005	Coronary heart disease	Pulmonary fibrosis	Pulmonary fibrosis || ||	TRUE	igd	NA	NA	NA	NA	NA	NA	NA	1.28499e-06	5	160219464	3614	0.02659	CD64 on CD14- CD16+ monocyte	TRUE	reported	pE7xRu	textfile	2	TRUE
rs11065979	T	C	T	C	0.1181	0.0248	0.4691	0.422757	FALSE	FALSE	FALSE	ebi-a-GCST90018908	12	112059557	0.0367	469126	0.4997	Coronary heart disease	Pulmonary fibrosis	Pulmonary fibrosis || ||	TRUE	igd	NA	NA	NA	NA	NA	NA	NA	4.43302e-06	12	112059557	3614	0.0257	CD64 on CD14- CD16+ monocyte	TRUE	reported	pE7xRu	textfile	2	TRUE
rs111279951	A	C	A	C	0.3	-0.1773	0.0418	0.0461798	FALSE	FALSE	FALSE	ebi-a-GCST90018908	5	18068020	0.0872	469126	0.0420504	Coronary heart disease	Pulmonary fibrosis	Pulmonary fibrosis || ||	TRUE	igd	NA	NA	NA	NA	NA	NA	NA	2.323e-06	5	18068020	3614	0.06342	CD64 on CD14- CD16+ monocyte	TRUE	reported	pE7xRu	textfile	2	TRUE
rs1138358	C	A	C	A	0.142	0.0078	0.2286	0.322647	FALSE	FALSE	FALSE	ebi-a-GCST90018908	15	80263345	0.0395	469126	0.8438	Coronary heart disease	Pulmonary fibrosis	Pulmonary fibrosis || ||	TRUE	igd	NA	NA	NA	NA	NA	NA	NA	1.75501e-06	15	80263345	3614	0.02965	CD64 on CD14- CD16+ monocyte	TRUE	reported	pE7xRu	textfile	2	TRUE
rs115383270	A	G	A	G	0.2927	0.0786	0.1699	0.0703645	FALSE	FALSE	FALSE	ebi-a-GCST90018908	1	161531340	0.0725	469126	0.278	Coronary heart disease	Pulmonary fibrosis	Pulmonary fibrosis || ||	TRUE	igd	NA	NA	NA	NA	NA	NA	NA	1.80801e-18	1	161531340	3614	0.0332	CD64 on CD14- CD16+ monocyte	TRUE	reported	pE7xRu	textfile	2	TRUE
rs117283705	A	G	A	G	0.5584	-0.1001	0.0104	0.00901405	FALSE	FALSE	FALSE	ebi-a-GCST90018908	6	102881264	0.2055	469126	0.6262	Coronary heart disease	Pulmonary fibrosis	Pulmonary fibrosis || ||	TRUE	igd	NA	NA	NA	NA	NA	NA	NA	5.96005e-06	6	102881264	3614	0.1231	CD64 on CD14- CD16+ monocyte	TRUE	reported	pE7xRu	textfile	2	TRUE
rs117446496	G	A	G	A	-0.2712	-0.0799	0.043	0.057322	FALSE	FALSE	FALSE	ebi-a-GCST90018908	17	78773924	0.0778	469126	0.3047	Coronary heart disease	Pulmonary fibrosis	Pulmonary fibrosis || ||	TRUE	igd	NA	NA	NA	NA	NA	NA	NA	5.54102e-06	17	78773924	3614	0.05961	CD64 on CD14- CD16+ monocyte	TRUE	reported	pE7xRu	textfile	2	TRUE
rs11772145	A	C	A	C	-0.1849	0.0272	0.1054	0.131898	FALSE	FALSE	FALSE	ebi-a-GCST90018908	7	67584032	0.0515	469126	0.5972	Coronary heart disease	Pulmonary fibrosis	Pulmonary fibrosis || ||	TRUE	igd	NA	NA	NA	NA	NA	NA	NA	4.77705e-06	7	67584032	3614	0.04036	CD64 on CD14- CD16+ monocyte	TRUE	reported	pE7xRu	textfile	2	TRUE
rs13161932	G	A	G	A	-0.2119	-0.0042	0.0742	0.216299	FALSE	FALSE	FALSE	ebi-a-GCST90018908	5	42074341	0.0455	469126	0.9267	Coronary heart disease	Pulmonary fibrosis	Pulmonary fibrosis || ||	TRUE	igd	NA	NA	NA	NA	NA	NA	NA	8.55993e-06	5	42074341	3614	0.04753	CD64 on CD14- CD16+ monocyte	TRUE	reported	pE7xRu	textfile	2	TRUE
rs1333255	A	G	A	G	-0.1577	0.1018	0.1467	0.145162	FALSE	FALSE	FALSE	ebi-a-GCST90018908	13	94844743	0.0553	469126	0.0656206	Coronary heart disease	Pulmonary fibrosis	Pulmonary fibrosis || ||	TRUE	igd	NA	NA	NA	NA	NA	NA	NA	7.92903e-06	13	94844743	3614	0.03525	CD64 on CD14- CD16+ monocyte	TRUE	reported	pE7xRu	textfile	2	TRUE
rs146963227	A	G	A	G	-0.4704	0.1393	0.0149	0.00573495	FALSE	FALSE	FALSE	ebi-a-GCST90018908	4	17530633	0.2492	469126	0.5762	Coronary heart disease	Pulmonary fibrosis	Pulmonary fibrosis || ||	TRUE	igd	NA	NA	NA	NA	NA	NA	NA	3.73904e-06	4	17530633	3614	0.1015	CD64 on CD14- CD16+ monocyte	TRUE	reported	pE7xRu	textfile	2	TRUE
rs150145799	C	T	C	T	0.2869	0.0634	0.1328	0.06221	FALSE	FALSE	FALSE	ebi-a-GCST90018908	1	149738590	0.1375	469126	0.6447	Coronary heart disease	Pulmonary fibrosis	Pulmonary fibrosis || ||	TRUE	igd	NA	NA	NA	NA	NA	NA	NA	2.35776e-14	1	149738590	3614	0.03746	CD64 on CD14- CD16+ monocyte	TRUE	reported	pE7xRu	textfile	2	TRUE
rs150375532	A	G	A	G	1.124	0.0052	0.0026	0.016011	FALSE	FALSE	FALSE	ebi-a-GCST90018908	1	38146353	0.1422	469126	0.9711	Coronary heart disease	Pulmonary fibrosis	Pulmonary fibrosis || ||	TRUE	igd	NA	NA	NA	NA	NA	NA	NA	4.86396e-06	1	38146353	3614	0.2456	CD64 on CD14- CD16+ monocyte	TRUE	reported	pE7xRu	textfile	2	TRUE
rs1932805	T	C	T	C	0.2052	-0.0568	0.8915	0.909315	FALSE	FALSE	FALSE	ebi-a-GCST90018908	13	82498699	0.0549	469126	0.3005	Coronary heart disease	Pulmonary fibrosis	Pulmonary fibrosis || ||	TRUE	igd	NA	NA	NA	NA	NA	NA	NA	2.49299e-07	13	82498699	3614	0.0397	CD64 on CD14- CD16+ monocyte	TRUE	reported	pE7xRu	textfile	2	TRUE
rs2197098	C	T	C	T	-0.1495	0.0411	0.7954	0.689459	FALSE	FALSE	FALSE	ebi-a-GCST90018908	2	154685822	0.0458	469126	0.3686	Coronary heart disease	Pulmonary fibrosis	Pulmonary fibrosis || ||	TRUE	igd	NA	NA	NA	NA	NA	NA	NA	1.15499e-06	2	154685822	3614	0.0307	CD64 on CD14- CD16+ monocyte	TRUE	reported	pE7xRu	textfile	2	TRUE
rs34710782	C	T	C	T	0.1506	-0.0316	0.1969	0.184406	FALSE	FALSE	FALSE	ebi-a-GCST90018908	1	11903241	0.0429	469126	0.4613	Coronary heart disease	Pulmonary fibrosis	Pulmonary fibrosis || ||	TRUE	igd	NA	NA	NA	NA	NA	NA	NA	1.92101e-06	1	11903241	3614	0.03159	CD64 on CD14- CD16+ monocyte	TRUE	reported	pE7xRu	textfile	2	TRUE
rs35944461	T	C	T	C	0.198	0.1002	0.0952	0.233103	FALSE	FALSE	FALSE	ebi-a-GCST90018908	8	990572	0.0516	469126	0.0519003	Coronary heart disease	Pulmonary fibrosis	Pulmonary fibrosis || ||	TRUE	igd	NA	NA	NA	NA	NA	NA	NA	3.97796e-06	8	990572	3614	0.04286	CD64 on CD14- CD16+ monocyte	TRUE	reported	pE7xRu	textfile	2	TRUE
rs74970695	A	T	A	T	0.2212	-0.0674	0.0844	0.0601427	FALSE	TRUE	FALSE	ebi-a-GCST90018908	12	27651592	0.0779	469126	0.3865	Coronary heart disease	Pulmonary fibrosis	Pulmonary fibrosis || ||	TRUE	igd	NA	NA	NA	NA	NA	NA	NA	1.20401e-06	12	27651592	3614	0.04548	CD64 on CD14- CD16+ monocyte	TRUE	reported	pE7xRu	textfile	2	TRUE
rs9467953	T	C	T	C	-0.1206	0.086	0.5491	0.278124	FALSE	FALSE	FALSE	ebi-a-GCST90018908	6	26965804	0.0386	469126	0.0257697	Coronary heart disease	Pulmonary fibrosis	Pulmonary fibrosis || ||	TRUE	igd	NA	NA	NA	NA	NA	NA	NA	4.67197e-06	6	26965804	3614	0.02631	CD64 on CD14- CD16+ monocyte	TRUE	reported	pE7xRu	textfile	2	TRUE
rs947853	T	C	T	C	0.1222	0.0061	0.6187	0.477952	FALSE	FALSE	FALSE	ebi-a-GCST90018908	11	70567194	0.0352	469126	0.8633	Coronary heart disease	Pulmonary fibrosis	Pulmonary fibrosis || ||	TRUE	igd	NA	NA	NA	NA	NA	NA	NA	2.37898e-06	11	70567194	3614	0.02586	CD64 on CD14- CD16+ monocyte	TRUE	reported	pE7xRu	textfile	2	TRUE
rs10040068	T	C	T	C	0.1888	-0.0416	0.7453	0.669145	FALSE	FALSE	FALSE	ebi-a-GCST90018908	5	17802169	0.0383	469126	0.2774	Coronary heart disease	Pulmonary fibrosis	Pulmonary fibrosis || ||	TRUE	igd	NA	NA	NA	NA	NA	NA	NA	9.99194e-06	5	17802169	1555	0.04261	CD33 on basophil	TRUE	reported	SbS2B8	textfile	2	TRUE
rs111695695	A	C	A	C	-0.5454	0.0475	0.0772	0.02769	FALSE	FALSE	FALSE	ebi-a-GCST90018908	19	51897760	0.2001	469126	0.8124	Coronary heart disease	Pulmonary fibrosis	Pulmonary fibrosis || ||	TRUE	igd	NA	NA	NA	NA	NA	NA	NA	2.03798e-15	19	51897760	1555	0.06799	CD33 on basophil	TRUE	reported	SbS2B8	textfile	2	TRUE
rs114475810	A	G	A	G	-2.111	0.0699	0.0013	0.0208547	FALSE	FALSE	FALSE	ebi-a-GCST90018908	19	36056431	0.1287	469126	0.5872	Coronary heart disease	Pulmonary fibrosis	Pulmonary fibrosis || ||	TRUE	igd	NA	NA	NA	NA	NA	NA	NA	6.35199e-06	19	36056431	1555	0.4661	CD33 on basophil	TRUE	reported	SbS2B8	textfile	2	TRUE
rs117140964	T	C	T	C	0.4057	-0.1857	0.0444	0.0285245	FALSE	FALSE	FALSE	ebi-a-GCST90018908	10	101609403	0.113	469126	0.1003	Coronary heart disease	Pulmonary fibrosis	Pulmonary fibrosis || ||	TRUE	igd	NA	NA	NA	NA	NA	NA	NA	4.77101e-06	10	101609403	1555	0.08837	CD33 on basophil	TRUE	reported	SbS2B8	textfile	2	TRUE
rs141122591	C	T	C	T	0.4857	0.9878	0.0344	0.01211	FALSE	FALSE	FALSE	ebi-a-GCST90018908	19	51900858	0.3224	469126	0.00218499	Coronary heart disease	Pulmonary fibrosis	Pulmonary fibrosis || ||	TRUE	igd	NA	NA	NA	NA	NA	NA	NA	1.367e-06	19	51900858	1555	0.1002	CD33 on basophil	TRUE	reported	SbS2B8	textfile	2	TRUE
rs1836704	C	A	C	A	-0.1775	0.0265	0.3029	0.357039	FALSE	FALSE	FALSE	ebi-a-GCST90018908	4	30413400	0.0378	469126	0.4833	Coronary heart disease	Pulmonary fibrosis	Pulmonary fibrosis || ||	TRUE	igd	NA	NA	NA	NA	NA	NA	NA	9.17191e-06	4	30413400	1555	0.03988	CD33 on basophil	TRUE	reported	SbS2B8	textfile	2	TRUE
rs4567661	C	A	C	A	-0.1841	-0.0207	0.318	0.345785	FALSE	FALSE	FALSE	ebi-a-GCST90018908	15	38786114	0.0365	469126	0.5715	Coronary heart disease	Pulmonary fibrosis	Pulmonary fibrosis || ||	TRUE	igd	NA	NA	NA	NA	NA	NA	NA	3.804e-06	15	38786114	1555	0.03969	CD33 on basophil	TRUE	reported	SbS2B8	textfile	2	TRUE
rs462331	T	A	T	A	-0.2264	0.0084	0.1588	0.137631	FALSE	TRUE	FALSE	ebi-a-GCST90018908	16	83832299	0.0479	469126	0.8609	Coronary heart disease	Pulmonary fibrosis	Pulmonary fibrosis || ||	TRUE	igd	NA	NA	NA	NA	NA	NA	NA	9.75102e-06	16	83832299	1555	0.05102	CD33 on basophil	TRUE	reported	SbS2B8	textfile	2	TRUE
rs548194341	G	C	G	C	-2.21	-0.0865	0.0013	0.00938705	FALSE	TRUE	FALSE	ebi-a-GCST90018908	17	9130998	0.2298	469126	0.706401	Coronary heart disease	Pulmonary fibrosis	Pulmonary fibrosis || ||	TRUE	igd	NA	NA	NA	NA	NA	NA	NA	3.92699e-06	17	9130998	1555	0.4772	CD33 on basophil	TRUE	reported	SbS2B8	textfile	2	TRUE
rs56043070	A	G	A	G	0.4881	-0.0996	0.0566	0.0647406	FALSE	FALSE	FALSE	ebi-a-GCST90018908	1	247719769	0.0702	469126	0.1561	Coronary heart disease	Pulmonary fibrosis	Pulmonary fibrosis || ||	TRUE	igd	NA	NA	NA	NA	NA	NA	NA	6.29593e-10	1	247719769	1555	0.07845	CD33 on basophil	TRUE	reported	SbS2B8	textfile	2	TRUE
rs57883729	A	C	A	C	-0.6872	0.0114	0.0135	0.0948905	FALSE	FALSE	FALSE	ebi-a-GCST90018908	2	162100169	0.0695	469126	0.8695	Coronary heart disease	Pulmonary fibrosis	Pulmonary fibrosis || ||	TRUE	igd	NA	NA	NA	NA	NA	NA	NA	5.36599e-06	2	162100169	1555	0.1505	CD33 on basophil	TRUE	reported	SbS2B8	textfile	2	TRUE
rs58337014	A	C	A	C	-0.4142	-0.0025	0.0392	0.0984799	FALSE	FALSE	FALSE	ebi-a-GCST90018908	10	53354043	0.0542	469126	0.9628	Coronary heart disease	Pulmonary fibrosis	Pulmonary fibrosis || ||	TRUE	igd	NA	NA	NA	NA	NA	NA	NA	8.39305e-06	10	53354043	1555	0.09267	CD33 on basophil	TRUE	reported	SbS2B8	textfile	2	TRUE
rs58483275	T	C	T	C	0.5176	0.0365	0.0733	0.0189009	FALSE	FALSE	FALSE	ebi-a-GCST90018908	19	51868443	0.1703	469126	0.8302	Coronary heart disease	Pulmonary fibrosis	Pulmonary fibrosis || ||	TRUE	igd	NA	NA	NA	NA	NA	NA	NA	1.32892e-12	19	51868443	1555	0.07238	CD33 on basophil	TRUE	reported	SbS2B8	textfile	2	TRUE
rs6974483	A	T	A	T	0.1895	0.0277	0.3154	0.209012	FALSE	TRUE	FALSE	ebi-a-GCST90018908	7	52705752	0.0409	469126	0.4978	Coronary heart disease	Pulmonary fibrosis	Pulmonary fibrosis || ||	TRUE	igd	NA	NA	NA	NA	NA	NA	NA	3.15798e-06	7	52705752	1555	0.04051	CD33 on basophil	TRUE	reported	SbS2B8	textfile	2	TRUE
rs6979650	A	G	A	G	0.4393	-0.0234	0.036	0.17051	FALSE	FALSE	FALSE	ebi-a-GCST90018908	7	36536896	0.077	469126	0.760699	Coronary heart disease	Pulmonary fibrosis	Pulmonary fibrosis || ||	TRUE	igd	NA	NA	NA	NA	NA	NA	NA	8.15793e-06	7	36536896	1555	0.09814	CD33 on basophil	TRUE	reported	SbS2B8	textfile	2	TRUE
rs7245846	A	G	A	G	-1.131	-0.0153	0.1939	0.321962	FALSE	FALSE	FALSE	ebi-a-GCST90018908	19	51731176	0.0367	469126	0.676401	Coronary heart disease	Pulmonary fibrosis	Pulmonary fibrosis || ||	TRUE	igd	NA	NA	NA	NA	NA	NA	NA	1.81134e-150	19	51731176	1555	0.03861	CD33 on basophil	TRUE	reported	SbS2B8	textfile	2	TRUE
rs72640540	A	G	A	G	-2.857	0.0047	6e-04	0.0607648	FALSE	FALSE	FALSE	ebi-a-GCST90018908	4	67038487	0.0778	469126	0.9518	Coronary heart disease	Pulmonary fibrosis	Pulmonary fibrosis || ||	TRUE	igd	NA	NA	NA	NA	NA	NA	NA	9.94604e-06	4	67038487	1555	0.6446	CD33 on basophil	TRUE	reported	SbS2B8	textfile	2	TRUE
rs7351079	G	A	G	A	-0.3642	-0.0095	0.2579	0.132541	FALSE	FALSE	FALSE	ebi-a-GCST90018908	19	51574038	0.048	469126	0.8427	Coronary heart disease	Pulmonary fibrosis	Pulmonary fibrosis || ||	TRUE	igd	NA	NA	NA	NA	NA	NA	NA	1.39991e-17	19	51574038	1555	0.04217	CD33 on basophil	TRUE	reported	SbS2B8	textfile	2	TRUE
rs75773078	A	G	A	G	-0.4918	0.0623	0.0707	0.0685673	FALSE	FALSE	FALSE	ebi-a-GCST90018908	19	51742145	0.0747	469126	0.4043	Coronary heart disease	Pulmonary fibrosis	Pulmonary fibrosis || ||	TRUE	igd	NA	NA	NA	NA	NA	NA	NA	4.52898e-12	19	51742145	1555	0.07051	CD33 on basophil	TRUE	reported	SbS2B8	textfile	2	TRUE
rs77635331	T	C	T	C	-0.3018	0.061	0.0987	0.0250615	FALSE	FALSE	FALSE	ebi-a-GCST90018908	16	8691661	0.1179	469126	0.604901	Coronary heart disease	Pulmonary fibrosis	Pulmonary fibrosis || ||	TRUE	igd	NA	NA	NA	NA	NA	NA	NA	7.83195e-07	16	8691661	1555	0.06084	CD33 on basophil	TRUE	reported	SbS2B8	textfile	2	TRUE
rs79349965	C	G	C	G	0.3012	-0.0894	0.082	0.0301918	FALSE	TRUE	FALSE	ebi-a-GCST90018908	1	248009263	0.1072	469126	0.4043	Coronary heart disease	Pulmonary fibrosis	Pulmonary fibrosis || ||	TRUE	igd	NA	NA	NA	NA	NA	NA	NA	7.17794e-06	1	248009263	1555	0.06688	CD33 on basophil	TRUE	reported	SbS2B8	textfile	2	TRUE
rs79377141	A	G	A	G	0.3421	0.0993	0.2006	0.0870322	FALSE	FALSE	FALSE	ebi-a-GCST90018908	19	51538952	0.0683	469126	0.1457	Coronary heart disease	Pulmonary fibrosis	Pulmonary fibrosis || ||	TRUE	igd	NA	NA	NA	NA	NA	NA	NA	1.26386e-13	19	51538952	1555	0.04576	CD33 on basophil	TRUE	reported	SbS2B8	textfile	2	TRUE
rs8069226	T	C	T	C	0.165	0.0546	0.5122	0.583001	FALSE	FALSE	FALSE	ebi-a-GCST90018908	17	8938562	0.0354	469126	0.1228	Coronary heart disease	Pulmonary fibrosis	Pulmonary fibrosis || ||	TRUE	igd	NA	NA	NA	NA	NA	NA	NA	6.97397e-06	17	8938562	1555	0.03658	CD33 on basophil	TRUE	reported	SbS2B8	textfile	2	TRUE
rs10040274	A	G	A	G	0.132	-0.0249	0.2685	0.241916	FALSE	FALSE	FALSE	ebi-a-GCST90018908	5	114822737	0.0453	469126	0.583001	Coronary heart disease	Pulmonary fibrosis	Pulmonary fibrosis || ||	TRUE	igd	NA	NA	NA	NA	NA	NA	NA	1.064e-06	5	114822737	3652	0.02702	CD4+ AC	TRUE	reported	01EGlZ	textfile	2	TRUE
rs10051472	C	G	C	G	0.1181	0.0469	0.3493	0.344107	FALSE	TRUE	FALSE	ebi-a-GCST90018908	5	79563530	0.0361	469126	0.1942	Coronary heart disease	Pulmonary fibrosis	Pulmonary fibrosis || ||	TRUE	igd	NA	NA	NA	NA	NA	NA	NA	5.38505e-06	5	79563530	3652	0.02592	CD4+ AC	TRUE	reported	01EGlZ	textfile	2	TRUE
rs117563350	G	A	G	A	-0.324	-6e-04	0.0312	0.00973705	FALSE	FALSE	FALSE	ebi-a-GCST90018908	6	151699396	0.1886	469126	0.9975	Coronary heart disease	Pulmonary fibrosis	Pulmonary fibrosis || ||	TRUE	igd	NA	NA	NA	NA	NA	NA	NA	3.12399e-06	6	151699396	3652	0.06938	CD4+ AC	TRUE	reported	01EGlZ	textfile	2	TRUE
rs137903114	C	T	C	T	-0.9366	-0.081	0.004	0.0219596	FALSE	FALSE	FALSE	ebi-a-GCST90018908	11	130770585	0.1262	469126	0.5208	Coronary heart disease	Pulmonary fibrosis	Pulmonary fibrosis || ||	TRUE	igd	NA	NA	NA	NA	NA	NA	NA	8.72107e-07	11	130770585	3652	0.1901	CD4+ AC	TRUE	reported	01EGlZ	textfile	2	TRUE
rs139746725	T	G	T	G	1.531	-0.241	0.0016	0.01391	FALSE	FALSE	FALSE	ebi-a-GCST90018908	9	68344045	0.4036	469126	0.550399	Coronary heart disease	Pulmonary fibrosis	Pulmonary fibrosis || ||	TRUE	igd	NA	NA	NA	NA	NA	NA	NA	7.75604e-06	9	68344045	3652	0.3418	CD4+ AC	TRUE	reported	01EGlZ	textfile	2	TRUE
rs143021470	G	C	G	C	1.633	0.2891	0.001	0.00799355	FALSE	TRUE	FALSE	ebi-a-GCST90018908	6	81026437	0.2089	469126	0.1664	Coronary heart disease	Pulmonary fibrosis	Pulmonary fibrosis || ||	TRUE	igd	NA	NA	NA	NA	NA	NA	NA	5.58406e-06	6	81026437	3652	0.359	CD4+ AC	TRUE	reported	01EGlZ	textfile	2	TRUE
rs1849876	C	T	C	T	0.1324	0.0455	0.7529	0.785549	FALSE	FALSE	FALSE	ebi-a-GCST90018908	22	45611053	0.0407	469126	0.2636	Coronary heart disease	Pulmonary fibrosis	Pulmonary fibrosis || ||	TRUE	igd	NA	NA	NA	NA	NA	NA	NA	1.81301e-06	22	45611053	3652	0.02769	CD4+ AC	TRUE	reported	01EGlZ	textfile	2	TRUE
rs28578320	C	T	C	T	0.1133	0.0064	0.3482	0.346202	FALSE	FALSE	FALSE	ebi-a-GCST90018908	15	96213772	0.0374	469126	0.863	Coronary heart disease	Pulmonary fibrosis	Pulmonary fibrosis || ||	TRUE	igd	NA	NA	NA	NA	NA	NA	NA	9.7771e-06	15	96213772	3652	0.02558	CD4+ AC	TRUE	reported	01EGlZ	textfile	2	TRUE
rs2972073	C	T	C	T	0.1612	0.0232	0.8612	0.800922	FALSE	FALSE	FALSE	ebi-a-GCST90018908	2	55293730	0.0421	469126	0.5815	Coronary heart disease	Pulmonary fibrosis	Pulmonary fibrosis || ||	TRUE	igd	NA	NA	NA	NA	NA	NA	NA	7.86104e-06	2	55293730	3652	0.03603	CD4+ AC	TRUE	reported	01EGlZ	textfile	2	TRUE
rs3129891	A	G	A	G	-0.1631	-0.0431	0.2249	0.243495	FALSE	FALSE	FALSE	ebi-a-GCST90018908	6	32415080	0.0435	469126	0.3217	Coronary heart disease	Pulmonary fibrosis	Pulmonary fibrosis || ||	TRUE	igd	NA	NA	NA	NA	NA	NA	NA	2.32097e-06	6	32415080	3652	0.03448	CD4+ AC	TRUE	reported	01EGlZ	textfile	2	TRUE
rs3184504	C	T	C	T	-0.1838	-0.0293	0.5305	0.664711	FALSE	FALSE	FALSE	ebi-a-GCST90018908	12	111884608	0.0364	469126	0.4206	Coronary heart disease	Pulmonary fibrosis	Pulmonary fibrosis || ||	TRUE	igd	NA	NA	NA	NA	NA	NA	NA	7.66126e-12	12	111884608	3652	0.02676	CD4+ AC	TRUE	reported	01EGlZ	textfile	2	TRUE
rs3211602	A	G	A	G	-1.654	0.0954	0.0012	0.0211194	FALSE	FALSE	FALSE	ebi-a-GCST90018908	12	58147219	0.1226	469126	0.4364	Coronary heart disease	Pulmonary fibrosis	Pulmonary fibrosis || ||	TRUE	igd	NA	NA	NA	NA	NA	NA	NA	3.879e-06	12	58147219	3652	0.3577	CD4+ AC	TRUE	reported	01EGlZ	textfile	2	TRUE
rs414743	A	G	A	G	0.1352	3e-04	0.2367	0.232879	FALSE	FALSE	FALSE	ebi-a-GCST90018908	21	46512075	0.0402	469126	0.9937	Coronary heart disease	Pulmonary fibrosis	Pulmonary fibrosis || ||	TRUE	igd	NA	NA	NA	NA	NA	NA	NA	3.73001e-06	21	46512075	3652	0.02918	CD4+ AC	TRUE	reported	01EGlZ	textfile	2	TRUE
rs4425753	G	C	G	C	0.1776	-0.1903	0.1247	0.144404	FALSE	TRUE	FALSE	ebi-a-GCST90018908	8	15369837	0.0534	469126	0.000363103	Coronary heart disease	Pulmonary fibrosis	Pulmonary fibrosis || ||	TRUE	igd	NA	NA	NA	NA	NA	NA	NA	2.13501e-06	8	15369837	3652	0.0374	CD4+ AC	TRUE	reported	01EGlZ	textfile	2	TRUE
rs61935579	A	G	A	G	-0.2776	0.0032	0.0412	0.0339611	FALSE	FALSE	FALSE	ebi-a-GCST90018908	12	60195749	0.0888	469126	0.9709	Coronary heart disease	Pulmonary fibrosis	Pulmonary fibrosis || ||	TRUE	igd	NA	NA	NA	NA	NA	NA	NA	4.87899e-06	12	60195749	3652	0.06065	CD4+ AC	TRUE	reported	01EGlZ	textfile	2	TRUE
rs7162344	A	G	A	G	-0.1136	-0.0252	0.4295	0.357331	FALSE	FALSE	FALSE	ebi-a-GCST90018908	15	26030485	0.0375	469126	0.5017	Coronary heart disease	Pulmonary fibrosis	Pulmonary fibrosis || ||	TRUE	igd	NA	NA	NA	NA	NA	NA	NA	3.37101e-06	15	26030485	3652	0.02442	CD4+ AC	TRUE	reported	01EGlZ	textfile	2	TRUE
rs72960548	C	T	C	T	0.2456	0.056	0.073	0.0582256	FALSE	FALSE	FALSE	ebi-a-GCST90018908	6	127873865	0.0785	469126	0.4757	Coronary heart disease	Pulmonary fibrosis	Pulmonary fibrosis || ||	TRUE	igd	NA	NA	NA	NA	NA	NA	NA	4.341e-07	6	127873865	3652	0.04852	CD4+ AC	TRUE	reported	01EGlZ	textfile	2	TRUE
rs73132830	A	G	A	G	0.1352	0.0421	0.2054	0.277468	FALSE	FALSE	FALSE	ebi-a-GCST90018908	7	55936249	0.0407	469126	0.3012	Coronary heart disease	Pulmonary fibrosis	Pulmonary fibrosis || ||	TRUE	igd	NA	NA	NA	NA	NA	NA	NA	7.93597e-06	7	55936249	3652	0.03023	CD4+ AC	TRUE	reported	01EGlZ	textfile	2	TRUE
rs7537437	A	G	A	G	-0.1404	-0.0227	0.1785	0.167859	FALSE	FALSE	FALSE	ebi-a-GCST90018908	1	39439538	0.0435	469126	0.6022	Coronary heart disease	Pulmonary fibrosis	Pulmonary fibrosis || ||	TRUE	igd	NA	NA	NA	NA	NA	NA	NA	9.06901e-06	1	39439538	3652	0.03159	CD4+ AC	TRUE	reported	01EGlZ	textfile	2	TRUE
rs75494288	A	T	A	T	-0.3345	-0.0934	0.0305	0.0274605	FALSE	TRUE	FALSE	ebi-a-GCST90018908	2	59985834	0.1105	469126	0.3979	Coronary heart disease	Pulmonary fibrosis	Pulmonary fibrosis || ||	TRUE	igd	NA	NA	NA	NA	NA	NA	NA	6.4e-06	2	59985834	3652	0.07401	CD4+ AC	TRUE	reported	01EGlZ	textfile	2	TRUE
rs75697875	G	C	G	C	0.2783	0.0209	0.0439	0.0481833	FALSE	TRUE	FALSE	ebi-a-GCST90018908	1	23233895	0.0884	469126	0.8135	Coronary heart disease	Pulmonary fibrosis	Pulmonary fibrosis || ||	TRUE	igd	NA	NA	NA	NA	NA	NA	NA	3.80803e-06	1	23233895	3652	0.06013	CD4+ AC	TRUE	reported	01EGlZ	textfile	2	TRUE
rs78628680	G	A	G	A	0.3565	-0.2183	0.0245	0.0100547	FALSE	FALSE	FALSE	ebi-a-GCST90018908	10	114300633	0.1847	469126	0.2371	Coronary heart disease	Pulmonary fibrosis	Pulmonary fibrosis || ||	TRUE	igd	NA	NA	NA	NA	NA	NA	NA	9.37692e-06	10	114300633	3652	0.08034	CD4+ AC	TRUE	reported	01EGlZ	textfile	2	TRUE
rs905461	C	A	C	A	0.1209	-0.0139	0.7223	0.734296	FALSE	FALSE	FALSE	ebi-a-GCST90018908	3	104884917	0.0393	469126	0.7228	Coronary heart disease	Pulmonary fibrosis	Pulmonary fibrosis || ||	TRUE	igd	NA	NA	NA	NA	NA	NA	NA	9.48702e-06	3	104884917	3652	0.02726	CD4+ AC	TRUE	reported	01EGlZ	textfile	2	TRUE
rs9271772	A	G	A	G	0.1877	-0.0206	0.774	0.792642	FALSE	FALSE	FALSE	ebi-a-GCST90018908	6	32594275	0.0444	469126	0.642401	Coronary heart disease	Pulmonary fibrosis	Pulmonary fibrosis || ||	TRUE	igd	NA	NA	NA	NA	NA	NA	NA	1.006e-07	6	32594275	3652	0.03517	CD4+ AC	TRUE	reported	01EGlZ	textfile	2	TRUE
rs10040274	A	G	A	G	0.1212	-0.0249	0.2684	0.241916	FALSE	FALSE	FALSE	ebi-a-GCST90018908	5	114822737	0.0453	469126	0.583001	Coronary heart disease	Pulmonary fibrosis	Pulmonary fibrosis || ||	TRUE	igd	NA	NA	NA	NA	NA	NA	NA	8.59607e-06	5	114822737	3653	0.02719	Lymphocyte AC	TRUE	reported	wbJHgX	textfile	2	TRUE
rs10410390	C	T	C	T	0.1125	-0.0158	0.5865	0.526674	FALSE	FALSE	FALSE	ebi-a-GCST90018908	19	54603419	0.0352	469126	0.6528	Coronary heart disease	Pulmonary fibrosis	Pulmonary fibrosis || ||	TRUE	igd	NA	NA	NA	NA	NA	NA	NA	7.13493e-06	19	54603419	3653	0.02503	Lymphocyte AC	TRUE	reported	wbJHgX	textfile	2	TRUE
rs112839163	A	T	A	T	-0.5037	-0.1763	0.0131	0.0238424	FALSE	TRUE	FALSE	ebi-a-GCST90018908	20	14708666	0.1219	469126	0.1482	Coronary heart disease	Pulmonary fibrosis	Pulmonary fibrosis || ||	TRUE	igd	NA	NA	NA	NA	NA	NA	NA	7.69502e-07	20	14708666	3653	0.1017	Lymphocyte AC	TRUE	reported	wbJHgX	textfile	2	TRUE
rs115885535	C	G	C	G	-0.8695	-0.0024	0.0038	0.0262422	FALSE	TRUE	FALSE	ebi-a-GCST90018908	4	99705681	0.117	469126	0.9835	Coronary heart disease	Pulmonary fibrosis	Pulmonary fibrosis || ||	TRUE	igd	NA	NA	NA	NA	NA	NA	NA	9.75506e-06	4	99705681	3653	0.1963	Lymphocyte AC	TRUE	reported	wbJHgX	textfile	2	TRUE
rs11702153	T	C	T	C	0.1591	-0.02	0.4347	0.320192	FALSE	FALSE	FALSE	ebi-a-GCST90018908	21	14911701	0.0392	469126	0.6101	Coronary heart disease	Pulmonary fibrosis	Pulmonary fibrosis || ||	TRUE	igd	NA	NA	NA	NA	NA	NA	NA	5.75997e-06	21	14911701	3653	0.03503	Lymphocyte AC	TRUE	reported	wbJHgX	textfile	2	TRUE
rs117336432	T	C	T	C	-1.537	0.3001	0.0011	0.015157	FALSE	FALSE	FALSE	ebi-a-GCST90018908	20	62523193	0.1497	469126	0.0449801	Coronary heart disease	Pulmonary fibrosis	Pulmonary fibrosis || ||	TRUE	igd	NA	NA	NA	NA	NA	NA	NA	4.70695e-06	20	62523193	3653	0.3352	Lymphocyte AC	TRUE	reported	wbJHgX	textfile	2	TRUE
rs11850806	G	T	G	T	-0.6792	-0.0423	0.0083	0.0527385	FALSE	FALSE	FALSE	ebi-a-GCST90018908	14	78669137	0.1014	469126	0.676299	Coronary heart disease	Pulmonary fibrosis	Pulmonary fibrosis || ||	TRUE	igd	NA	NA	NA	NA	NA	NA	NA	2.34299e-07	14	78669137	3653	0.1311	Lymphocyte AC	TRUE	reported	wbJHgX	textfile	2	TRUE
rs12417637	G	A	G	A	0.1866	-0.0588	0.1068	0.101522	FALSE	FALSE	FALSE	ebi-a-GCST90018908	11	128303735	0.0609	469126	0.3342	Coronary heart disease	Pulmonary fibrosis	Pulmonary fibrosis || ||	TRUE	igd	NA	NA	NA	NA	NA	NA	NA	3.85097e-06	11	128303735	3653	0.04033	Lymphocyte AC	TRUE	reported	wbJHgX	textfile	2	TRUE
rs142551447	G	C	G	C	0.2811	-0.1052	0.0387	0.016598	FALSE	TRUE	FALSE	ebi-a-GCST90018908	16	28203694	0.146	469126	0.4715	Coronary heart disease	Pulmonary fibrosis	Pulmonary fibrosis || ||	TRUE	igd	NA	NA	NA	NA	NA	NA	NA	8.66303e-06	16	28203694	3653	0.06311	Lymphocyte AC	TRUE	reported	wbJHgX	textfile	2	TRUE
rs17824379	G	A	G	A	-1.046	-0.0692	0.0027	0.0117352	FALSE	FALSE	FALSE	ebi-a-GCST90018908	3	5810961	0.1812	469126	0.702499	Coronary heart disease	Pulmonary fibrosis	Pulmonary fibrosis || ||	TRUE	igd	NA	NA	NA	NA	NA	NA	NA	4.02903e-06	3	5810961	3653	0.2266	Lymphocyte AC	TRUE	reported	wbJHgX	textfile	2	TRUE
rs2797531	A	G	A	G	0.1303	-0.0302	0.7446	0.814348	FALSE	FALSE	FALSE	ebi-a-GCST90018908	1	111173494	0.0476	469126	0.5263	Coronary heart disease	Pulmonary fibrosis	Pulmonary fibrosis || ||	TRUE	igd	NA	NA	NA	NA	NA	NA	NA	5.87706e-06	1	111173494	3653	0.02871	Lymphocyte AC	TRUE	reported	wbJHgX	textfile	2	TRUE
rs55802874	G	A	G	A	0.1317	0.0248	0.2275	0.27519	FALSE	FALSE	FALSE	ebi-a-GCST90018908	7	55923072	0.0384	469126	0.5175	Coronary heart disease	Pulmonary fibrosis	Pulmonary fibrosis || ||	TRUE	igd	NA	NA	NA	NA	NA	NA	NA	8.15493e-06	7	55923072	3653	0.02947	Lymphocyte AC	TRUE	reported	wbJHgX	textfile	2	TRUE
rs597808	G	A	G	A	-0.1543	-0.0293	0.5363	0.535577	FALSE	FALSE	FALSE	ebi-a-GCST90018908	12	111973358	0.0364	469126	0.4217	Coronary heart disease	Pulmonary fibrosis	Pulmonary fibrosis || ||	TRUE	igd	NA	NA	NA	NA	NA	NA	NA	9.39399e-09	12	111973358	3653	0.02682	Lymphocyte AC	TRUE	reported	wbJHgX	textfile	2	TRUE
rs6942586	A	G	A	G	-0.1163	0.0076	0.6393	0.508249	FALSE	FALSE	FALSE	ebi-a-GCST90018908	7	36530276	0.0364	469126	0.8347	Coronary heart disease	Pulmonary fibrosis	Pulmonary fibrosis || ||	TRUE	igd	NA	NA	NA	NA	NA	NA	NA	5.96499e-06	7	36530276	3653	0.02565	Lymphocyte AC	TRUE	reported	wbJHgX	textfile	2	TRUE
rs72960548	C	T	C	T	0.2319	0.056	0.073	0.0582256	FALSE	FALSE	FALSE	ebi-a-GCST90018908	6	127873865	0.0785	469126	0.4757	Coronary heart disease	Pulmonary fibrosis	Pulmonary fibrosis || ||	TRUE	igd	NA	NA	NA	NA	NA	NA	NA	2.073e-06	6	127873865	3653	0.04877	Lymphocyte AC	TRUE	reported	wbJHgX	textfile	2	TRUE
rs7302662	C	T	C	T	-0.4219	0.0133	0.017	0.0132792	FALSE	FALSE	FALSE	ebi-a-GCST90018908	12	129172288	0.1633	469126	0.9351	Coronary heart disease	Pulmonary fibrosis	Pulmonary fibrosis || ||	TRUE	igd	NA	NA	NA	NA	NA	NA	NA	6.74202e-06	12	129172288	3653	0.09359	Lymphocyte AC	TRUE	reported	wbJHgX	textfile	2	TRUE
rs79508330	T	C	T	C	-0.3326	-0.1031	0.0281	0.0241658	FALSE	FALSE	FALSE	ebi-a-GCST90018908	16	86445957	0.1153	469126	0.3711	Coronary heart disease	Pulmonary fibrosis	Pulmonary fibrosis || ||	TRUE	igd	NA	NA	NA	NA	NA	NA	NA	4.71303e-06	16	86445957	3653	0.07255	Lymphocyte AC	TRUE	reported	wbJHgX	textfile	2	TRUE
rs9271629	A	C	A	C	0.1945	-0.0167	0.7416	0.792379	FALSE	FALSE	FALSE	ebi-a-GCST90018908	6	32591976	0.0444	469126	0.7062	Coronary heart disease	Pulmonary fibrosis	Pulmonary fibrosis || ||	TRUE	igd	NA	NA	NA	NA	NA	NA	NA	1.646e-08	6	32591976	3653	0.03437	Lymphocyte AC	TRUE	reported	wbJHgX	textfile	2	TRUE
rs941767	G	A	G	A	-0.1772	-0.0391	0.8901	0.915714	FALSE	FALSE	FALSE	ebi-a-GCST90018908	14	91864872	0.0578	469126	0.4983	Coronary heart disease	Pulmonary fibrosis	Pulmonary fibrosis || ||	TRUE	igd	NA	NA	NA	NA	NA	NA	NA	6.11195e-06	14	91864872	3653	0.03912	Lymphocyte AC	TRUE	reported	wbJHgX	textfile	2	TRUE
rs10042327	A	G	A	G	0.233	-0.0791	0.0613	0.0876508	FALSE	FALSE	FALSE	ebi-a-GCST90018908	5	58278611	0.0613	469126	0.1973	Coronary heart disease	Pulmonary fibrosis	Pulmonary fibrosis || ||	TRUE	igd	NA	NA	NA	NA	NA	NA	NA	7.40491e-06	5	58278611	3656	0.05192	Naive-mature B cell AC	TRUE	reported	4gJ0xD	textfile	2	TRUE
rs115150472	T	C	T	C	2.627	0.0828	4e-04	0.0180149	FALSE	FALSE	FALSE	ebi-a-GCST90018908	5	146138788	0.1343	469126	0.537499	Coronary heart disease	Pulmonary fibrosis	Pulmonary fibrosis || ||	TRUE	igd	NA	NA	NA	NA	NA	NA	NA	5.91398e-06	5	146138788	3656	0.579	Naive-mature B cell AC	TRUE	reported	4gJ0xD	textfile	2	TRUE
rs117344365	A	G	A	G	-0.4129	0.0455	0.0178	0.0128375	FALSE	FALSE	FALSE	ebi-a-GCST90018908	10	33779474	0.1659	469126	0.784099	Coronary heart disease	Pulmonary fibrosis	Pulmonary fibrosis || ||	TRUE	igd	NA	NA	NA	NA	NA	NA	NA	8.12905e-06	10	33779474	3656	0.09241	Naive-mature B cell AC	TRUE	reported	4gJ0xD	textfile	2	TRUE
rs12799241	A	G	A	G	0.138	-0.0144	0.2619	0.222765	FALSE	FALSE	FALSE	ebi-a-GCST90018908	11	119980729	0.044	469126	0.7438	Coronary heart disease	Pulmonary fibrosis	Pulmonary fibrosis || ||	TRUE	igd	NA	NA	NA	NA	NA	NA	NA	9.06797e-07	11	119980729	3656	0.02805	Naive-mature B cell AC	TRUE	reported	4gJ0xD	textfile	2	TRUE
rs139077655	T	C	T	C	-0.1159	-0.0044	0.382	0.453505	FALSE	FALSE	FALSE	ebi-a-GCST90018908	2	132741527	0.0372	469126	0.905	Coronary heart disease	Pulmonary fibrosis	Pulmonary fibrosis || ||	TRUE	igd	NA	NA	NA	NA	NA	NA	NA	4.36697e-06	2	132741527	3656	0.02519	Naive-mature B cell AC	TRUE	reported	4gJ0xD	textfile	2	TRUE
rs143176410	C	G	C	G	1.819	-0.1847	0.001	0.0135009	FALSE	TRUE	FALSE	ebi-a-GCST90018908	16	84305239	0.1602	469126	0.249	Coronary heart disease	Pulmonary fibrosis	Pulmonary fibrosis || ||	TRUE	igd	NA	NA	NA	NA	NA	NA	NA	7.65297e-06	16	84305239	3656	0.4058	Naive-mature B cell AC	TRUE	reported	4gJ0xD	textfile	2	TRUE
rs143397127	C	T	C	T	-0.4624	-1.0704	0.0157	0.001152	FALSE	FALSE	FALSE	ebi-a-GCST90018908	7	12847391	0.9858	469126	0.2776	Coronary heart disease	Pulmonary fibrosis	Pulmonary fibrosis || ||	TRUE	igd	NA	NA	NA	NA	NA	NA	NA	3.298e-06	7	12847391	3656	0.09926	Naive-mature B cell AC	TRUE	reported	4gJ0xD	textfile	2	TRUE
rs17056318	C	T	C	T	-0.2366	-0.0241	0.081	0.061643	FALSE	FALSE	FALSE	ebi-a-GCST90018908	5	158285953	0.0688	469126	0.726099	Coronary heart disease	Pulmonary fibrosis	Pulmonary fibrosis || ||	TRUE	igd	NA	NA	NA	NA	NA	NA	NA	2.36499e-07	5	158285953	3656	0.0457	Naive-mature B cell AC	TRUE	reported	4gJ0xD	textfile	2	TRUE
rs189761842	T	C	T	C	0.7902	0.1007	0.0055	0.0269967	FALSE	FALSE	FALSE	ebi-a-GCST90018908	10	125485345	0.1134	469126	0.3746	Coronary heart disease	Pulmonary fibrosis	Pulmonary fibrosis || ||	TRUE	igd	NA	NA	NA	NA	NA	NA	NA	3.91796e-06	10	125485345	3656	0.1709	Naive-mature B cell AC	TRUE	reported	4gJ0xD	textfile	2	TRUE
rs2286599	A	G	A	G	0.1183	-0.0877	0.32	0.130476	FALSE	FALSE	FALSE	ebi-a-GCST90018908	12	6499533	0.0549	469126	0.1102	Coronary heart disease	Pulmonary fibrosis	Pulmonary fibrosis || ||	TRUE	igd	NA	NA	NA	NA	NA	NA	NA	8.96004e-06	12	6499533	3656	0.0266	Naive-mature B cell AC	TRUE	reported	4gJ0xD	textfile	2	TRUE
rs2390504	A	G	A	G	-0.2668	-0.0341	0.0486	0.267941	FALSE	FALSE	FALSE	ebi-a-GCST90018908	7	21321670	0.041	469126	0.4064	Coronary heart disease	Pulmonary fibrosis	Pulmonary fibrosis || ||	TRUE	igd	NA	NA	NA	NA	NA	NA	NA	3.51002e-06	7	21321670	3656	0.05743	Naive-mature B cell AC	TRUE	reported	4gJ0xD	textfile	2	TRUE
rs2395904	G	T	G	T	-0.1445	0.0247	0.2657	0.313586	FALSE	FALSE	FALSE	ebi-a-GCST90018908	8	130617819	0.0389	469126	0.5259	Coronary heart disease	Pulmonary fibrosis	Pulmonary fibrosis || ||	TRUE	igd	NA	NA	NA	NA	NA	NA	NA	1.74e-07	8	130617819	3656	0.02761	Naive-mature B cell AC	TRUE	reported	4gJ0xD	textfile	2	TRUE
rs283340	C	T	C	T	0.1251	-0.0209	0.5621	0.542448	FALSE	FALSE	FALSE	ebi-a-GCST90018908	8	70193536	0.0352	469126	0.552199	Coronary heart disease	Pulmonary fibrosis	Pulmonary fibrosis || ||	TRUE	igd	NA	NA	NA	NA	NA	NA	NA	4.59505e-07	8	70193536	3656	0.02477	Naive-mature B cell AC	TRUE	reported	4gJ0xD	textfile	2	TRUE
rs34764986	C	T	C	T	-0.2347	0.0036	0.0699	0.0294092	FALSE	FALSE	FALSE	ebi-a-GCST90018908	20	59926554	0.1072	469126	0.9732	Coronary heart disease	Pulmonary fibrosis	Pulmonary fibrosis || ||	TRUE	igd	NA	NA	NA	NA	NA	NA	NA	1.08201e-06	20	59926554	3656	0.04805	Naive-mature B cell AC	TRUE	reported	4gJ0xD	textfile	2	TRUE
rs35607968	T	C	T	C	0.1584	0.0206	0.1536	0.172784	FALSE	FALSE	FALSE	ebi-a-GCST90018908	7	67653879	0.0442	469126	0.6417	Coronary heart disease	Pulmonary fibrosis	Pulmonary fibrosis || ||	TRUE	igd	NA	NA	NA	NA	NA	NA	NA	3.71304e-06	7	67653879	3656	0.03419	Naive-mature B cell AC	TRUE	reported	4gJ0xD	textfile	2	TRUE
rs3811215	T	G	T	G	-0.1229	0.0193	0.3032	0.197373	FALSE	FALSE	FALSE	ebi-a-GCST90018908	14	22954777	0.0427	469126	0.652001	Coronary heart disease	Pulmonary fibrosis	Pulmonary fibrosis || ||	TRUE	igd	NA	NA	NA	NA	NA	NA	NA	5.33495e-06	14	22954777	3656	0.02697	Naive-mature B cell AC	TRUE	reported	4gJ0xD	textfile	2	TRUE
rs58114937	G	A	G	A	0.1702	-0.0951	0.1302	0.0521099	FALSE	FALSE	FALSE	ebi-a-GCST90018908	12	67638132	0.0781	469126	0.2236	Coronary heart disease	Pulmonary fibrosis	Pulmonary fibrosis || ||	TRUE	igd	NA	NA	NA	NA	NA	NA	NA	2.84499e-06	12	67638132	3656	0.0363	Naive-mature B cell AC	TRUE	reported	4gJ0xD	textfile	2	TRUE
rs62115322	G	C	G	C	0.1382	0.1181	0.2083	0.175523	FALSE	TRUE	FALSE	ebi-a-GCST90018908	19	53848484	0.0488	469126	0.0155901	Coronary heart disease	Pulmonary fibrosis	Pulmonary fibrosis || ||	TRUE	igd	NA	NA	NA	NA	NA	NA	NA	3.31002e-06	19	53848484	3656	0.02968	Naive-mature B cell AC	TRUE	reported	4gJ0xD	textfile	2	TRUE
rs76263497	A	G	A	G	-0.1886	-0.0727	0.0989	0.157963	FALSE	FALSE	FALSE	ebi-a-GCST90018908	15	60878804	0.0497	469126	0.1433	Coronary heart disease	Pulmonary fibrosis	Pulmonary fibrosis || ||	TRUE	igd	NA	NA	NA	NA	NA	NA	NA	5.33703e-06	15	60878804	3656	0.04138	Naive-mature B cell AC	TRUE	reported	4gJ0xD	textfile	2	TRUE
rs76981518	T	C	T	C	-0.2134	0.0729	0.0744	0.0315248	FALSE	FALSE	FALSE	ebi-a-GCST90018908	4	152777207	0.1063	469126	0.493	Coronary heart disease	Pulmonary fibrosis	Pulmonary fibrosis || ||	TRUE	igd	NA	NA	NA	NA	NA	NA	NA	6.00897e-06	4	152777207	3656	0.04708	Naive-mature B cell AC	TRUE	reported	4gJ0xD	textfile	2	TRUE
rs77983244	A	G	A	G	-0.3088	-0.012	0.0325	0.0801371	FALSE	FALSE	FALSE	ebi-a-GCST90018908	17	7316027	0.0693	469126	0.8623	Coronary heart disease	Pulmonary fibrosis	Pulmonary fibrosis || ||	TRUE	igd	NA	NA	NA	NA	NA	NA	NA	4.341e-06	17	7316027	3656	0.06711	Naive-mature B cell AC	TRUE	reported	4gJ0xD	textfile	2	TRUE
rs9354413	C	T	C	T	0.1232	-0.0437	0.2964	0.325212	FALSE	FALSE	FALSE	ebi-a-GCST90018908	6	67039330	0.0485	469126	0.3679	Coronary heart disease	Pulmonary fibrosis	Pulmonary fibrosis || ||	TRUE	igd	NA	NA	NA	NA	NA	NA	NA	7.29794e-06	6	67039330	3656	0.02743	Naive-mature B cell AC	TRUE	reported	4gJ0xD	textfile	2	TRUE
rs9564767	G	A	G	A	-0.1163	0.0494	0.6075	0.459409	FALSE	FALSE	FALSE	ebi-a-GCST90018908	13	71534535	0.0353	469126	0.1625	Coronary heart disease	Pulmonary fibrosis	Pulmonary fibrosis || ||	TRUE	igd	NA	NA	NA	NA	NA	NA	NA	3.62602e-06	13	71534535	3656	0.02507	Naive-mature B cell AC	TRUE	reported	4gJ0xD	textfile	2	TRUE
rs10042722	C	G	C	G	-0.1264	-0.0037	0.3827	0.247199	FALSE	TRUE	FALSE	ebi-a-GCST90018908	5	67121250	0.0391	469126	0.9243	Coronary heart disease	Pulmonary fibrosis	Pulmonary fibrosis || ||	TRUE	igd	NA	NA	NA	NA	NA	NA	NA	7.10003e-06	5	67121250	2919	0.02809	CD3 on CD28- CD8br	TRUE	reported	WiMO3p	textfile	2	TRUE
rs10280171	C	T	C	T	-0.5408	-0.0241	0.013	0.0673232	FALSE	FALSE	FALSE	ebi-a-GCST90018908	7	155971101	0.0759	469126	0.7508	Coronary heart disease	Pulmonary fibrosis	Pulmonary fibrosis || ||	TRUE	igd	NA	NA	NA	NA	NA	NA	NA	2.89701e-06	7	155971101	2919	0.1154	CD3 on CD28- CD8br	TRUE	reported	WiMO3p	textfile	2	TRUE
rs10861453	G	A	G	A	-0.1298	-0.032	0.4459	0.518387	FALSE	FALSE	FALSE	ebi-a-GCST90018908	12	105931980	0.0351	469126	0.363	Coronary heart disease	Pulmonary fibrosis	Pulmonary fibrosis || ||	TRUE	igd	NA	NA	NA	NA	NA	NA	NA	3.15697e-06	12	105931980	2919	0.0278	CD3 on CD28- CD8br	TRUE	reported	WiMO3p	textfile	2	TRUE
rs12570957	A	C	A	C	0.1445	-0.048	0.2681	0.443521	FALSE	FALSE	FALSE	ebi-a-GCST90018908	10	101981274	0.0351	469126	0.1715	Coronary heart disease	Pulmonary fibrosis	Pulmonary fibrosis || ||	TRUE	igd	NA	NA	NA	NA	NA	NA	NA	2.88098e-06	10	101981274	2919	0.03082	CD3 on CD28- CD8br	TRUE	reported	WiMO3p	textfile	2	TRUE
rs141566851	A	G	A	G	-0.5188	0.3004	0.0149	0.0152214	FALSE	FALSE	FALSE	ebi-a-GCST90018908	3	170163167	0.1438	469126	0.0367096	Coronary heart disease	Pulmonary fibrosis	Pulmonary fibrosis || ||	TRUE	igd	NA	NA	NA	NA	NA	NA	NA	5.04104e-06	3	170163167	2919	0.1135	CD3 on CD28- CD8br	TRUE	reported	WiMO3p	textfile	2	TRUE
rs143007860	T	A	T	A	0.2933	-0.1046	0.0486	0.00899196	FALSE	TRUE	FALSE	ebi-a-GCST90018908	7	13007100	0.205	469126	0.61	Coronary heart disease	Pulmonary fibrosis	Pulmonary fibrosis || ||	TRUE	igd	NA	NA	NA	NA	NA	NA	NA	5.91494e-06	7	13007100	2919	0.06464	CD3 on CD28- CD8br	TRUE	reported	WiMO3p	textfile	2	TRUE
rs1542545	C	T	C	T	-0.1677	0.0224	0.8126	0.683354	FALSE	FALSE	FALSE	ebi-a-GCST90018908	4	189530591	0.0444	469126	0.6134	Coronary heart disease	Pulmonary fibrosis	Pulmonary fibrosis || ||	TRUE	igd	NA	NA	NA	NA	NA	NA	NA	2.90998e-06	4	189530591	2919	0.03579	CD3 on CD28- CD8br	TRUE	reported	WiMO3p	textfile	2	TRUE
rs28620385	C	T	C	T	0.14	0.0432	0.3114	0.315876	FALSE	FALSE	FALSE	ebi-a-GCST90018908	21	46488731	0.0378	469126	0.2533	Coronary heart disease	Pulmonary fibrosis	Pulmonary fibrosis || ||	TRUE	igd	NA	NA	NA	NA	NA	NA	NA	1.66598e-06	21	46488731	2919	0.02917	CD3 on CD28- CD8br	TRUE	reported	WiMO3p	textfile	2	TRUE
rs2988279	A	G	A	G	0.2396	-0.0214	0.4849	0.316882	FALSE	FALSE	FALSE	ebi-a-GCST90018908	1	167419839	0.0368	469126	0.5602	Coronary heart disease	Pulmonary fibrosis	Pulmonary fibrosis || ||	TRUE	igd	NA	NA	NA	NA	NA	NA	NA	1.75388e-18	1	167419839	2919	0.02713	CD3 on CD28- CD8br	TRUE	reported	WiMO3p	textfile	2	TRUE
rs4689428	G	C	G	C	-0.186	0.0512	0.2052	0.356969	FALSE	TRUE	FALSE	ebi-a-GCST90018908	4	6388191	0.0373	469126	0.1704	Coronary heart disease	Pulmonary fibrosis	Pulmonary fibrosis || ||	TRUE	igd	NA	NA	NA	NA	NA	NA	NA	4.21396e-08	4	6388191	2919	0.03384	CD3 on CD28- CD8br	TRUE	reported	WiMO3p	textfile	2	TRUE
rs59837469	C	G	C	G	0.3624	-0.1071	0.0331	0.0549954	FALSE	TRUE	FALSE	ebi-a-GCST90018908	5	169629818	0.0708	469126	0.1302	Coronary heart disease	Pulmonary fibrosis	Pulmonary fibrosis || ||	TRUE	igd	NA	NA	NA	NA	NA	NA	NA	2.40602e-06	5	169629818	2919	0.0767	CD3 on CD28- CD8br	TRUE	reported	WiMO3p	textfile	2	TRUE
rs6120663	A	C	A	C	-0.1254	0.063	0.4726	0.38812	FALSE	FALSE	FALSE	ebi-a-GCST90018908	20	33081906	0.036	469126	0.0797701	Coronary heart disease	Pulmonary fibrosis	Pulmonary fibrosis || ||	TRUE	igd	NA	NA	NA	NA	NA	NA	NA	4.67703e-06	20	33081906	2919	0.02733	CD3 on CD28- CD8br	TRUE	reported	WiMO3p	textfile	2	TRUE
rs62293633	G	C	G	C	0.2552	-0.1205	0.0558	0.0958888	FALSE	TRUE	FALSE	ebi-a-GCST90018908	3	163557077	0.0643	469126	0.0610604	Coronary heart disease	Pulmonary fibrosis	Pulmonary fibrosis || ||	TRUE	igd	NA	NA	NA	NA	NA	NA	NA	8.42093e-06	3	163557077	2919	0.05718	CD3 on CD28- CD8br	TRUE	reported	WiMO3p	textfile	2	TRUE
rs62574602	C	T	C	T	-0.5914	-0.1819	0.0104	0.0241256	FALSE	FALSE	FALSE	ebi-a-GCST90018908	9	96839069	0.119	469126	0.1264	Coronary heart disease	Pulmonary fibrosis	Pulmonary fibrosis || ||	TRUE	igd	NA	NA	NA	NA	NA	NA	NA	9.7389e-06	9	96839069	2919	0.1335	CD3 on CD28- CD8br	TRUE	reported	WiMO3p	textfile	2	TRUE
rs6564225	C	A	C	A	-0.1551	0.0096	0.2062	0.228462	FALSE	FALSE	FALSE	ebi-a-GCST90018908	16	75229833	0.0439	469126	0.8261	Coronary heart disease	Pulmonary fibrosis	Pulmonary fibrosis || ||	TRUE	igd	NA	NA	NA	NA	NA	NA	NA	8.16507e-06	16	75229833	2919	0.0347	CD3 on CD28- CD8br	TRUE	reported	WiMO3p	textfile	2	TRUE
rs72975607	A	G	A	G	0.2633	0.0408	0.0572	0.0573375	FALSE	FALSE	FALSE	ebi-a-GCST90018908	11	103167130	0.0771	469126	0.5961	Coronary heart disease	Pulmonary fibrosis	Pulmonary fibrosis || ||	TRUE	igd	NA	NA	NA	NA	NA	NA	NA	6.40398e-06	11	103167130	2919	0.05824	CD3 on CD28- CD8br	TRUE	reported	WiMO3p	textfile	2	TRUE
rs7334537	C	G	C	G	-0.1418	-0.0607	0.2335	0.249788	FALSE	TRUE	FALSE	ebi-a-GCST90018908	13	76014918	0.0468	469126	0.195	Coronary heart disease	Pulmonary fibrosis	Pulmonary fibrosis || ||	TRUE	igd	NA	NA	NA	NA	NA	NA	NA	9.75596e-06	13	76014918	2919	0.03201	CD3 on CD28- CD8br	TRUE	reported	WiMO3p	textfile	2	TRUE
rs77294768	A	G	A	G	-0.188	0.0194	0.1264	0.0922535	FALSE	FALSE	FALSE	ebi-a-GCST90018908	1	6861035	0.0629	469126	0.758099	Coronary heart disease	Pulmonary fibrosis	Pulmonary fibrosis || ||	TRUE	igd	NA	NA	NA	NA	NA	NA	NA	5.59397e-06	1	6861035	2919	0.04133	CD3 on CD28- CD8br	TRUE	reported	WiMO3p	textfile	2	TRUE
rs947505	G	A	G	A	0.2201	-0.06	0.9046	0.848841	FALSE	FALSE	FALSE	ebi-a-GCST90018908	1	173302097	0.0507	469126	0.2362	Coronary heart disease	Pulmonary fibrosis	Pulmonary fibrosis || ||	TRUE	igd	NA	NA	NA	NA	NA	NA	NA	3.55001e-06	1	173302097	2919	0.04738	CD3 on CD28- CD8br	TRUE	reported	WiMO3p	textfile	2	TRUE
rs10042952	A	C	A	C	-0.1577	0.0482	0.1366	0.100346	FALSE	FALSE	FALSE	ebi-a-GCST90018908	5	67196963	0.0596	469126	0.4188	Coronary heart disease	Pulmonary fibrosis	Pulmonary fibrosis || ||	TRUE	igd	NA	NA	NA	NA	NA	NA	NA	7.24703e-06	5	67196963	3592	0.03509	CD27 on CD20- CD38-	TRUE	reported	tYAqCT	textfile	2	TRUE
rs10740344	T	C	T	C	-0.1301	-0.0047	0.7394	0.590959	FALSE	FALSE	FALSE	ebi-a-GCST90018908	10	72155840	0.0368	469126	0.8982	Coronary heart disease	Pulmonary fibrosis	Pulmonary fibrosis || ||	TRUE	igd	NA	NA	NA	NA	NA	NA	NA	1.52999e-06	10	72155840	3592	0.02703	CD27 on CD20- CD38-	TRUE	reported	tYAqCT	textfile	2	TRUE
rs10763431	C	T	C	T	0.1126	-0.0423	0.6356	0.673361	FALSE	FALSE	FALSE	ebi-a-GCST90018908	10	58623676	0.0369	469126	0.2512	Coronary heart disease	Pulmonary fibrosis	Pulmonary fibrosis || ||	TRUE	igd	NA	NA	NA	NA	NA	NA	NA	7.07701e-06	10	58623676	3592	0.02504	CD27 on CD20- CD38-	TRUE	reported	tYAqCT	textfile	2	TRUE
rs113532966	C	T	C	T	0.1937	-0.0768	0.0846	0.0515779	FALSE	FALSE	FALSE	ebi-a-GCST90018908	2	50627626	0.0833	469126	0.3567	Coronary heart disease	Pulmonary fibrosis	Pulmonary fibrosis || ||	TRUE	igd	NA	NA	NA	NA	NA	NA	NA	4.86598e-06	2	50627626	3592	0.04232	CD27 on CD20- CD38-	TRUE	reported	tYAqCT	textfile	2	TRUE
rs115412883	G	A	G	A	0.6043	-0.0813	0.0088	0.0133837	FALSE	FALSE	FALSE	ebi-a-GCST90018908	3	26147574	0.1607	469126	0.612999	Coronary heart disease	Pulmonary fibrosis	Pulmonary fibrosis || ||	TRUE	igd	NA	NA	NA	NA	NA	NA	NA	9.96805e-06	3	26147574	3592	0.1366	CD27 on CD20- CD38-	TRUE	reported	tYAqCT	textfile	2	TRUE
rs118135815	G	A	G	A	1.931	0.36	0.001	0.0109211	FALSE	FALSE	FALSE	ebi-a-GCST90018908	7	146514190	0.1759	469126	0.0407099	Coronary heart disease	Pulmonary fibrosis	Pulmonary fibrosis || ||	TRUE	igd	NA	NA	NA	NA	NA	NA	NA	2.84001e-06	7	146514190	3592	0.4117	CD27 on CD20- CD38-	TRUE	reported	tYAqCT	textfile	2	TRUE
rs139998	C	T	C	T	-0.121	0.0046	0.2739	0.188968	FALSE	FALSE	FALSE	ebi-a-GCST90018908	22	36862501	0.044	469126	0.9165	Coronary heart disease	Pulmonary fibrosis	Pulmonary fibrosis || ||	TRUE	igd	NA	NA	NA	NA	NA	NA	NA	5.40194e-06	22	36862501	3592	0.02655	CD27 on CD20- CD38-	TRUE	reported	tYAqCT	textfile	2	TRUE
rs147153707	A	G	A	G	0.5283	0.3086	0.0129	0.00794795	FALSE	FALSE	FALSE	ebi-a-GCST90018908	9	31165407	0.2197	469126	0.16	Coronary heart disease	Pulmonary fibrosis	Pulmonary fibrosis || ||	TRUE	igd	NA	NA	NA	NA	NA	NA	NA	1.64399e-06	9	31165407	3592	0.11	CD27 on CD20- CD38-	TRUE	reported	tYAqCT	textfile	2	TRUE
rs147680281	T	C	T	C	2.007	0.0743	8e-04	0.0122432	FALSE	FALSE	FALSE	ebi-a-GCST90018908	5	127113029	0.1751	469126	0.6712	Coronary heart disease	Pulmonary fibrosis	Pulmonary fibrosis || ||	TRUE	igd	NA	NA	NA	NA	NA	NA	NA	4.92096e-06	5	127113029	3592	0.4386	CD27 on CD20- CD38-	TRUE	reported	tYAqCT	textfile	2	TRUE
rs1785249	T	C	T	C	-0.1234	0.0389	0.38	0.383944	FALSE	FALSE	FALSE	ebi-a-GCST90018908	18	3362511	0.0363	469126	0.2843	Coronary heart disease	Pulmonary fibrosis	Pulmonary fibrosis || ||	TRUE	igd	NA	NA	NA	NA	NA	NA	NA	5.08604e-07	18	3362511	3592	0.02452	CD27 on CD20- CD38-	TRUE	reported	tYAqCT	textfile	2	TRUE
rs2024568	C	T	C	T	-0.118	0.0237	0.636	0.71216	FALSE	FALSE	FALSE	ebi-a-GCST90018908	20	44732089	0.0396	469126	0.5501	Coronary heart disease	Pulmonary fibrosis	Pulmonary fibrosis || ||	TRUE	igd	NA	NA	NA	NA	NA	NA	NA	2.488e-06	20	44732089	3592	0.02501	CD27 on CD20- CD38-	TRUE	reported	tYAqCT	textfile	2	TRUE
rs4578504	G	C	G	C	-0.1364	0.0501	0.77	0.701876	FALSE	TRUE	FALSE	ebi-a-GCST90018908	13	27510490	0.0395	469126	0.2048	Coronary heart disease	Pulmonary fibrosis	Pulmonary fibrosis || ||	TRUE	igd	NA	NA	NA	NA	NA	NA	NA	2.60801e-06	13	27510490	3592	0.02898	CD27 on CD20- CD38-	TRUE	reported	tYAqCT	textfile	2	TRUE
rs61566441	T	C	T	C	0.1244	-0.0631	0.2848	0.156588	FALSE	FALSE	FALSE	ebi-a-GCST90018908	3	155044125	0.0472	469126	0.1809	Coronary heart disease	Pulmonary fibrosis	Pulmonary fibrosis || ||	TRUE	igd	NA	NA	NA	NA	NA	NA	NA	3.95003e-06	3	155044125	3592	0.02693	CD27 on CD20- CD38-	TRUE	reported	tYAqCT	textfile	2	TRUE
rs7007180	G	T	G	T	0.1322	0.0087	0.7354	0.635555	FALSE	FALSE	FALSE	ebi-a-GCST90018908	8	6947493	0.038	469126	0.8191	Coronary heart disease	Pulmonary fibrosis	Pulmonary fibrosis || ||	TRUE	igd	NA	NA	NA	NA	NA	NA	NA	4.60999e-06	8	6947493	3592	0.0288	CD27 on CD20- CD38-	TRUE	reported	tYAqCT	textfile	2	TRUE
rs7114298	G	A	G	A	-0.1221	0.0818	0.7206	0.578285	FALSE	FALSE	FALSE	ebi-a-GCST90018908	11	65582028	0.0365	469126	0.0252	Coronary heart disease	Pulmonary fibrosis	Pulmonary fibrosis || ||	TRUE	igd	NA	NA	NA	NA	NA	NA	NA	6.08597e-06	11	65582028	3592	0.02695	CD27 on CD20- CD38-	TRUE	reported	tYAqCT	textfile	2	TRUE
rs74432706	T	C	T	C	0.3494	0.0411	0.0245	0.0505134	FALSE	FALSE	FALSE	ebi-a-GCST90018908	2	197887417	0.084	469126	0.6252	Coronary heart disease	Pulmonary fibrosis	Pulmonary fibrosis || ||	TRUE	igd	NA	NA	NA	NA	NA	NA	NA	5.23299e-06	2	197887417	3592	0.0766	CD27 on CD20- CD38-	TRUE	reported	tYAqCT	textfile	2	TRUE
rs74551235	A	G	A	G	-0.2031	-0.0354	0.0899	0.073886	FALSE	FALSE	FALSE	ebi-a-GCST90018908	6	150575442	0.0644	469126	0.583001	Coronary heart disease	Pulmonary fibrosis	Pulmonary fibrosis || ||	TRUE	igd	NA	NA	NA	NA	NA	NA	NA	1.15001e-06	6	150575442	3592	0.04168	CD27 on CD20- CD38-	TRUE	reported	tYAqCT	textfile	2	TRUE
rs8072367	C	T	C	T	-0.1944	0.0598	0.0869	0.0811774	FALSE	FALSE	FALSE	ebi-a-GCST90018908	17	75901729	0.0605	469126	0.3233	Coronary heart disease	Pulmonary fibrosis	Pulmonary fibrosis || ||	TRUE	igd	NA	NA	NA	NA	NA	NA	NA	5.05801e-06	17	75901729	3592	0.04255	CD27 on CD20- CD38-	TRUE	reported	tYAqCT	textfile	2	TRUE
rs909973	G	A	G	A	0.4996	0.0936	0.0131	0.0762691	FALSE	FALSE	FALSE	ebi-a-GCST90018908	1	40901979	0.0954	469126	0.3268	Coronary heart disease	Pulmonary fibrosis	Pulmonary fibrosis || ||	TRUE	igd	NA	NA	NA	NA	NA	NA	NA	2.80498e-06	1	40901979	3592	0.1065	CD27 on CD20- CD38-	TRUE	reported	tYAqCT	textfile	2	TRUE
rs10044521	T	G	T	G	0.5764	0.0862	0.0118	0.0311508	FALSE	FALSE	FALSE	ebi-a-GCST90018908	5	116035707	0.1297	469126	0.5063	Coronary heart disease	Pulmonary fibrosis	Pulmonary fibrosis || ||	TRUE	igd	NA	NA	NA	NA	NA	NA	NA	8.91395e-06	5	116035707	2920	0.1295	CD4 on CD39+ activated Treg	TRUE	reported	YbvADi	textfile	2	TRUE
rs10130428	G	A	G	A	-0.2431	-0.0832	0.0651	0.119389	FALSE	FALSE	FALSE	ebi-a-GCST90018908	14	95659768	0.049	469126	0.0895695	Coronary heart disease	Pulmonary fibrosis	Pulmonary fibrosis || ||	TRUE	igd	NA	NA	NA	NA	NA	NA	NA	9.32395e-06	14	95659768	2920	0.05476	CD4 on CD39+ activated Treg	TRUE	reported	YbvADi	textfile	2	TRUE
rs11200863	A	G	A	G	-0.1689	0.0412	0.1666	0.174166	FALSE	FALSE	FALSE	ebi-a-GCST90018908	10	85875791	0.0543	469126	0.4476	Coronary heart disease	Pulmonary fibrosis	Pulmonary fibrosis || ||	TRUE	igd	NA	NA	NA	NA	NA	NA	NA	4.61998e-06	10	85875791	2920	0.03679	CD4 on CD39+ activated Treg	TRUE	reported	YbvADi	textfile	2	TRUE
rs11615628	A	G	A	G	-0.2062	0.043	0.2466	0.215375	FALSE	FALSE	FALSE	ebi-a-GCST90018908	12	6903631	0.0398	469126	0.2797	Coronary heart disease	Pulmonary fibrosis	Pulmonary fibrosis || ||	TRUE	igd	NA	NA	NA	NA	NA	NA	NA	5.4853e-11	12	6903631	2920	0.03133	CD4 on CD39+ activated Treg	TRUE	reported	YbvADi	textfile	2	TRUE
rs116421623	T	G	T	G	-0.6839	-0.0623	0.0089	0.019456	FALSE	FALSE	FALSE	ebi-a-GCST90018908	8	119192827	0.1315	469126	0.635501	Coronary heart disease	Pulmonary fibrosis	Pulmonary fibrosis || ||	TRUE	igd	NA	NA	NA	NA	NA	NA	NA	2.88602e-06	8	119192827	2920	0.1459	CD4 on CD39+ activated Treg	TRUE	reported	YbvADi	textfile	2	TRUE
rs12404655	G	A	G	A	-0.1494	0.0095	0.244	0.203098	FALSE	FALSE	FALSE	ebi-a-GCST90018908	1	20943195	0.0417	469126	0.8204	Coronary heart disease	Pulmonary fibrosis	Pulmonary fibrosis || ||	TRUE	igd	NA	NA	NA	NA	NA	NA	NA	2.5e-06	1	20943195	2920	0.03167	CD4 on CD39+ activated Treg	TRUE	reported	YbvADi	textfile	2	TRUE
rs13127505	T	C	T	C	-0.2318	-0.0454	0.0717	0.138272	FALSE	FALSE	FALSE	ebi-a-GCST90018908	4	141880770	0.0561	469126	0.4184	Coronary heart disease	Pulmonary fibrosis	Pulmonary fibrosis || ||	TRUE	igd	NA	NA	NA	NA	NA	NA	NA	9.83309e-06	4	141880770	2920	0.05235	CD4 on CD39+ activated Treg	TRUE	reported	YbvADi	textfile	2	TRUE
rs1385611	C	T	C	T	-0.3158	-0.0695	0.9604	0.981766	FALSE	FALSE	FALSE	ebi-a-GCST90018908	1	207221409	0.1319	469126	0.598	Coronary heart disease	Pulmonary fibrosis	Pulmonary fibrosis || ||	TRUE	igd	NA	NA	NA	NA	NA	NA	NA	6.95392e-06	1	207221409	2920	0.07014	CD4 on CD39+ activated Treg	TRUE	reported	YbvADi	textfile	2	TRUE
rs139628646	C	G	C	G	2.554	1.0928	0.001	0.008699	FALSE	TRUE	FALSE	ebi-a-GCST90018908	4	8953933	0.3882	469126	0.00487697	Coronary heart disease	Pulmonary fibrosis	Pulmonary fibrosis || ||	TRUE	igd	NA	NA	NA	NA	NA	NA	NA	2.98903e-07	4	8953933	2920	0.4973	CD4 on CD39+ activated Treg	TRUE	reported	YbvADi	textfile	2	TRUE
rs149080865	A	T	A	T	0.4756	-0.4819	0.0164	0.00576276	FALSE	TRUE	FALSE	ebi-a-GCST90018908	8	80655797	0.2592	469126	0.0629405	Coronary heart disease	Pulmonary fibrosis	Pulmonary fibrosis || ||	TRUE	igd	NA	NA	NA	NA	NA	NA	NA	7.77607e-06	8	80655797	2920	0.1062	CD4 on CD39+ activated Treg	TRUE	reported	YbvADi	textfile	2	TRUE
rs1625485	C	A	C	A	0.1528	-0.0054	0.4955	0.488753	FALSE	FALSE	FALSE	ebi-a-GCST90018908	6	29894389	0.0431	469126	0.8999	Coronary heart disease	Pulmonary fibrosis	Pulmonary fibrosis || ||	TRUE	igd	NA	NA	NA	NA	NA	NA	NA	1.242e-06	6	29894389	2920	0.03146	CD4 on CD39+ activated Treg	TRUE	reported	YbvADi	textfile	2	TRUE
rs183012056	C	G	C	G	0.237	0.1869	0.0733	0.00914561	FALSE	TRUE	FALSE	ebi-a-GCST90018908	4	4711458	0.1991	469126	0.3479	Coronary heart disease	Pulmonary fibrosis	Pulmonary fibrosis || ||	TRUE	igd	NA	NA	NA	NA	NA	NA	NA	7.72894e-06	4	4711458	2920	0.05289	CD4 on CD39+ activated Treg	TRUE	reported	YbvADi	textfile	2	TRUE
rs189810664	T	C	T	C	2.32	-0.1917	7e-04	0.0135269	FALSE	FALSE	FALSE	ebi-a-GCST90018908	9	97001952	0.1589	469126	0.2277	Coronary heart disease	Pulmonary fibrosis	Pulmonary fibrosis || ||	TRUE	igd	NA	NA	NA	NA	NA	NA	NA	4.72705e-06	9	97001952	2920	0.5059	CD4 on CD39+ activated Treg	TRUE	reported	YbvADi	textfile	2	TRUE
rs221124	A	G	A	G	-0.214	-0.0341	0.1046	0.0649486	FALSE	FALSE	FALSE	ebi-a-GCST90018908	7	28969250	0.074	469126	0.6454	Coronary heart disease	Pulmonary fibrosis	Pulmonary fibrosis || ||	TRUE	igd	NA	NA	NA	NA	NA	NA	NA	1.93999e-06	7	28969250	2920	0.04487	CD4 on CD39+ activated Treg	TRUE	reported	YbvADi	textfile	2	TRUE
rs2253487	A	G	A	G	0.2209	-0.0462	0.4719	0.388553	FALSE	FALSE	FALSE	ebi-a-GCST90018908	6	31249127	0.0363	469126	0.2032	Coronary heart disease	Pulmonary fibrosis	Pulmonary fibrosis || ||	TRUE	igd	NA	NA	NA	NA	NA	NA	NA	1.42298e-13	6	31249127	2920	0.02974	CD4 on CD39+ activated Treg	TRUE	reported	YbvADi	textfile	2	TRUE
rs3757517	C	T	C	T	0.1866	-0.034	0.1212	0.143538	FALSE	FALSE	FALSE	ebi-a-GCST90018908	7	8242803	0.0501	469126	0.4967	Coronary heart disease	Pulmonary fibrosis	Pulmonary fibrosis || ||	TRUE	igd	NA	NA	NA	NA	NA	NA	NA	9.20005e-06	7	8242803	2920	0.042	CD4 on CD39+ activated Treg	TRUE	reported	YbvADi	textfile	2	TRUE
rs4127403	A	G	A	G	-0.2529	-0.0894	0.0616	0.0353424	FALSE	FALSE	FALSE	ebi-a-GCST90018908	18	6988423	0.0864	469126	0.301	Coronary heart disease	Pulmonary fibrosis	Pulmonary fibrosis || ||	TRUE	igd	NA	NA	NA	NA	NA	NA	NA	5.57494e-06	18	6988423	2920	0.05558	CD4 on CD39+ activated Treg	TRUE	reported	YbvADi	textfile	2	TRUE
rs61954768	G	T	G	T	0.2391	0.1553	0.0846	0.0604889	FALSE	FALSE	FALSE	ebi-a-GCST90018908	13	54907331	0.0785	469126	0.0477804	Coronary heart disease	Pulmonary fibrosis	Pulmonary fibrosis || ||	TRUE	igd	NA	NA	NA	NA	NA	NA	NA	1.80901e-06	13	54907331	2920	0.04999	CD4 on CD39+ activated Treg	TRUE	reported	YbvADi	textfile	2	TRUE
rs67057217	A	G	A	G	0.4459	-0.1046	0.0187	0.0404773	FALSE	FALSE	FALSE	ebi-a-GCST90018908	8	74255588	0.0967	469126	0.2795	Coronary heart disease	Pulmonary fibrosis	Pulmonary fibrosis || ||	TRUE	igd	NA	NA	NA	NA	NA	NA	NA	7.43807e-06	8	74255588	2920	0.09934	CD4 on CD39+ activated Treg	TRUE	reported	YbvADi	textfile	2	TRUE
rs7095711	A	G	A	G	0.1921	-0.0058	0.8805	0.905517	FALSE	FALSE	FALSE	ebi-a-GCST90018908	10	8507223	0.0551	469126	0.9164	Coronary heart disease	Pulmonary fibrosis	Pulmonary fibrosis || ||	TRUE	igd	NA	NA	NA	NA	NA	NA	NA	5.76196e-06	10	8507223	2920	0.04229	CD4 on CD39+ activated Treg	TRUE	reported	YbvADi	textfile	2	TRUE
rs71420675	A	G	A	G	0.3983	0.1894	0.0274	0.0187013	FALSE	FALSE	FALSE	ebi-a-GCST90018908	2	196049654	0.1404	469126	0.1775	Coronary heart disease	Pulmonary fibrosis	Pulmonary fibrosis || ||	TRUE	igd	NA	NA	NA	NA	NA	NA	NA	9.34394e-06	2	196049654	2920	0.08971	CD4 on CD39+ activated Treg	TRUE	reported	YbvADi	textfile	2	TRUE
rs73084602	A	G	A	G	0.42	-0.0946	0.0236	0.121153	FALSE	FALSE	FALSE	ebi-a-GCST90018908	12	22956864	0.059	469126	0.1087	Coronary heart disease	Pulmonary fibrosis	Pulmonary fibrosis || ||	TRUE	igd	NA	NA	NA	NA	NA	NA	NA	2.57798e-06	12	22956864	2920	0.08915	CD4 on CD39+ activated Treg	TRUE	reported	YbvADi	textfile	2	TRUE
rs73205076	T	C	T	C	-0.753	0.0313	0.0074	0.0397625	FALSE	FALSE	FALSE	ebi-a-GCST90018908	3	126057162	0.0927	469126	0.735301	Coronary heart disease	Pulmonary fibrosis	Pulmonary fibrosis || ||	TRUE	igd	NA	NA	NA	NA	NA	NA	NA	6.35594e-06	3	126057162	2920	0.1665	CD4 on CD39+ activated Treg	TRUE	reported	YbvADi	textfile	2	TRUE
rs73457945	G	A	G	A	-0.5368	4e-04	0.0134	0.0273516	FALSE	FALSE	FALSE	ebi-a-GCST90018908	11	21414632	0.1484	469126	0.9979	Coronary heart disease	Pulmonary fibrosis	Pulmonary fibrosis || ||	TRUE	igd	NA	NA	NA	NA	NA	NA	NA	6.718e-06	11	21414632	2920	0.119	CD4 on CD39+ activated Treg	TRUE	reported	YbvADi	textfile	2	TRUE
rs9263475	G	A	G	A	0.2029	-0.0358	0.4865	0.223031	FALSE	FALSE	FALSE	ebi-a-GCST90018908	6	31050348	0.0443	469126	0.4188	Coronary heart disease	Pulmonary fibrosis	Pulmonary fibrosis || ||	TRUE	igd	NA	NA	NA	NA	NA	NA	NA	9.61391e-12	6	31050348	2920	0.02967	CD4 on CD39+ activated Treg	TRUE	reported	YbvADi	textfile	2	TRUE
rs10044521	T	G	T	G	0.5917	0.0862	0.0118	0.0311508	FALSE	FALSE	FALSE	ebi-a-GCST90018908	5	116035707	0.1297	469126	0.5063	Coronary heart disease	Pulmonary fibrosis	Pulmonary fibrosis || ||	TRUE	igd	NA	NA	NA	NA	NA	NA	NA	5.12897e-06	5	116035707	2920	0.1295	CD4 on CD39+ secreting Treg	TRUE	reported	SPHsmH	textfile	2	TRUE
rs10819527	C	G	C	G	0.158	-0.0068	0.2104	0.181464	FALSE	TRUE	FALSE	ebi-a-GCST90018908	9	132242279	0.0429	469126	0.8731	Coronary heart disease	Pulmonary fibrosis	Pulmonary fibrosis || ||	TRUE	igd	NA	NA	NA	NA	NA	NA	NA	2.08401e-06	9	132242279	2920	0.03323	CD4 on CD39+ secreting Treg	TRUE	reported	SPHsmH	textfile	2	TRUE
rs10882655	A	G	A	G	-0.2945	-0.0031	0.5276	0.501374	FALSE	FALSE	FALSE	ebi-a-GCST90018908	10	97474371	0.0349	469126	0.9284	Coronary heart disease	Pulmonary fibrosis	Pulmonary fibrosis || ||	TRUE	igd	NA	NA	NA	NA	NA	NA	NA	7.84332e-28	10	97474371	2920	0.02665	CD4 on CD39+ secreting Treg	TRUE	reported	SPHsmH	textfile	2	TRUE
rs11584259	C	G	C	G	0.1692	-0.0518	0.1651	0.187717	FALSE	TRUE	FALSE	ebi-a-GCST90018908	1	22732386	0.0463	469126	0.2634	Coronary heart disease	Pulmonary fibrosis	Pulmonary fibrosis || ||	TRUE	igd	NA	NA	NA	NA	NA	NA	NA	3.87498e-06	1	22732386	2920	0.03656	CD4 on CD39+ secreting Treg	TRUE	reported	SPHsmH	textfile	2	TRUE
rs115907820	C	T	C	T	0.5043	0.0306	0.0166	0.0164782	FALSE	FALSE	FALSE	ebi-a-GCST90018908	7	37068759	0.1437	469126	0.8312	Coronary heart disease	Pulmonary fibrosis	Pulmonary fibrosis || ||	TRUE	igd	NA	NA	NA	NA	NA	NA	NA	1.81501e-06	7	37068759	2920	0.1054	CD4 on CD39+ secreting Treg	TRUE	reported	SPHsmH	textfile	2	TRUE
rs11610038	T	G	T	G	-0.5329	0.0035	0.0128	0.0236158	FALSE	FALSE	FALSE	ebi-a-GCST90018908	12	4770669	0.1199	469126	0.9766	Coronary heart disease	Pulmonary fibrosis	Pulmonary fibrosis || ||	TRUE	igd	NA	NA	NA	NA	NA	NA	NA	6.74202e-06	12	4770669	2920	0.1182	CD4 on CD39+ secreting Treg	TRUE	reported	SPHsmH	textfile	2	TRUE
rs116694668	A	T	A	T	-2.068	-0.2684	0.001	0.0118502	FALSE	TRUE	FALSE	ebi-a-GCST90018908	5	57174385	0.1654	469126	0.1047	Coronary heart disease	Pulmonary fibrosis	Pulmonary fibrosis || ||	TRUE	igd	NA	NA	NA	NA	NA	NA	NA	1.77399e-06	5	57174385	2920	0.4319	CD4 on CD39+ secreting Treg	TRUE	reported	SPHsmH	textfile	2	TRUE
rs117458836	A	G	A	G	0.5108	-0.0187	0.0187	0.0156404	FALSE	FALSE	FALSE	ebi-a-GCST90018908	10	96773382	0.1483	469126	0.8996	Coronary heart disease	Pulmonary fibrosis	Pulmonary fibrosis || ||	TRUE	igd	NA	NA	NA	NA	NA	NA	NA	1.02301e-06	10	96773382	2920	0.1043	CD4 on CD39+ secreting Treg	TRUE	reported	SPHsmH	textfile	2	TRUE
rs12778618	C	T	C	T	0.3488	-0.1426	0.0457	0.0142456	FALSE	FALSE	FALSE	ebi-a-GCST90018908	10	95633120	0.1641	469126	0.3847	Coronary heart disease	Pulmonary fibrosis	Pulmonary fibrosis || ||	TRUE	igd	NA	NA	NA	NA	NA	NA	NA	1.29101e-07	10	95633120	2920	0.06589	CD4 on CD39+ secreting Treg	TRUE	reported	SPHsmH	textfile	2	TRUE
rs136883	T	C	T	C	0.1498	-0.014	0.3598	0.417438	FALSE	FALSE	FALSE	ebi-a-GCST90018908	22	45040462	0.0361	469126	0.6977	Coronary heart disease	Pulmonary fibrosis	Pulmonary fibrosis || ||	TRUE	igd	NA	NA	NA	NA	NA	NA	NA	1.333e-07	22	45040462	2920	0.02832	CD4 on CD39+ secreting Treg	TRUE	reported	SPHsmH	textfile	2	TRUE
rs139059955	T	C	T	C	-2.03	-0.0292	9e-04	0.0255459	FALSE	FALSE	FALSE	ebi-a-GCST90018908	13	53615745	0.1103	469126	0.791099	Coronary heart disease	Pulmonary fibrosis	Pulmonary fibrosis || ||	TRUE	igd	NA	NA	NA	NA	NA	NA	NA	7.67096e-06	13	53615745	2920	0.4529	CD4 on CD39+ secreting Treg	TRUE	reported	SPHsmH	textfile	2	TRUE
rs139628646	C	G	C	G	2.281	1.0928	0.001	0.008699	FALSE	TRUE	FALSE	ebi-a-GCST90018908	4	8953933	0.3882	469126	0.00487697	Coronary heart disease	Pulmonary fibrosis	Pulmonary fibrosis || ||	TRUE	igd	NA	NA	NA	NA	NA	NA	NA	6.187e-06	4	8953933	2920	0.5037	CD4 on CD39+ secreting Treg	TRUE	reported	SPHsmH	textfile	2	TRUE
rs149080865	A	T	A	T	0.491	-0.4819	0.0164	0.00576276	FALSE	TRUE	FALSE	ebi-a-GCST90018908	8	80655797	0.2592	469126	0.0629405	Coronary heart disease	Pulmonary fibrosis	Pulmonary fibrosis || ||	TRUE	igd	NA	NA	NA	NA	NA	NA	NA	4.21202e-06	8	80655797	2920	0.1065	CD4 on CD39+ secreting Treg	TRUE	reported	SPHsmH	textfile	2	TRUE
rs41266967	T	C	T	C	-0.7854	-0.0048	0.0063	0.0160948	FALSE	FALSE	FALSE	ebi-a-GCST90018908	2	241529785	0.1434	469126	0.9731	Coronary heart disease	Pulmonary fibrosis	Pulmonary fibrosis || ||	TRUE	igd	NA	NA	NA	NA	NA	NA	NA	8.64609e-06	2	241529785	2920	0.1762	CD4 on CD39+ secreting Treg	TRUE	reported	SPHsmH	textfile	2	TRUE
rs446663	C	A	C	A	-0.1511	-0.0289	0.801	0.880548	FALSE	FALSE	FALSE	ebi-a-GCST90018908	16	77670157	0.0547	469126	0.5967	Coronary heart disease	Pulmonary fibrosis	Pulmonary fibrosis || ||	TRUE	igd	NA	NA	NA	NA	NA	NA	NA	8.46603e-06	16	77670157	2920	0.03387	CD4 on CD39+ secreting Treg	TRUE	reported	SPHsmH	textfile	2	TRUE
rs55877972	G	T	G	T	0.5081	-0.0828	0.0166	0.0319247	FALSE	FALSE	FALSE	ebi-a-GCST90018908	14	94754259	0.1019	469126	0.4164	Coronary heart disease	Pulmonary fibrosis	Pulmonary fibrosis || ||	TRUE	igd	NA	NA	NA	NA	NA	NA	NA	1.96698e-06	14	94754259	2920	0.1066	CD4 on CD39+ secreting Treg	TRUE	reported	SPHsmH	textfile	2	TRUE
rs62568944	A	G	A	G	0.1684	-0.0885	0.1825	0.157421	FALSE	FALSE	FALSE	ebi-a-GCST90018908	9	87813612	0.0476	469126	0.0627393	Coronary heart disease	Pulmonary fibrosis	Pulmonary fibrosis || ||	TRUE	igd	NA	NA	NA	NA	NA	NA	NA	3.26798e-06	9	87813612	2920	0.03612	CD4 on CD39+ secreting Treg	TRUE	reported	SPHsmH	textfile	2	TRUE
rs7072664	A	G	A	G	-0.1342	0.0874	0.4548	0.409696	FALSE	FALSE	FALSE	ebi-a-GCST90018908	10	126759321	0.0358	469126	0.0145902	Coronary heart disease	Pulmonary fibrosis	Pulmonary fibrosis || ||	TRUE	igd	NA	NA	NA	NA	NA	NA	NA	1.17701e-06	10	126759321	2920	0.02756	CD4 on CD39+ secreting Treg	TRUE	reported	SPHsmH	textfile	2	TRUE
rs71644931	G	A	G	A	0.5165	-0.0092	0.0144	0.0403684	FALSE	FALSE	FALSE	ebi-a-GCST90018908	1	238537221	0.087	469126	0.9157	Coronary heart disease	Pulmonary fibrosis	Pulmonary fibrosis || ||	TRUE	igd	NA	NA	NA	NA	NA	NA	NA	6.51703e-06	1	238537221	2920	0.1143	CD4 on CD39+ secreting Treg	TRUE	reported	SPHsmH	textfile	2	TRUE
rs73053728	G	A	G	A	-0.1553	0.0448	0.2414	0.222794	FALSE	FALSE	FALSE	ebi-a-GCST90018908	12	6896546	0.0394	469126	0.2555	Coronary heart disease	Pulmonary fibrosis	Pulmonary fibrosis || ||	TRUE	igd	NA	NA	NA	NA	NA	NA	NA	9.53103e-07	12	6896546	2920	0.03161	CD4 on CD39+ secreting Treg	TRUE	reported	SPHsmH	textfile	2	TRUE
rs7968358	T	A	T	A	0.1308	0.0623	0.4132	0.397827	FALSE	TRUE	FALSE	ebi-a-GCST90018908	12	100033308	0.0353	469126	0.0776694	Coronary heart disease	Pulmonary fibrosis	Pulmonary fibrosis || ||	TRUE	igd	NA	NA	NA	NA	NA	NA	NA	3.52103e-06	12	100033308	2920	0.02814	CD4 on CD39+ secreting Treg	TRUE	reported	SPHsmH	textfile	2	TRUE
rs80014012	C	A	C	A	-0.2259	0.0819	0.1051	0.0696034	FALSE	FALSE	FALSE	ebi-a-GCST90018908	10	86318511	0.0721	469126	0.2562	Coronary heart disease	Pulmonary fibrosis	Pulmonary fibrosis || ||	TRUE	igd	NA	NA	NA	NA	NA	NA	NA	4.71498e-07	10	86318511	2920	0.04474	CD4 on CD39+ secreting Treg	TRUE	reported	SPHsmH	textfile	2	TRUE
rs9263475	G	A	G	A	0.2076	-0.0358	0.4865	0.223031	FALSE	FALSE	FALSE	ebi-a-GCST90018908	6	31050348	0.0443	469126	0.4188	Coronary heart disease	Pulmonary fibrosis	Pulmonary fibrosis || ||	TRUE	igd	NA	NA	NA	NA	NA	NA	NA	1.11096e-12	6	31050348	2920	0.02905	CD4 on CD39+ secreting Treg	TRUE	reported	SPHsmH	textfile	2	TRUE
rs9265953	G	A	G	A	-0.173	0.029	0.4796	0.546584	FALSE	FALSE	FALSE	ebi-a-GCST90018908	6	31315312	0.0355	469126	0.4146	Coronary heart disease	Pulmonary fibrosis	Pulmonary fibrosis || ||	TRUE	igd	NA	NA	NA	NA	NA	NA	NA	2.73099e-09	6	31315312	2920	0.029	CD4 on CD39+ secreting Treg	TRUE	reported	SPHsmH	textfile	2	TRUE
rs1004687	T	G	T	G	-0.1628	0.0152	0.4572	0.355359	FALSE	FALSE	FALSE	ebi-a-GCST90018908	3	103810095	0.0369	469126	0.681201	Coronary heart disease	Pulmonary fibrosis	Pulmonary fibrosis || ||	TRUE	igd	NA	NA	NA	NA	NA	NA	NA	3.02197e-06	3	103810095	1635	0.03474	CD45 on lymphocyte	TRUE	reported	Qfe83X	textfile	2	TRUE
rs113430136	T	C	T	C	-0.5328	0.0049	0.0229	0.072903	FALSE	FALSE	FALSE	ebi-a-GCST90018908	1	204258208	0.0713	469126	0.945	Coronary heart disease	Pulmonary fibrosis	Pulmonary fibrosis || ||	TRUE	igd	NA	NA	NA	NA	NA	NA	NA	8.81698e-06	1	204258208	1635	0.1195	CD45 on lymphocyte	TRUE	reported	Qfe83X	textfile	2	TRUE
rs11696662	T	C	T	C	0.2795	-0.0174	0.0972	0.0458314	FALSE	FALSE	FALSE	ebi-a-GCST90018908	20	39790435	0.075	469126	0.8164	Coronary heart disease	Pulmonary fibrosis	Pulmonary fibrosis || ||	TRUE	igd	NA	NA	NA	NA	NA	NA	NA	2.56201e-06	20	39790435	1635	0.05921	CD45 on lymphocyte	TRUE	reported	Qfe83X	textfile	2	TRUE
rs11706901	G	C	G	C	0.2224	-0.0372	0.8459	0.638798	FALSE	TRUE	FALSE	ebi-a-GCST90018908	3	10663917	0.0422	469126	0.3784	Coronary heart disease	Pulmonary fibrosis	Pulmonary fibrosis || ||	TRUE	igd	NA	NA	NA	NA	NA	NA	NA	4.35602e-06	3	10663917	1635	0.04826	CD45 on lymphocyte	TRUE	reported	Qfe83X	textfile	2	TRUE
rs117772551	T	C	T	C	-0.3833	0.0397	0.0498	0.050846	FALSE	FALSE	FALSE	ebi-a-GCST90018908	10	56075362	0.0832	469126	0.6334	Coronary heart disease	Pulmonary fibrosis	Pulmonary fibrosis || ||	TRUE	igd	NA	NA	NA	NA	NA	NA	NA	3.98896e-06	10	56075362	1635	0.08282	CD45 on lymphocyte	TRUE	reported	Qfe83X	textfile	2	TRUE
rs138535375	T	G	T	G	-0.9674	-0.0192	0.0076	0.00873866	FALSE	FALSE	FALSE	ebi-a-GCST90018908	18	22152471	0.2106	469126	0.9272	Coronary heart disease	Pulmonary fibrosis	Pulmonary fibrosis || ||	TRUE	igd	NA	NA	NA	NA	NA	NA	NA	2.31398e-06	18	22152471	1635	0.204	CD45 on lymphocyte	TRUE	reported	Qfe83X	textfile	2	TRUE
rs145947216	T	C	T	C	-0.4199	0.1318	0.0401	0.017866	FALSE	FALSE	FALSE	ebi-a-GCST90018908	2	38596674	0.148	469126	0.3733	Coronary heart disease	Pulmonary fibrosis	Pulmonary fibrosis || ||	TRUE	igd	NA	NA	NA	NA	NA	NA	NA	8.26209e-06	2	38596674	1635	0.09388	CD45 on lymphocyte	TRUE	reported	Qfe83X	textfile	2	TRUE
rs149609625	A	T	A	T	0.9673	0.1631	0.0073	0.0248008	FALSE	TRUE	FALSE	ebi-a-GCST90018908	5	53714969	0.145	469126	0.2608	Coronary heart disease	Pulmonary fibrosis	Pulmonary fibrosis || ||	TRUE	igd	NA	NA	NA	NA	NA	NA	NA	2.45002e-06	5	53714969	1635	0.2045	CD45 on lymphocyte	TRUE	reported	Qfe83X	textfile	2	TRUE
rs150795	G	A	G	A	0.1744	0.0394	0.4526	0.320148	FALSE	FALSE	FALSE	ebi-a-GCST90018908	21	43462379	0.0369	469126	0.2858	Coronary heart disease	Pulmonary fibrosis	Pulmonary fibrosis || ||	TRUE	igd	NA	NA	NA	NA	NA	NA	NA	1.66598e-06	21	43462379	1635	0.03627	CD45 on lymphocyte	TRUE	reported	Qfe83X	textfile	2	TRUE
rs1553663	C	T	C	T	-0.1999	0.03	0.7994	0.801123	FALSE	FALSE	FALSE	ebi-a-GCST90018908	4	55280100	0.0414	469126	0.4691	Coronary heart disease	Pulmonary fibrosis	Pulmonary fibrosis || ||	TRUE	igd	NA	NA	NA	NA	NA	NA	NA	7.89896e-06	4	55280100	1635	0.04461	CD45 on lymphocyte	TRUE	reported	Qfe83X	textfile	2	TRUE
rs1660269	G	A	G	A	0.1659	-0.0285	0.3829	0.36935	FALSE	FALSE	FALSE	ebi-a-GCST90018908	18	62549208	0.0391	469126	0.4665	Coronary heart disease	Pulmonary fibrosis	Pulmonary fibrosis || ||	TRUE	igd	NA	NA	NA	NA	NA	NA	NA	6.41298e-06	18	62549208	1635	0.03665	CD45 on lymphocyte	TRUE	reported	Qfe83X	textfile	2	TRUE
rs282088	A	G	A	G	-0.2756	-0.0111	0.8713	0.897096	FALSE	FALSE	FALSE	ebi-a-GCST90018908	6	154260029	0.0607	469126	0.8552	Coronary heart disease	Pulmonary fibrosis	Pulmonary fibrosis || ||	TRUE	igd	NA	NA	NA	NA	NA	NA	NA	3.26197e-07	6	154260029	1635	0.05373	CD45 on lymphocyte	TRUE	reported	Qfe83X	textfile	2	TRUE
rs368565398	A	T	A	T	0.7271	-0.0708	0.0202	0.0916264	FALSE	TRUE	FALSE	ebi-a-GCST90018908	16	89952846	0.0774	469126	0.3599	Coronary heart disease	Pulmonary fibrosis	Pulmonary fibrosis || ||	TRUE	igd	NA	NA	NA	NA	NA	NA	NA	6.25706e-08	16	89952846	1635	0.1337	CD45 on lymphocyte	TRUE	reported	Qfe83X	textfile	2	TRUE
rs56165924	T	C	T	C	-0.2187	0.141	0.156	0.1476	FALSE	FALSE	FALSE	ebi-a-GCST90018908	19	562874	0.0951	469126	0.1382	Coronary heart disease	Pulmonary fibrosis	Pulmonary fibrosis || ||	TRUE	igd	NA	NA	NA	NA	NA	NA	NA	7.99208e-06	19	562874	1635	0.04881	CD45 on lymphocyte	TRUE	reported	Qfe83X	textfile	2	TRUE
rs74789069	G	A	G	A	-0.4889	0.0104	0.0284	0.0223819	FALSE	FALSE	FALSE	ebi-a-GCST90018908	12	130989861	0.1593	469126	0.948	Coronary heart disease	Pulmonary fibrosis	Pulmonary fibrosis || ||	TRUE	igd	NA	NA	NA	NA	NA	NA	NA	3.89601e-06	12	130989861	1635	0.1055	CD45 on lymphocyte	TRUE	reported	Qfe83X	textfile	2	TRUE
rs77704135	G	A	G	A	0.4592	0.0709	0.0385	0.0188537	FALSE	FALSE	FALSE	ebi-a-GCST90018908	6	26293012	0.1439	469126	0.6221	Coronary heart disease	Pulmonary fibrosis	Pulmonary fibrosis || ||	TRUE	igd	NA	NA	NA	NA	NA	NA	NA	1.91602e-06	6	26293012	1635	0.09608	CD45 on lymphocyte	TRUE	reported	Qfe83X	textfile	2	TRUE
rs79267062	C	T	C	T	0.3387	-0.1167	0.0743	0.035077	FALSE	FALSE	FALSE	ebi-a-GCST90018908	6	26176010	0.1177	469126	0.3212	Coronary heart disease	Pulmonary fibrosis	Pulmonary fibrosis || ||	TRUE	igd	NA	NA	NA	NA	NA	NA	NA	2.014e-06	6	26176010	1635	0.07102	CD45 on lymphocyte	TRUE	reported	Qfe83X	textfile	2	TRUE
rs9559563	C	T	C	T	-0.168	-0.0318	0.5731	0.575767	FALSE	FALSE	FALSE	ebi-a-GCST90018908	13	110000129	0.0353	469126	0.3685	Coronary heart disease	Pulmonary fibrosis	Pulmonary fibrosis || ||	TRUE	igd	NA	NA	NA	NA	NA	NA	NA	3.86999e-06	13	110000129	1635	0.03624	CD45 on lymphocyte	TRUE	reported	Qfe83X	textfile	2	TRUE
rs9567870	T	A	T	A	0.3158	-0.0062	0.0697	0.129489	FALSE	TRUE	FALSE	ebi-a-GCST90018908	13	48040480	0.0572	469126	0.9138	Coronary heart disease	Pulmonary fibrosis	Pulmonary fibrosis || ||	TRUE	igd	NA	NA	NA	NA	NA	NA	NA	7.45693e-06	13	48040480	1635	0.07026	CD45 on lymphocyte	TRUE	reported	Qfe83X	textfile	2	TRUE
rs10047088	C	T	C	T	0.1915	0.1166	0.8832	0.9777	FALSE	FALSE	FALSE	ebi-a-GCST90018908	1	228004140	0.2197	469126	0.5956	Coronary heart disease	Pulmonary fibrosis	Pulmonary fibrosis || ||	TRUE	igd	NA	NA	NA	NA	NA	NA	NA	3.378e-06	1	228004140	3060	0.04113	CD4 on HLA DR+ CD4+	TRUE	reported	DJ4S14	textfile	2	TRUE
rs10179730	A	G	A	G	0.1972	-0.0407	0.8972	0.784074	FALSE	FALSE	FALSE	ebi-a-GCST90018908	2	188410351	0.0462	469126	0.3788	Coronary heart disease	Pulmonary fibrosis	Pulmonary fibrosis || ||	TRUE	igd	NA	NA	NA	NA	NA	NA	NA	8.83405e-06	2	188410351	3060	0.04429	CD4 on HLA DR+ CD4+	TRUE	reported	DJ4S14	textfile	2	TRUE
rs10517576	C	T	C	T	0.578	-0.0969	0.0109	0.0293695	FALSE	FALSE	FALSE	ebi-a-GCST90018908	4	154561623	0.1096	469126	0.3767	Coronary heart disease	Pulmonary fibrosis	Pulmonary fibrosis || ||	TRUE	igd	NA	NA	NA	NA	NA	NA	NA	3.46402e-06	4	154561623	3060	0.1243	CD4 on HLA DR+ CD4+	TRUE	reported	DJ4S14	textfile	2	TRUE
rs10518646	T	C	T	C	0.5055	0.1284	0.0141	0.0265092	FALSE	FALSE	FALSE	ebi-a-GCST90018908	1	81127816	0.1101	469126	0.2436	Coronary heart disease	Pulmonary fibrosis	Pulmonary fibrosis || ||	TRUE	igd	NA	NA	NA	NA	NA	NA	NA	8.82308e-06	1	81127816	3060	0.1135	CD4 on HLA DR+ CD4+	TRUE	reported	DJ4S14	textfile	2	TRUE
rs10946649	T	C	T	C	0.2637	-0.0278	0.0632	0.0520162	FALSE	FALSE	FALSE	ebi-a-GCST90018908	6	23957018	0.0946	469126	0.7687	Coronary heart disease	Pulmonary fibrosis	Pulmonary fibrosis || ||	TRUE	igd	NA	NA	NA	NA	NA	NA	NA	1.78599e-06	6	23957018	3060	0.0551	CD4 on HLA DR+ CD4+	TRUE	reported	DJ4S14	textfile	2	TRUE
rs11614716	G	T	G	T	-0.1537	0.0468	0.2485	0.297574	FALSE	FALSE	FALSE	ebi-a-GCST90018908	12	6904146	0.0397	469126	0.2387	Coronary heart disease	Pulmonary fibrosis	Pulmonary fibrosis || ||	TRUE	igd	NA	NA	NA	NA	NA	NA	NA	6.827e-07	12	6904146	3060	0.03089	CD4 on HLA DR+ CD4+	TRUE	reported	DJ4S14	textfile	2	TRUE
rs11929631	A	T	A	T	-0.2687	-0.0569	0.0525	0.0994184	FALSE	TRUE	FALSE	ebi-a-GCST90018908	3	164980538	0.0571	469126	0.3185	Coronary heart disease	Pulmonary fibrosis	Pulmonary fibrosis || ||	TRUE	igd	NA	NA	NA	NA	NA	NA	NA	5.91698e-06	3	164980538	3060	0.05922	CD4 on HLA DR+ CD4+	TRUE	reported	DJ4S14	textfile	2	TRUE
rs12684941	G	A	G	A	-0.1207	-0.0025	0.4683	0.471769	FALSE	FALSE	FALSE	ebi-a-GCST90018908	9	37654930	0.0355	469126	0.9447	Coronary heart disease	Pulmonary fibrosis	Pulmonary fibrosis || ||	TRUE	igd	NA	NA	NA	NA	NA	NA	NA	6.03601e-06	9	37654930	3060	0.02664	CD4 on HLA DR+ CD4+	TRUE	reported	DJ4S14	textfile	2	TRUE
rs13316780	C	T	C	T	0.5642	-0.1456	0.0119	0.020006	FALSE	FALSE	FALSE	ebi-a-GCST90018908	3	108851829	0.1298	469126	0.262	Coronary heart disease	Pulmonary fibrosis	Pulmonary fibrosis || ||	TRUE	igd	NA	NA	NA	NA	NA	NA	NA	4.72204e-06	3	108851829	3060	0.1231	CD4 on HLA DR+ CD4+	TRUE	reported	DJ4S14	textfile	2	TRUE
rs17002700	G	T	G	T	0.1481	0.0182	0.2028	0.159384	FALSE	FALSE	FALSE	ebi-a-GCST90018908	4	78417537	0.0471	469126	0.6998	Coronary heart disease	Pulmonary fibrosis	Pulmonary fibrosis || ||	TRUE	igd	NA	NA	NA	NA	NA	NA	NA	7.86502e-06	4	78417537	3060	0.03309	CD4 on HLA DR+ CD4+	TRUE	reported	DJ4S14	textfile	2	TRUE
rs17088862	A	T	A	T	0.409	0.0912	0.0224	0.0382617	FALSE	TRUE	FALSE	ebi-a-GCST90018908	8	22835142	0.0807	469126	0.2586	Coronary heart disease	Pulmonary fibrosis	Pulmonary fibrosis || ||	TRUE	igd	NA	NA	NA	NA	NA	NA	NA	5.54e-06	8	22835142	3060	0.08986	CD4 on HLA DR+ CD4+	TRUE	reported	DJ4S14	textfile	2	TRUE
rs184989157	T	C	T	C	-0.3183	-0.0528	0.0364	0.0174906	FALSE	FALSE	FALSE	ebi-a-GCST90018908	4	4214108	0.1417	469126	0.7093	Coronary heart disease	Pulmonary fibrosis	Pulmonary fibrosis || ||	TRUE	igd	NA	NA	NA	NA	NA	NA	NA	8.91497e-06	4	4214108	3060	0.07154	CD4 on HLA DR+ CD4+	TRUE	reported	DJ4S14	textfile	2	TRUE
rs2524081	C	G	C	G	0.156	-0.0023	0.3253	0.0876711	FALSE	TRUE	FALSE	ebi-a-GCST90018908	6	31242083	0.0571	469126	0.9685	Coronary heart disease	Pulmonary fibrosis	Pulmonary fibrosis || ||	TRUE	igd	NA	NA	NA	NA	NA	NA	NA	5.868e-07	6	31242083	3060	0.03115	CD4 on HLA DR+ CD4+	TRUE	reported	DJ4S14	textfile	2	TRUE
rs35032648	C	T	C	T	0.1191	0.0225	0.5542	0.38823	FALSE	FALSE	FALSE	ebi-a-GCST90018908	5	3225418	0.0355	469126	0.5265	Coronary heart disease	Pulmonary fibrosis	Pulmonary fibrosis || ||	TRUE	igd	NA	NA	NA	NA	NA	NA	NA	7.43807e-06	5	3225418	3060	0.02653	CD4 on HLA DR+ CD4+	TRUE	reported	DJ4S14	textfile	2	TRUE
rs35996890	T	A	T	A	0.124	-0.0237	0.3467	0.227209	FALSE	TRUE	FALSE	ebi-a-GCST90018908	15	50180635	0.0461	469126	0.6067	Coronary heart disease	Pulmonary fibrosis	Pulmonary fibrosis || ||	TRUE	igd	NA	NA	NA	NA	NA	NA	NA	9.81703e-06	15	50180635	3060	0.02799	CD4 on HLA DR+ CD4+	TRUE	reported	DJ4S14	textfile	2	TRUE
rs4371876	A	G	A	G	0.1831	0.0623	0.4923	0.318555	FALSE	FALSE	FALSE	ebi-a-GCST90018908	6	31067550	0.0375	469126	0.0968902	Coronary heart disease	Pulmonary fibrosis	Pulmonary fibrosis || ||	TRUE	igd	NA	NA	NA	NA	NA	NA	NA	1.98802e-10	6	31067550	3060	0.02869	CD4 on HLA DR+ CD4+	TRUE	reported	DJ4S14	textfile	2	TRUE
rs72822577	A	T	A	T	0.7293	-0.0571	0.0067	0.0139778	FALSE	TRUE	FALSE	ebi-a-GCST90018908	10	97168100	0.1323	469126	0.666099	Coronary heart disease	Pulmonary fibrosis	Pulmonary fibrosis || ||	TRUE	igd	NA	NA	NA	NA	NA	NA	NA	7.69609e-06	10	97168100	3060	0.1627	CD4 on HLA DR+ CD4+	TRUE	reported	DJ4S14	textfile	2	TRUE
rs75036101	A	T	A	T	-0.2521	0.0157	0.0605	0.0529214	FALSE	TRUE	FALSE	ebi-a-GCST90018908	16	66348814	0.0812	469126	0.8468	Coronary heart disease	Pulmonary fibrosis	Pulmonary fibrosis || ||	TRUE	igd	NA	NA	NA	NA	NA	NA	NA	9.89191e-06	16	66348814	3060	0.05694	CD4 on HLA DR+ CD4+	TRUE	reported	DJ4S14	textfile	2	TRUE
rs75559970	T	G	T	G	0.5299	-0.2072	0.0167	0.0501535	FALSE	FALSE	FALSE	ebi-a-GCST90018908	10	100518962	0.0956	469126	0.0302301	Coronary heart disease	Pulmonary fibrosis	Pulmonary fibrosis || ||	TRUE	igd	NA	NA	NA	NA	NA	NA	NA	5.32905e-07	10	100518962	3060	0.1055	CD4 on HLA DR+ CD4+	TRUE	reported	DJ4S14	textfile	2	TRUE
rs7819104	T	A	T	A	-0.1403	0.0408	0.2402	0.354604	FALSE	TRUE	FALSE	ebi-a-GCST90018908	8	121748105	0.0435	469126	0.3489	Coronary heart disease	Pulmonary fibrosis	Pulmonary fibrosis || ||	TRUE	igd	NA	NA	NA	NA	NA	NA	NA	9.37109e-06	8	121748105	3060	0.0316	CD4 on HLA DR+ CD4+	TRUE	reported	DJ4S14	textfile	2	TRUE
rs9357097	T	C	T	C	0.1669	-0.0189	0.476	0.313751	FALSE	FALSE	FALSE	ebi-a-GCST90018908	6	30285121	0.0417	469126	0.649901	Coronary heart disease	Pulmonary fibrosis	Pulmonary fibrosis || ||	TRUE	igd	NA	NA	NA	NA	NA	NA	NA	2.57199e-09	6	30285121	3060	0.02793	CD4 on HLA DR+ CD4+	TRUE	reported	DJ4S14	textfile	2	TRUE
rs10047347	T	C	T	C	0.117	-0.0238	0.4197	0.362065	FALSE	FALSE	FALSE	ebi-a-GCST90018908	10	26741516	0.0365	469126	0.5145	Coronary heart disease	Pulmonary fibrosis	Pulmonary fibrosis || ||	TRUE	igd	NA	NA	NA	NA	NA	NA	NA	4.78498e-06	10	26741516	3657	0.02555	CD20 on unsw mem	TRUE	reported	9tTvLu	textfile	2	TRUE
rs11205970	T	A	T	A	0.1723	0.0154	0.1373	0.230516	FALSE	TRUE	FALSE	ebi-a-GCST90018908	1	53008441	0.0518	469126	0.7663	Coronary heart disease	Pulmonary fibrosis	Pulmonary fibrosis || ||	TRUE	igd	NA	NA	NA	NA	NA	NA	NA	5.07797e-06	1	53008441	3657	0.03772	CD20 on unsw mem	TRUE	reported	9tTvLu	textfile	2	TRUE
rs112405902	A	G	A	G	0.2604	-0.0775	0.1069	0.0340323	FALSE	FALSE	FALSE	ebi-a-GCST90018908	6	31809504	0.1168	469126	0.507	Coronary heart disease	Pulmonary fibrosis	Pulmonary fibrosis || ||	TRUE	igd	NA	NA	NA	NA	NA	NA	NA	1.74699e-08	6	31809504	3657	0.0461	CD20 on unsw mem	TRUE	reported	9tTvLu	textfile	2	TRUE
rs12460030	C	T	C	T	-0.2489	-0.1252	0.9445	0.954843	FALSE	FALSE	FALSE	ebi-a-GCST90018908	19	3361489	0.0858	469126	0.1443	Coronary heart disease	Pulmonary fibrosis	Pulmonary fibrosis || ||	TRUE	igd	NA	NA	NA	NA	NA	NA	NA	3.84902e-06	19	3361489	3657	0.05379	CD20 on unsw mem	TRUE	reported	9tTvLu	textfile	2	TRUE
rs12554596	G	A	G	A	-0.1329	0.016	0.3891	0.168994	FALSE	FALSE	FALSE	ebi-a-GCST90018908	9	37002142	0.0461	469126	0.7281	Coronary heart disease	Pulmonary fibrosis	Pulmonary fibrosis || ||	TRUE	igd	NA	NA	NA	NA	NA	NA	NA	1.91699e-07	9	37002142	3657	0.02547	CD20 on unsw mem	TRUE	reported	9tTvLu	textfile	2	TRUE
rs13133046	G	A	G	A	-0.3755	-0.047	0.0245	0.0835668	FALSE	FALSE	FALSE	ebi-a-GCST90018908	4	23393356	0.0604	469126	0.4365	Coronary heart disease	Pulmonary fibrosis	Pulmonary fibrosis || ||	TRUE	igd	NA	NA	NA	NA	NA	NA	NA	1.38401e-06	4	23393356	3657	0.07765	CD20 on unsw mem	TRUE	reported	9tTvLu	textfile	2	TRUE
rs147717587	T	C	T	C	-0.438	0.2967	0.0544	0.476016	FALSE	FALSE	FALSE	ebi-a-GCST90018908	6	32623828	0.1372	469126	0.0305802	Coronary heart disease	Pulmonary fibrosis	Pulmonary fibrosis || ||	TRUE	igd	NA	NA	NA	NA	NA	NA	NA	1.87802e-06	6	32623828	3657	0.09174	CD20 on unsw mem	TRUE	reported	9tTvLu	textfile	2	TRUE
rs149214933	G	T	G	T	-0.7343	-0.2694	0.0062	0.04289	FALSE	FALSE	FALSE	ebi-a-GCST90018908	13	64174465	0.1609	469126	0.0940698	Coronary heart disease	Pulmonary fibrosis	Pulmonary fibrosis || ||	TRUE	igd	NA	NA	NA	NA	NA	NA	NA	7.74694e-06	13	64174465	3657	0.164	CD20 on unsw mem	TRUE	reported	9tTvLu	textfile	2	TRUE
rs149312070	T	C	T	C	1.036	0.0168	0.003	0.0136996	FALSE	FALSE	FALSE	ebi-a-GCST90018908	10	132155649	0.1526	469126	0.9124	Coronary heart disease	Pulmonary fibrosis	Pulmonary fibrosis || ||	TRUE	igd	NA	NA	NA	NA	NA	NA	NA	8.62402e-06	10	132155649	3657	0.2325	CD20 on unsw mem	TRUE	reported	9tTvLu	textfile	2	TRUE
rs149695230	G	T	G	T	0.1869	0.0788	0.1079	0.0669156	FALSE	FALSE	FALSE	ebi-a-GCST90018908	11	60288804	0.073	469126	0.2808	Coronary heart disease	Pulmonary fibrosis	Pulmonary fibrosis || ||	TRUE	igd	NA	NA	NA	NA	NA	NA	NA	3.31398e-06	11	60288804	3657	0.04012	CD20 on unsw mem	TRUE	reported	9tTvLu	textfile	2	TRUE
rs182220218	G	A	G	A	-2.625	-0.3274	5e-04	0.0124138	FALSE	FALSE	FALSE	ebi-a-GCST90018908	10	75422693	0.1659	469126	0.0484797	Coronary heart disease	Pulmonary fibrosis	Pulmonary fibrosis || ||	TRUE	igd	NA	NA	NA	NA	NA	NA	NA	5.54294e-06	10	75422693	3657	0.5769	CD20 on unsw mem	TRUE	reported	9tTvLu	textfile	2	TRUE
rs2114442	T	C	T	C	0.1119	-0.0583	0.5751	0.454084	FALSE	FALSE	FALSE	ebi-a-GCST90018908	4	100832060	0.035	469126	0.0957503	Coronary heart disease	Pulmonary fibrosis	Pulmonary fibrosis || ||	TRUE	igd	NA	NA	NA	NA	NA	NA	NA	8.23607e-06	4	100832060	3657	0.02506	CD20 on unsw mem	TRUE	reported	9tTvLu	textfile	2	TRUE
rs233495	T	C	T	C	-0.1166	0.0275	0.5585	0.558492	FALSE	FALSE	FALSE	ebi-a-GCST90018908	6	14806317	0.0353	469126	0.4354	Coronary heart disease	Pulmonary fibrosis	Pulmonary fibrosis || ||	TRUE	igd	NA	NA	NA	NA	NA	NA	NA	2.53303e-06	6	14806317	3657	0.02474	CD20 on unsw mem	TRUE	reported	9tTvLu	textfile	2	TRUE
rs2523761	G	A	G	A	0.2051	0.0261	0.1628	0.126834	FALSE	FALSE	FALSE	ebi-a-GCST90018908	6	29818726	0.0492	469126	0.596499	Coronary heart disease	Pulmonary fibrosis	Pulmonary fibrosis || ||	TRUE	igd	NA	NA	NA	NA	NA	NA	NA	3.97704e-07	6	29818726	3657	0.04038	CD20 on unsw mem	TRUE	reported	9tTvLu	textfile	2	TRUE
rs28572463	C	G	C	G	0.2569	-0.2367	0.1081	0.00883712	FALSE	TRUE	FALSE	ebi-a-GCST90018908	6	31209854	0.1684	469126	0.1599	Coronary heart disease	Pulmonary fibrosis	Pulmonary fibrosis || ||	TRUE	igd	NA	NA	NA	NA	NA	NA	NA	6.22702e-08	6	31209854	3657	0.04736	CD20 on unsw mem	TRUE	reported	9tTvLu	textfile	2	TRUE
rs4447195	T	C	T	C	-0.2525	1e-04	0.0982	0.0961207	FALSE	FALSE	FALSE	ebi-a-GCST90018908	11	60250058	0.065	469126	0.9988	Coronary heart disease	Pulmonary fibrosis	Pulmonary fibrosis || ||	TRUE	igd	TRUE	rs4447195	rs76769730	T	C	C	T	1.45301e-09	11	60249734	3657	0.04163	CD20 on unsw mem	TRUE	reported	9tTvLu	textfile	2	TRUE
rs62340965	A	T	A	T	-0.1451	0.0547	0.2158	0.0947513	FALSE	TRUE	FALSE	ebi-a-GCST90018908	4	190508875	0.0632	469126	0.3866	Coronary heart disease	Pulmonary fibrosis	Pulmonary fibrosis || ||	TRUE	igd	NA	NA	NA	NA	NA	NA	NA	3.64401e-06	4	190508875	3657	0.03129	CD20 on unsw mem	TRUE	reported	9tTvLu	textfile	2	TRUE
rs6459417	T	C	T	C	0.2282	0.0273	0.8737	0.836564	FALSE	FALSE	FALSE	ebi-a-GCST90018908	6	15858996	0.0558	469126	0.6252	Coronary heart disease	Pulmonary fibrosis	Pulmonary fibrosis || ||	TRUE	igd	NA	NA	NA	NA	NA	NA	NA	7.24803e-10	6	15858996	3657	0.03694	CD20 on unsw mem	TRUE	reported	9tTvLu	textfile	2	TRUE
rs6509428	T	C	T	C	-0.2404	0.1089	0.2323	0.253131	FALSE	FALSE	FALSE	ebi-a-GCST90018908	19	49853881	0.0395	469126	0.005873	Coronary heart disease	Pulmonary fibrosis	Pulmonary fibrosis || ||	TRUE	igd	NA	NA	NA	NA	NA	NA	NA	2.09218e-16	19	49853881	3657	0.02912	CD20 on unsw mem	TRUE	reported	9tTvLu	textfile	2	TRUE
rs75146873	C	G	C	G	0.1888	0.1265	0.0991	0.0619994	FALSE	TRUE	FALSE	ebi-a-GCST90018908	19	50953211	0.0816	469126	0.1209	Coronary heart disease	Pulmonary fibrosis	Pulmonary fibrosis || ||	TRUE	igd	NA	NA	NA	NA	NA	NA	NA	6.83392e-06	19	50953211	3657	0.04191	CD20 on unsw mem	TRUE	reported	9tTvLu	textfile	2	TRUE
rs77330263	T	C	T	C	0.538	-0.1061	0.0113	0.0133995	FALSE	FALSE	FALSE	ebi-a-GCST90018908	6	149134235	0.1664	469126	0.5236	Coronary heart disease	Pulmonary fibrosis	Pulmonary fibrosis || ||	TRUE	igd	NA	NA	NA	NA	NA	NA	NA	3.38197e-06	6	149134235	3657	0.1156	CD20 on unsw mem	TRUE	reported	9tTvLu	textfile	2	TRUE
rs77612075	T	C	T	C	0.3517	0.1207	0.0293	0.0550692	FALSE	FALSE	FALSE	ebi-a-GCST90018908	5	162820460	0.0803	469126	0.1328	Coronary heart disease	Pulmonary fibrosis	Pulmonary fibrosis || ||	TRUE	igd	NA	NA	NA	NA	NA	NA	NA	9.46194e-07	5	162820460	3657	0.07161	CD20 on unsw mem	TRUE	reported	9tTvLu	textfile	2	TRUE
rs78398983	A	G	A	G	1.716	0.137	0.0011	0.0128209	FALSE	FALSE	FALSE	ebi-a-GCST90018908	22	32864978	0.1722	469126	0.426	Coronary heart disease	Pulmonary fibrosis	Pulmonary fibrosis || ||	TRUE	igd	NA	NA	NA	NA	NA	NA	NA	2.84197e-06	22	32864978	3657	0.366	CD20 on unsw mem	TRUE	reported	9tTvLu	textfile	2	TRUE
rs9310657	G	T	G	T	0.1311	0.0463	0.7637	0.798327	FALSE	FALSE	FALSE	ebi-a-GCST90018908	3	21797575	0.0414	469126	0.2635	Coronary heart disease	Pulmonary fibrosis	Pulmonary fibrosis || ||	TRUE	igd	NA	NA	NA	NA	NA	NA	NA	4.581e-06	3	21797575	3657	0.02856	CD20 on unsw mem	TRUE	reported	9tTvLu	textfile	2	TRUE
rs11099673	G	A	G	A	0.115	-0.0296	0.6442	0.732358	FALSE	FALSE	FALSE	ebi-a-GCST90018908	4	148899082	0.04	469126	0.4594	Coronary heart disease	Pulmonary fibrosis	Pulmonary fibrosis || ||	TRUE	igd	NA	NA	NA	NA	NA	NA	NA	8.26304e-06	4	148899082	3657	0.02576	CD25 on transitional	TRUE	reported	eqCSnc	textfile	2	TRUE
rs117473115	T	C	T	C	0.3516	0.2221	0.0331	0.0169942	FALSE	FALSE	FALSE	ebi-a-GCST90018908	10	54503355	0.1499	469126	0.1384	Coronary heart disease	Pulmonary fibrosis	Pulmonary fibrosis || ||	TRUE	igd	NA	NA	NA	NA	NA	NA	NA	5.02505e-07	10	54503355	3657	0.06985	CD25 on transitional	TRUE	reported	eqCSnc	textfile	2	TRUE
rs12822478	A	C	A	C	-0.1156	-0.0123	0.4841	0.418574	FALSE	FALSE	FALSE	ebi-a-GCST90018908	12	31514566	0.0372	469126	0.741199	Coronary heart disease	Pulmonary fibrosis	Pulmonary fibrosis || ||	TRUE	igd	NA	NA	NA	NA	NA	NA	NA	4.20397e-06	12	31514566	3657	0.02508	CD25 on transitional	TRUE	reported	eqCSnc	textfile	2	TRUE
rs140685335	G	A	G	A	0.3598	0.301	0.0276	0.0172401	FALSE	FALSE	FALSE	ebi-a-GCST90018908	18	1584719	0.1432	469126	0.0355599	Coronary heart disease	Pulmonary fibrosis	Pulmonary fibrosis || ||	TRUE	igd	NA	NA	NA	NA	NA	NA	NA	1.92101e-06	18	1584719	3657	0.07544	CD25 on transitional	TRUE	reported	eqCSnc	textfile	2	TRUE
rs144997167	T	C	T	C	1.298	-0.2822	0.0019	0.0141006	FALSE	FALSE	FALSE	ebi-a-GCST90018908	16	46608478	0.1533	469126	0.0656493	Coronary heart disease	Pulmonary fibrosis	Pulmonary fibrosis || ||	TRUE	igd	NA	NA	NA	NA	NA	NA	NA	5.34897e-06	16	46608478	3657	0.2849	CD25 on transitional	TRUE	reported	eqCSnc	textfile	2	TRUE
rs148702440	A	G	A	G	-0.3649	0.0212	0.023	0.0133955	FALSE	FALSE	FALSE	ebi-a-GCST90018908	13	22419220	0.1613	469126	0.8956	Coronary heart disease	Pulmonary fibrosis	Pulmonary fibrosis || ||	TRUE	igd	NA	NA	NA	NA	NA	NA	NA	9.03899e-06	13	22419220	3657	0.08209	CD25 on transitional	TRUE	reported	eqCSnc	textfile	2	TRUE
rs151006498	T	C	T	C	-0.5983	-0.0169	0.0092	0.0066115	FALSE	FALSE	FALSE	ebi-a-GCST90018908	15	63642578	0.2292	469126	0.9412	Coronary heart disease	Pulmonary fibrosis	Pulmonary fibrosis || ||	TRUE	igd	NA	NA	NA	NA	NA	NA	NA	4.30804e-06	15	63642578	3657	0.13	CD25 on transitional	TRUE	reported	eqCSnc	textfile	2	TRUE
rs181825	A	G	A	G	0.3147	0.0273	0.0321	0.0687169	FALSE	FALSE	FALSE	ebi-a-GCST90018908	5	80131532	0.0717	469126	0.7032	Coronary heart disease	Pulmonary fibrosis	Pulmonary fibrosis || ||	TRUE	igd	NA	NA	NA	NA	NA	NA	NA	4.11197e-06	5	80131532	3657	0.06823	CD25 on transitional	TRUE	reported	eqCSnc	textfile	2	TRUE
rs34513850	G	A	G	A	0.425	-0.0292	0.0179	0.0125128	FALSE	FALSE	FALSE	ebi-a-GCST90018908	11	113437313	0.1651	469126	0.8595	Coronary heart disease	Pulmonary fibrosis	Pulmonary fibrosis || ||	TRUE	igd	NA	NA	NA	NA	NA	NA	NA	5.35106e-06	11	113437313	3657	0.09326	CD25 on transitional	TRUE	reported	eqCSnc	textfile	2	TRUE
rs3793662	T	C	T	C	-0.1557	-0.0092	0.7759	0.808173	FALSE	FALSE	FALSE	ebi-a-GCST90018908	9	95886051	0.0437	469126	0.8333	Coronary heart disease	Pulmonary fibrosis	Pulmonary fibrosis || ||	TRUE	igd	NA	NA	NA	NA	NA	NA	NA	9.9481e-08	9	95886051	3657	0.02917	CD25 on transitional	TRUE	reported	eqCSnc	textfile	2	TRUE
rs4129608	G	A	G	A	-0.1555	0.0639	0.1468	0.145767	FALSE	FALSE	FALSE	ebi-a-GCST90018908	9	18327215	0.0516	469126	0.2157	Coronary heart disease	Pulmonary fibrosis	Pulmonary fibrosis || ||	TRUE	igd	NA	NA	NA	NA	NA	NA	NA	8.18107e-06	9	18327215	3657	0.03481	CD25 on transitional	TRUE	reported	eqCSnc	textfile	2	TRUE
rs4721574	A	G	A	G	0.1421	0.0042	0.2807	0.24842	FALSE	FALSE	FALSE	ebi-a-GCST90018908	7	2350451	0.04	469126	0.9163	Coronary heart disease	Pulmonary fibrosis	Pulmonary fibrosis || ||	TRUE	igd	NA	NA	NA	NA	NA	NA	NA	2.84001e-07	7	2350451	3657	0.02762	CD25 on transitional	TRUE	reported	eqCSnc	textfile	2	TRUE
rs474490	G	T	G	T	-0.1399	0.0891	0.8033	0.774735	FALSE	FALSE	FALSE	ebi-a-GCST90018908	11	117287794	0.0421	469126	0.0340997	Coronary heart disease	Pulmonary fibrosis	Pulmonary fibrosis || ||	TRUE	igd	NA	NA	NA	NA	NA	NA	NA	7.79902e-06	11	117287794	3657	0.03126	CD25 on transitional	TRUE	reported	eqCSnc	textfile	2	TRUE
rs61945276	A	G	A	G	-0.3331	0.2378	0.0313	0.0242159	FALSE	FALSE	FALSE	ebi-a-GCST90018908	13	22645864	0.1025	469126	0.0204099	Coronary heart disease	Pulmonary fibrosis	Pulmonary fibrosis || ||	TRUE	igd	NA	NA	NA	NA	NA	NA	NA	4.03497e-06	13	22645864	3657	0.07215	CD25 on transitional	TRUE	reported	eqCSnc	textfile	2	TRUE
rs62626323	A	C	A	C	0.2969	-0.1044	0.1075	0.0361575	FALSE	FALSE	FALSE	ebi-a-GCST90018908	10	6115678	0.0839	469126	0.2137	Coronary heart disease	Pulmonary fibrosis	Pulmonary fibrosis || ||	TRUE	igd	NA	NA	NA	NA	NA	NA	NA	1.77787e-13	10	6115678	3657	0.04016	CD25 on transitional	TRUE	reported	eqCSnc	textfile	2	TRUE
rs6550133	C	T	C	T	-0.1486	0.0371	0.1754	0.15764	FALSE	FALSE	FALSE	ebi-a-GCST90018908	3	32472280	0.0491	469126	0.4493	Coronary heart disease	Pulmonary fibrosis	Pulmonary fibrosis || ||	TRUE	igd	NA	NA	NA	NA	NA	NA	NA	3.498e-06	3	32472280	3657	0.03197	CD25 on transitional	TRUE	reported	eqCSnc	textfile	2	TRUE
rs709589	T	C	T	C	-0.2255	0.0248	0.4557	0.4881	FALSE	FALSE	FALSE	ebi-a-GCST90018908	14	106306841	0.0706	469126	0.725401	Coronary heart disease	Pulmonary fibrosis	Pulmonary fibrosis || ||	TRUE	igd	NA	NA	NA	NA	NA	NA	NA	5.40754e-13	14	106306841	3657	0.03114	CD25 on transitional	TRUE	reported	eqCSnc	textfile	2	TRUE
rs74709342	G	A	G	A	0.2699	0.0052	0.0425	0.0720735	FALSE	FALSE	FALSE	ebi-a-GCST90018908	13	107000655	0.0677	469126	0.9393	Coronary heart disease	Pulmonary fibrosis	Pulmonary fibrosis || ||	TRUE	igd	NA	NA	NA	NA	NA	NA	NA	8.58401e-06	13	107000655	3657	0.06057	CD25 on transitional	TRUE	reported	eqCSnc	textfile	2	TRUE
rs76153918	T	C	T	C	0.8159	-0.0509	0.0042	0.0431606	FALSE	FALSE	FALSE	ebi-a-GCST90018908	11	70398780	0.102	469126	0.6182	Coronary heart disease	Pulmonary fibrosis	Pulmonary fibrosis || ||	TRUE	igd	NA	NA	NA	NA	NA	NA	NA	8.89508e-06	11	70398780	3657	0.1834	CD25 on transitional	TRUE	reported	eqCSnc	textfile	2	TRUE
rs78716865	T	C	T	C	-1.241	-0.1047	0.0019	0.0170621	FALSE	FALSE	FALSE	ebi-a-GCST90018908	19	52158206	0.1547	469126	0.4987	Coronary heart disease	Pulmonary fibrosis	Pulmonary fibrosis || ||	TRUE	igd	NA	NA	NA	NA	NA	NA	NA	6.12294e-06	19	52158206	3657	0.274	CD25 on transitional	TRUE	reported	eqCSnc	textfile	2	TRUE
rs7899857	A	G	A	G	-0.1303	0.035	0.3033	0.290811	FALSE	FALSE	FALSE	ebi-a-GCST90018908	10	133280976	0.0388	469126	0.3683	Coronary heart disease	Pulmonary fibrosis	Pulmonary fibrosis || ||	TRUE	igd	NA	NA	NA	NA	NA	NA	NA	1.69602e-06	10	133280976	3657	0.02718	CD25 on transitional	TRUE	reported	eqCSnc	textfile	2	TRUE
rs876043	G	A	G	A	-0.1306	0.0187	0.761	0.786894	FALSE	FALSE	FALSE	ebi-a-GCST90018908	14	92357145	0.0467	469126	0.6888	Coronary heart disease	Pulmonary fibrosis	Pulmonary fibrosis || ||	TRUE	igd	NA	NA	NA	NA	NA	NA	NA	6.85693e-06	14	92357145	3657	0.029	CD25 on transitional	TRUE	reported	eqCSnc	textfile	2	TRUE
rs10765088	A	G	A	G	-0.1198	0.054	0.5103	0.368966	FALSE	FALSE	FALSE	ebi-a-GCST90018908	10	133336906	0.0365	469126	0.1394	Coronary heart disease	Pulmonary fibrosis	Pulmonary fibrosis || ||	TRUE	igd	NA	NA	NA	NA	NA	NA	NA	8.33892e-07	10	133336906	3656	0.02428	CD25 on IgD+ CD38br	TRUE	reported	Q6P7lf	textfile	2	TRUE
rs11616609	T	G	T	G	-0.1207	-0.0324	0.3606	0.307319	FALSE	FALSE	FALSE	ebi-a-GCST90018908	13	35106024	0.0368	469126	0.3786	Coronary heart disease	Pulmonary fibrosis	Pulmonary fibrosis || ||	TRUE	igd	NA	NA	NA	NA	NA	NA	NA	2.10199e-06	13	35106024	3656	0.02541	CD25 on IgD+ CD38br	TRUE	reported	Q6P7lf	textfile	2	TRUE
rs12341626	C	T	C	T	-0.1597	0.0826	0.1539	0.270159	FALSE	FALSE	FALSE	ebi-a-GCST90018908	9	17383792	0.0417	469126	0.0477101	Coronary heart disease	Pulmonary fibrosis	Pulmonary fibrosis || ||	TRUE	igd	NA	NA	NA	NA	NA	NA	NA	4.09996e-06	9	17383792	3656	0.03463	CD25 on IgD+ CD38br	TRUE	reported	Q6P7lf	textfile	2	TRUE
rs145198352	C	T	C	T	-0.4484	0.1179	0.0159	0.0218168	FALSE	FALSE	FALSE	ebi-a-GCST90018908	2	44009835	0.1228	469126	0.3367	Coronary heart disease	Pulmonary fibrosis	Pulmonary fibrosis || ||	TRUE	igd	NA	NA	NA	NA	NA	NA	NA	6.96594e-06	2	44009835	3656	0.09962	CD25 on IgD+ CD38br	TRUE	reported	Q6P7lf	textfile	2	TRUE
rs2566772	A	G	A	G	0.4644	-0.0949	0.0148	0.0395061	FALSE	FALSE	FALSE	ebi-a-GCST90018908	1	68704099	0.0837	469126	0.2566	Coronary heart disease	Pulmonary fibrosis	Pulmonary fibrosis || ||	TRUE	igd	NA	NA	NA	NA	NA	NA	NA	8.33201e-06	1	68704099	3656	0.1041	CD25 on IgD+ CD38br	TRUE	reported	Q6P7lf	textfile	2	TRUE
rs3793662	T	C	T	C	-0.1813	-0.0092	0.7758	0.808173	FALSE	FALSE	FALSE	ebi-a-GCST90018908	9	95886051	0.0437	469126	0.8333	Coronary heart disease	Pulmonary fibrosis	Pulmonary fibrosis || ||	TRUE	igd	NA	NA	NA	NA	NA	NA	NA	4.37895e-10	9	95886051	3656	0.02898	CD25 on IgD+ CD38br	TRUE	reported	Q6P7lf	textfile	2	TRUE
rs4129608	G	A	G	A	-0.1638	0.0639	0.1469	0.145767	FALSE	FALSE	FALSE	ebi-a-GCST90018908	9	18327215	0.0516	469126	0.2157	Coronary heart disease	Pulmonary fibrosis	Pulmonary fibrosis || ||	TRUE	igd	NA	NA	NA	NA	NA	NA	NA	2.27101e-06	9	18327215	3656	0.03459	CD25 on IgD+ CD38br	TRUE	reported	Q6P7lf	textfile	2	TRUE
rs4721574	A	G	A	G	0.1486	0.0042	0.2808	0.24842	FALSE	FALSE	FALSE	ebi-a-GCST90018908	7	2350451	0.04	469126	0.9163	Coronary heart disease	Pulmonary fibrosis	Pulmonary fibrosis || ||	TRUE	igd	NA	NA	NA	NA	NA	NA	NA	6.697e-08	7	2350451	3656	0.02746	CD25 on IgD+ CD38br	TRUE	reported	Q6P7lf	textfile	2	TRUE
rs6092493	G	A	G	A	-0.1116	-0.0032	0.5476	0.543648	FALSE	FALSE	FALSE	ebi-a-GCST90018908	20	56109595	0.0439	469126	0.9411	Coronary heart disease	Pulmonary fibrosis	Pulmonary fibrosis || ||	TRUE	igd	NA	NA	NA	NA	NA	NA	NA	6.68806e-06	20	56109595	3656	0.02475	CD25 on IgD+ CD38br	TRUE	reported	Q6P7lf	textfile	2	TRUE
rs62626323	A	C	A	C	0.349	-0.1044	0.1074	0.0361575	FALSE	FALSE	FALSE	ebi-a-GCST90018908	10	6115678	0.0839	469126	0.2137	Coronary heart disease	Pulmonary fibrosis	Pulmonary fibrosis || ||	TRUE	igd	NA	NA	NA	NA	NA	NA	NA	3.53671e-18	10	6115678	3656	0.03994	CD25 on IgD+ CD38br	TRUE	reported	Q6P7lf	textfile	2	TRUE
rs6550133	C	T	C	T	-0.1637	0.0371	0.1755	0.15764	FALSE	FALSE	FALSE	ebi-a-GCST90018908	3	32472280	0.0491	469126	0.4493	Coronary heart disease	Pulmonary fibrosis	Pulmonary fibrosis || ||	TRUE	igd	NA	NA	NA	NA	NA	NA	NA	2.74202e-07	3	32472280	3656	0.0318	CD25 on IgD+ CD38br	TRUE	reported	Q6P7lf	textfile	2	TRUE
rs709589	T	C	T	C	-0.2486	0.0248	0.4557	0.4881	FALSE	FALSE	FALSE	ebi-a-GCST90018908	14	106306841	0.0706	469126	0.725401	Coronary heart disease	Pulmonary fibrosis	Pulmonary fibrosis || ||	TRUE	igd	NA	NA	NA	NA	NA	NA	NA	1.18987e-15	14	106306841	3656	0.03091	CD25 on IgD+ CD38br	TRUE	reported	Q6P7lf	textfile	2	TRUE
rs8044922	T	C	T	C	0.2506	-0.0319	0.052	0.0925453	FALSE	FALSE	FALSE	ebi-a-GCST90018908	16	928708	0.0788	469126	0.6857	Coronary heart disease	Pulmonary fibrosis	Pulmonary fibrosis || ||	TRUE	igd	NA	NA	NA	NA	NA	NA	NA	7.56101e-06	16	928708	3656	0.05588	CD25 on IgD+ CD38br	TRUE	reported	Q6P7lf	textfile	2	TRUE
rs9596941	G	T	G	T	0.2115	0.1179	0.0847	0.0731432	FALSE	FALSE	FALSE	ebi-a-GCST90018908	13	54874198	0.0731	469126	0.1067	Coronary heart disease	Pulmonary fibrosis	Pulmonary fibrosis || ||	TRUE	igd	NA	NA	NA	NA	NA	NA	NA	2.585e-06	13	54874198	3656	0.04491	CD25 on IgD+ CD38br	TRUE	reported	Q6P7lf	textfile	2	TRUE
rs10051472	C	G	C	G	0.116	0.0469	0.3492	0.344107	FALSE	TRUE	FALSE	ebi-a-GCST90018908	5	79563530	0.0361	469126	0.1942	Coronary heart disease	Pulmonary fibrosis	Pulmonary fibrosis || ||	TRUE	igd	NA	NA	NA	NA	NA	NA	NA	6.41594e-06	5	79563530	3653	0.02567	T cell AC	TRUE	reported	bW52Wa	textfile	2	TRUE
rs11702153	T	C	T	C	0.1568	-0.02	0.4347	0.320192	FALSE	FALSE	FALSE	ebi-a-GCST90018908	21	14911701	0.0392	469126	0.6101	Coronary heart disease	Pulmonary fibrosis	Pulmonary fibrosis || ||	TRUE	igd	NA	NA	NA	NA	NA	NA	NA	5.546e-06	21	14911701	3653	0.03447	T cell AC	TRUE	reported	bW52Wa	textfile	2	TRUE
rs117391590	A	G	A	G	-0.2678	-0.0573	0.0413	0.0282963	FALSE	FALSE	FALSE	ebi-a-GCST90018908	17	42759948	0.1129	469126	0.611499	Coronary heart disease	Pulmonary fibrosis	Pulmonary fibrosis || ||	TRUE	igd	NA	NA	NA	NA	NA	NA	NA	9.39507e-06	17	42759948	3653	0.06035	T cell AC	TRUE	reported	bW52Wa	textfile	2	TRUE
rs11850806	G	T	G	T	-0.6286	-0.0423	0.0083	0.0527385	FALSE	FALSE	FALSE	ebi-a-GCST90018908	14	78669137	0.1014	469126	0.676299	Coronary heart disease	Pulmonary fibrosis	Pulmonary fibrosis || ||	TRUE	igd	NA	NA	NA	NA	NA	NA	NA	1.16799e-06	14	78669137	3653	0.1291	T cell AC	TRUE	reported	bW52Wa	textfile	2	TRUE
rs12124698	T	A	T	A	-0.6963	0.0633	0.007	0.0589894	FALSE	TRUE	FALSE	ebi-a-GCST90018908	1	246883687	0.077	469126	0.4111	Coronary heart disease	Pulmonary fibrosis	Pulmonary fibrosis || ||	TRUE	igd	NA	NA	NA	NA	NA	NA	NA	8.7791e-06	1	246883687	3653	0.1564	T cell AC	TRUE	reported	bW52Wa	textfile	2	TRUE
rs12599179	T	A	T	A	-0.3225	-0.1199	0.0278	0.0687621	FALSE	TRUE	FALSE	ebi-a-GCST90018908	16	86449253	0.0929	469126	0.197	Coronary heart disease	Pulmonary fibrosis	Pulmonary fibrosis || ||	TRUE	igd	NA	NA	NA	NA	NA	NA	NA	7.322e-06	16	86449253	3653	0.07182	T cell AC	TRUE	reported	bW52Wa	textfile	2	TRUE
rs13207893	C	T	C	T	-0.1488	-0.086	0.297	0.114085	FALSE	FALSE	FALSE	ebi-a-GCST90018908	6	32586922	0.0623	469126	0.168	Coronary heart disease	Pulmonary fibrosis	Pulmonary fibrosis || ||	TRUE	igd	NA	NA	NA	NA	NA	NA	NA	1.448e-06	6	32586922	3653	0.03084	T cell AC	TRUE	reported	bW52Wa	textfile	2	TRUE
rs139994967	G	A	G	A	0.1828	-0.0326	0.1024	0.131696	FALSE	FALSE	FALSE	ebi-a-GCST90018908	11	79921187	0.0658	469126	0.6204	Coronary heart disease	Pulmonary fibrosis	Pulmonary fibrosis || ||	TRUE	igd	NA	NA	NA	NA	NA	NA	NA	4.79601e-06	11	79921187	3653	0.03991	T cell AC	TRUE	reported	bW52Wa	textfile	2	TRUE
rs1550856	G	A	G	A	-0.1325	-0.0044	0.7751	0.904075	FALSE	FALSE	FALSE	ebi-a-GCST90018908	8	117805397	0.0561	469126	0.9372	Coronary heart disease	Pulmonary fibrosis	Pulmonary fibrosis || ||	TRUE	igd	NA	NA	NA	NA	NA	NA	NA	7.31695e-06	8	117805397	3653	0.0295	T cell AC	TRUE	reported	bW52Wa	textfile	2	TRUE
rs17283318	T	C	T	C	-0.274	0.0309	0.0452	0.0184716	FALSE	FALSE	FALSE	ebi-a-GCST90018908	3	151749774	0.1671	469126	0.8533	Coronary heart disease	Pulmonary fibrosis	Pulmonary fibrosis || ||	TRUE	igd	NA	NA	NA	NA	NA	NA	NA	4.59198e-06	3	151749774	3653	0.0597	T cell AC	TRUE	reported	bW52Wa	textfile	2	TRUE
rs17339549	A	G	A	G	0.1161	-0.0835	0.3597	0.223234	FALSE	FALSE	FALSE	ebi-a-GCST90018908	2	80078045	0.0401	469126	0.0371296	Coronary heart disease	Pulmonary fibrosis	Pulmonary fibrosis || ||	TRUE	igd	NA	NA	NA	NA	NA	NA	NA	4.12401e-06	2	80078045	3653	0.02516	T cell AC	TRUE	reported	bW52Wa	textfile	2	TRUE
rs3184504	C	T	C	T	-0.1468	-0.0293	0.5304	0.664711	FALSE	FALSE	FALSE	ebi-a-GCST90018908	12	111884608	0.0364	469126	0.4206	Coronary heart disease	Pulmonary fibrosis	Pulmonary fibrosis || ||	TRUE	igd	NA	NA	NA	NA	NA	NA	NA	2.64698e-08	12	111884608	3653	0.02633	T cell AC	TRUE	reported	bW52Wa	textfile	2	TRUE
rs35669214	C	T	C	T	-0.1231	-0.0157	0.254	0.219516	FALSE	FALSE	FALSE	ebi-a-GCST90018908	17	71372662	0.0421	469126	0.7094	Coronary heart disease	Pulmonary fibrosis	Pulmonary fibrosis || ||	TRUE	igd	NA	NA	NA	NA	NA	NA	NA	8.31094e-06	17	71372662	3653	0.02758	T cell AC	TRUE	reported	bW52Wa	textfile	2	TRUE
rs414743	A	G	A	G	0.1311	3e-04	0.2368	0.232879	FALSE	FALSE	FALSE	ebi-a-GCST90018908	21	46512075	0.0402	469126	0.9937	Coronary heart disease	Pulmonary fibrosis	Pulmonary fibrosis || ||	TRUE	igd	NA	NA	NA	NA	NA	NA	NA	5.74103e-06	21	46512075	3653	0.02887	T cell AC	TRUE	reported	bW52Wa	textfile	2	TRUE
rs62447160	C	T	C	T	-0.1152	0.0065	0.6388	0.509634	FALSE	FALSE	FALSE	ebi-a-GCST90018908	7	36527098	0.0364	469126	0.8577	Coronary heart disease	Pulmonary fibrosis	Pulmonary fibrosis || ||	TRUE	igd	NA	NA	NA	NA	NA	NA	NA	5.12094e-06	7	36527098	3653	0.02524	T cell AC	TRUE	reported	bW52Wa	textfile	2	TRUE
rs72960548	C	T	C	T	0.2563	0.056	0.073	0.0582256	FALSE	FALSE	FALSE	ebi-a-GCST90018908	6	127873865	0.0785	469126	0.4757	Coronary heart disease	Pulmonary fibrosis	Pulmonary fibrosis || ||	TRUE	igd	NA	NA	NA	NA	NA	NA	NA	9.61701e-08	6	127873865	3653	0.04796	T cell AC	TRUE	reported	bW52Wa	textfile	2	TRUE
rs75308045	G	A	G	A	-0.1332	0.0484	0.3063	0.222882	FALSE	FALSE	FALSE	ebi-a-GCST90018908	1	111150195	0.0408	469126	0.2351	Coronary heart disease	Pulmonary fibrosis	Pulmonary fibrosis || ||	TRUE	igd	NA	NA	NA	NA	NA	NA	NA	8.24992e-07	1	111150195	3653	0.02697	T cell AC	TRUE	reported	bW52Wa	textfile	2	TRUE
rs75995320	A	G	A	G	-0.4299	-0.1606	0.0171	0.0213904	FALSE	FALSE	FALSE	ebi-a-GCST90018908	20	14839626	0.1268	469126	0.2054	Coronary heart disease	Pulmonary fibrosis	Pulmonary fibrosis || ||	TRUE	igd	NA	NA	NA	NA	NA	NA	NA	1.31099e-06	20	14839626	3653	0.08871	T cell AC	TRUE	reported	bW52Wa	textfile	2	TRUE
rs76560336	T	C	T	C	-0.6975	-0.0099	0.006	0.0295697	FALSE	FALSE	FALSE	ebi-a-GCST90018908	4	33455497	0.1051	469126	0.9252	Coronary heart disease	Pulmonary fibrosis	Pulmonary fibrosis || ||	TRUE	igd	NA	NA	NA	NA	NA	NA	NA	7.33398e-06	4	33455497	3653	0.1553	T cell AC	TRUE	reported	bW52Wa	textfile	2	TRUE
rs9271622	A	G	A	G	0.2154	-0.0422	0.7473	0.763507	FALSE	FALSE	FALSE	ebi-a-GCST90018908	6	32591845	0.0719	469126	0.5575	Coronary heart disease	Pulmonary fibrosis	Pulmonary fibrosis || ||	TRUE	igd	NA	NA	NA	NA	NA	NA	NA	2.139e-10	6	32591845	3653	0.03382	T cell AC	TRUE	reported	bW52Wa	textfile	2	TRUE
rs10052603	G	A	G	A	-0.1031	0.0237	0.5772	0.449583	FALSE	FALSE	FALSE	ebi-a-GCST90018908	5	10837029	0.0361	469126	0.511	Coronary heart disease	Pulmonary fibrosis	Pulmonary fibrosis || ||	TRUE	igd	NA	NA	NA	NA	NA	NA	NA	3.38704e-06	5	10837029	3595	0.02216	HLA DR+ CD4+ %T cell	TRUE	reported	4IJJLi	textfile	2	TRUE
rs11090233	A	G	A	G	-0.09863	-0.024	0.611	0.527952	FALSE	FALSE	FALSE	ebi-a-GCST90018908	22	23690325	0.0362	469126	0.5081	Coronary heart disease	Pulmonary fibrosis	Pulmonary fibrosis || ||	TRUE	igd	NA	NA	NA	NA	NA	NA	NA	8.27199e-06	22	23690325	3595	0.02209	HLA DR+ CD4+ %T cell	TRUE	reported	4IJJLi	textfile	2	TRUE
rs116253486	C	T	C	T	-1.176	0.1719	0.0015	0.0150543	FALSE	FALSE	FALSE	ebi-a-GCST90018908	3	33925087	0.1525	469126	0.2596	Coronary heart disease	Pulmonary fibrosis	Pulmonary fibrosis || ||	TRUE	igd	NA	NA	NA	NA	NA	NA	NA	9.63807e-06	3	33925087	3595	0.2655	HLA DR+ CD4+ %T cell	TRUE	reported	4IJJLi	textfile	2	TRUE
rs11641185	T	C	T	C	-0.2989	0.0318	0.7744	0.589079	FALSE	FALSE	FALSE	ebi-a-GCST90018908	16	10986596	0.041	469126	0.4381	Coronary heart disease	Pulmonary fibrosis	Pulmonary fibrosis || ||	TRUE	igd	NA	NA	NA	NA	NA	NA	NA	4.5196e-32	16	10986596	3595	0.02511	HLA DR+ CD4+ %T cell	TRUE	reported	4IJJLi	textfile	2	TRUE
rs117110835	A	G	A	G	-0.7092	0.0038	0.0047	0.04618	FALSE	FALSE	FALSE	ebi-a-GCST90018908	15	45945654	0.1561	469126	0.9806	Coronary heart disease	Pulmonary fibrosis	Pulmonary fibrosis || ||	TRUE	igd	NA	NA	NA	NA	NA	NA	NA	7.703e-06	15	45945654	3595	0.1583	HLA DR+ CD4+ %T cell	TRUE	reported	4IJJLi	textfile	2	TRUE
rs117816082	G	A	G	A	0.5775	0.075	0.0068	0.0154044	FALSE	FALSE	FALSE	ebi-a-GCST90018908	10	27360466	0.1499	469126	0.6167	Coronary heart disease	Pulmonary fibrosis	Pulmonary fibrosis || ||	TRUE	igd	NA	NA	NA	NA	NA	NA	NA	9.40892e-06	10	27360466	3595	0.1302	HLA DR+ CD4+ %T cell	TRUE	reported	4IJJLi	textfile	2	TRUE
rs117868023	A	G	A	G	-0.4255	0.0268	0.0134	0.00794021	FALSE	FALSE	FALSE	ebi-a-GCST90018908	8	103550528	0.2098	469126	0.8983	Coronary heart disease	Pulmonary fibrosis	Pulmonary fibrosis || ||	TRUE	igd	NA	NA	NA	NA	NA	NA	NA	6.27798e-06	8	103550528	3595	0.09406	HLA DR+ CD4+ %T cell	TRUE	reported	4IJJLi	textfile	2	TRUE
rs12609975	G	A	G	A	-0.1105	-0.0396	0.7039	0.732994	FALSE	FALSE	FALSE	ebi-a-GCST90018908	19	39400504	0.0443	469126	0.3714	Coronary heart disease	Pulmonary fibrosis	Pulmonary fibrosis || ||	TRUE	igd	NA	NA	NA	NA	NA	NA	NA	2.434e-06	19	39400504	3595	0.02341	HLA DR+ CD4+ %T cell	TRUE	reported	4IJJLi	textfile	2	TRUE
rs140410174	T	C	T	C	-0.209	0.0838	0.0598	0.0364421	FALSE	FALSE	FALSE	ebi-a-GCST90018908	19	1671156	0.1006	469126	0.4051	Coronary heart disease	Pulmonary fibrosis	Pulmonary fibrosis || ||	TRUE	igd	NA	NA	NA	NA	NA	NA	NA	5.68997e-06	19	1671156	3595	0.04598	HLA DR+ CD4+ %T cell	TRUE	reported	4IJJLi	textfile	2	TRUE
rs146016042	A	G	A	G	-0.5232	0.2034	0.0086	0.00988949	FALSE	FALSE	FALSE	ebi-a-GCST90018908	11	97693585	0.1878	469126	0.2789	Coronary heart disease	Pulmonary fibrosis	Pulmonary fibrosis || ||	TRUE	igd	NA	NA	NA	NA	NA	NA	NA	6.11294e-06	11	97693585	3595	0.1155	HLA DR+ CD4+ %T cell	TRUE	reported	4IJJLi	textfile	2	TRUE
rs149004280	T	C	T	C	-0.5593	-0.1005	0.0079	0.0117569	FALSE	FALSE	FALSE	ebi-a-GCST90018908	22	48226137	0.1786	469126	0.573499	Coronary heart disease	Pulmonary fibrosis	Pulmonary fibrosis || ||	TRUE	igd	NA	NA	NA	NA	NA	NA	NA	2.67898e-06	22	48226137	3595	0.119	HLA DR+ CD4+ %T cell	TRUE	reported	4IJJLi	textfile	2	TRUE
rs150440365	G	A	G	A	-0.5324	-0.1086	0.0088	0.00637605	FALSE	FALSE	FALSE	ebi-a-GCST90018908	8	104592705	0.2348	469126	0.6438	Coronary heart disease	Pulmonary fibrosis	Pulmonary fibrosis || ||	TRUE	igd	NA	NA	NA	NA	NA	NA	NA	5.50605e-06	8	104592705	3595	0.117	HLA DR+ CD4+ %T cell	TRUE	reported	4IJJLi	textfile	2	TRUE
rs1832967	A	C	A	C	-0.1195	0.018	0.2878	0.319165	FALSE	FALSE	FALSE	ebi-a-GCST90018908	6	66862504	0.0451	469126	0.6897	Coronary heart disease	Pulmonary fibrosis	Pulmonary fibrosis || ||	TRUE	igd	NA	NA	NA	NA	NA	NA	NA	3.26302e-06	6	66862504	3595	0.02563	HLA DR+ CD4+ %T cell	TRUE	reported	4IJJLi	textfile	2	TRUE
rs3104415	C	A	C	A	0.1268	0.0452	0.3819	0.36613	FALSE	FALSE	FALSE	ebi-a-GCST90018908	6	32582577	0.0388	469126	0.2445	Coronary heart disease	Pulmonary fibrosis	Pulmonary fibrosis || ||	TRUE	igd	NA	NA	NA	NA	NA	NA	NA	1.28e-06	6	32582577	3595	0.02613	HLA DR+ CD4+ %T cell	TRUE	reported	4IJJLi	textfile	2	TRUE
rs4867947	A	C	A	C	0.1895	-0.0121	0.0691	0.226005	FALSE	FALSE	FALSE	ebi-a-GCST90018908	5	169629403	0.0447	469126	0.785899	Coronary heart disease	Pulmonary fibrosis	Pulmonary fibrosis || ||	TRUE	igd	NA	NA	NA	NA	NA	NA	NA	9.02194e-06	5	169629403	3595	0.04263	HLA DR+ CD4+ %T cell	TRUE	reported	4IJJLi	textfile	2	TRUE
rs4906573	C	T	C	T	0.1137	0.0079	0.2399	0.296359	FALSE	FALSE	FALSE	ebi-a-GCST90018908	14	45842287	0.0382	469126	0.8362	Coronary heart disease	Pulmonary fibrosis	Pulmonary fibrosis || ||	TRUE	igd	NA	NA	NA	NA	NA	NA	NA	9.33706e-06	14	45842287	3595	0.02563	HLA DR+ CD4+ %T cell	TRUE	reported	4IJJLi	textfile	2	TRUE
rs567806839	T	A	T	A	-0.2578	-0.0274	0.0401	0.120798	FALSE	TRUE	FALSE	ebi-a-GCST90018908	8	26422292	0.0567	469126	0.6282	Coronary heart disease	Pulmonary fibrosis	Pulmonary fibrosis || ||	TRUE	igd	NA	NA	NA	NA	NA	NA	NA	5.47495e-06	8	26422292	3595	0.05663	HLA DR+ CD4+ %T cell	TRUE	reported	4IJJLi	textfile	2	TRUE
rs6071096	C	T	C	T	-0.1051	0.0032	0.6328	0.524996	FALSE	FALSE	FALSE	ebi-a-GCST90018908	20	58624500	0.0359	469126	0.9292	Coronary heart disease	Pulmonary fibrosis	Pulmonary fibrosis || ||	TRUE	igd	NA	NA	NA	NA	NA	NA	NA	2.49098e-06	20	58624500	3595	0.02228	HLA DR+ CD4+ %T cell	TRUE	reported	4IJJLi	textfile	2	TRUE
rs646262	G	A	G	A	0.1107	-0.0316	0.7327	0.70995	FALSE	FALSE	FALSE	ebi-a-GCST90018908	15	29720356	0.0378	469126	0.4033	Coronary heart disease	Pulmonary fibrosis	Pulmonary fibrosis || ||	TRUE	igd	NA	NA	NA	NA	NA	NA	NA	6.04895e-06	15	29720356	3595	0.02442	HLA DR+ CD4+ %T cell	TRUE	reported	4IJJLi	textfile	2	TRUE
rs7032773	T	C	T	C	-0.1199	-0.0944	0.4182	0.46195	FALSE	FALSE	FALSE	ebi-a-GCST90018908	9	117645562	0.035	469126	0.00702506	Coronary heart disease	Pulmonary fibrosis	Pulmonary fibrosis || ||	TRUE	igd	NA	NA	NA	NA	NA	NA	NA	1.54999e-07	9	117645562	3595	0.02281	HLA DR+ CD4+ %T cell	TRUE	reported	4IJJLi	textfile	2	TRUE
rs7088079	A	G	A	G	-0.1728	0.0299	0.0892	0.0477365	FALSE	FALSE	FALSE	ebi-a-GCST90018908	10	3066899	0.0956	469126	0.7541	Coronary heart disease	Pulmonary fibrosis	Pulmonary fibrosis || ||	TRUE	igd	NA	NA	NA	NA	NA	NA	NA	4.13599e-06	10	3066899	3595	0.03748	HLA DR+ CD4+ %T cell	TRUE	reported	4IJJLi	textfile	2	TRUE
rs7202106	T	C	T	C	0.1188	0.0391	0.7811	0.804937	FALSE	FALSE	FALSE	ebi-a-GCST90018908	16	84375706	0.0422	469126	0.3545	Coronary heart disease	Pulmonary fibrosis	Pulmonary fibrosis || ||	TRUE	igd	NA	NA	NA	NA	NA	NA	NA	6.63804e-06	16	84375706	3595	0.02634	HLA DR+ CD4+ %T cell	TRUE	reported	4IJJLi	textfile	2	TRUE
rs73062743	T	C	T	C	0.1528	0.0023	0.1122	0.0622224	FALSE	FALSE	FALSE	ebi-a-GCST90018908	12	10511923	0.0762	469126	0.9761	Coronary heart disease	Pulmonary fibrosis	Pulmonary fibrosis || ||	TRUE	igd	NA	NA	NA	NA	NA	NA	NA	7.86502e-06	12	10511923	3595	0.03413	HLA DR+ CD4+ %T cell	TRUE	reported	4IJJLi	textfile	2	TRUE
rs79563199	A	C	A	C	-0.1399	0.1081	0.1449	0.0762159	FALSE	FALSE	FALSE	ebi-a-GCST90018908	9	130974142	0.0689	469126	0.1164	Coronary heart disease	Pulmonary fibrosis	Pulmonary fibrosis || ||	TRUE	igd	NA	NA	NA	NA	NA	NA	NA	4.51596e-06	9	130974142	3595	0.03045	HLA DR+ CD4+ %T cell	TRUE	reported	4IJJLi	textfile	2	TRUE
rs7972178	T	G	T	G	0.1108	-0.0135	0.6476	0.778517	FALSE	FALSE	FALSE	ebi-a-GCST90018908	12	14354060	0.0423	469126	0.749501	Coronary heart disease	Pulmonary fibrosis	Pulmonary fibrosis || ||	TRUE	igd	NA	NA	NA	NA	NA	NA	NA	1.05e-06	12	14354060	3595	0.02265	HLA DR+ CD4+ %T cell	TRUE	reported	4IJJLi	textfile	2	TRUE
rs80226392	G	A	G	A	-0.1415	0.0783	0.1356	0.065043	FALSE	FALSE	FALSE	ebi-a-GCST90018908	3	8304753	0.0787	469126	0.3196	Coronary heart disease	Pulmonary fibrosis	Pulmonary fibrosis || ||	TRUE	igd	NA	NA	NA	NA	NA	NA	NA	5.86098e-06	3	8304753	3595	0.03118	HLA DR+ CD4+ %T cell	TRUE	reported	4IJJLi	textfile	2	TRUE
rs8055544	T	G	T	G	0.1124	0.0459	0.6996	0.514297	FALSE	FALSE	FALSE	ebi-a-GCST90018908	16	11091561	0.0351	469126	0.1905	Coronary heart disease	Pulmonary fibrosis	Pulmonary fibrosis || ||	TRUE	igd	NA	NA	NA	NA	NA	NA	NA	6.25994e-06	16	11091561	3595	0.02485	HLA DR+ CD4+ %T cell	TRUE	reported	4IJJLi	textfile	2	TRUE
rs10052651	T	A	T	A	-0.1161	0.0026	0.6789	0.737515	FALSE	TRUE	FALSE	ebi-a-GCST90018908	5	18686084	0.041	469126	0.9504	Coronary heart disease	Pulmonary fibrosis	Pulmonary fibrosis || ||	TRUE	igd	NA	NA	NA	NA	NA	NA	NA	6.20197e-06	5	18686084	3653	0.02565	B cell AC	TRUE	reported	s7KeBm	textfile	2	TRUE
rs1057686	G	A	G	A	-0.1735	-0.0746	0.1291	0.145003	FALSE	FALSE	FALSE	ebi-a-GCST90018908	12	120533696	0.0477	469126	0.1178	Coronary heart disease	Pulmonary fibrosis	Pulmonary fibrosis || ||	TRUE	igd	NA	NA	NA	NA	NA	NA	NA	1.95898e-06	12	120533696	3653	0.0364	B cell AC	TRUE	reported	s7KeBm	textfile	2	TRUE
rs11627066	T	C	T	C	-0.1147	-0.0064	0.4989	0.418316	FALSE	FALSE	FALSE	ebi-a-GCST90018908	14	66304049	0.0354	469126	0.8559	Coronary heart disease	Pulmonary fibrosis	Pulmonary fibrosis || ||	TRUE	igd	NA	NA	NA	NA	NA	NA	NA	2.813e-06	14	66304049	3653	0.02444	B cell AC	TRUE	reported	s7KeBm	textfile	2	TRUE
rs11666499	G	A	G	A	0.1913	-0.0075	0.0884	0.153769	FALSE	FALSE	FALSE	ebi-a-GCST90018908	19	10372310	0.045	469126	0.868	Coronary heart disease	Pulmonary fibrosis	Pulmonary fibrosis || ||	TRUE	igd	NA	NA	NA	NA	NA	NA	NA	5.95799e-06	19	10372310	3653	0.0422	B cell AC	TRUE	reported	s7KeBm	textfile	2	TRUE
rs117693242	G	A	G	A	-0.4542	0.1257	0.0159	0.0168412	FALSE	FALSE	FALSE	ebi-a-GCST90018908	6	104445996	0.1421	469126	0.3764	Coronary heart disease	Pulmonary fibrosis	Pulmonary fibrosis || ||	TRUE	igd	NA	NA	NA	NA	NA	NA	NA	3.48401e-06	6	104445996	3653	0.09774	B cell AC	TRUE	reported	s7KeBm	textfile	2	TRUE
rs12865434	G	A	G	A	0.1537	-0.1118	0.4777	0.309632	FALSE	FALSE	FALSE	ebi-a-GCST90018908	13	108970631	0.0417	469126	0.00733703	Coronary heart disease	Pulmonary fibrosis	Pulmonary fibrosis || ||	TRUE	igd	NA	NA	NA	NA	NA	NA	NA	1.834e-10	13	108970631	3653	0.02404	B cell AC	TRUE	reported	s7KeBm	textfile	2	TRUE
rs13173982	A	G	A	G	0.1243	0.0605	0.2498	0.127953	FALSE	FALSE	FALSE	ebi-a-GCST90018908	5	149268532	0.0571	469126	0.2895	Coronary heart disease	Pulmonary fibrosis	Pulmonary fibrosis || ||	TRUE	igd	NA	NA	NA	NA	NA	NA	NA	9.78003e-06	5	149268532	3653	0.02807	B cell AC	TRUE	reported	s7KeBm	textfile	2	TRUE
rs142089808	G	A	G	A	-1.048	-0.0205	0.0037	0.0247963	FALSE	FALSE	FALSE	ebi-a-GCST90018908	11	116171120	0.1174	469126	0.8616	Coronary heart disease	Pulmonary fibrosis	Pulmonary fibrosis || ||	TRUE	igd	NA	NA	NA	NA	NA	NA	NA	7.03801e-08	11	116171120	3653	0.1941	B cell AC	TRUE	reported	s7KeBm	textfile	2	TRUE
rs144825213	A	G	A	G	-1.553	-0.0304	0.0015	0.0163615	FALSE	FALSE	FALSE	ebi-a-GCST90018908	21	15364014	0.1596	469126	0.849	Coronary heart disease	Pulmonary fibrosis	Pulmonary fibrosis || ||	TRUE	igd	NA	NA	NA	NA	NA	NA	NA	7.27998e-06	21	15364014	3653	0.3457	B cell AC	TRUE	reported	s7KeBm	textfile	2	TRUE
rs17113368	T	C	T	C	0.1875	-0.0185	0.0965	0.0984567	FALSE	FALSE	FALSE	ebi-a-GCST90018908	1	95786229	0.0567	469126	0.7437	Coronary heart disease	Pulmonary fibrosis	Pulmonary fibrosis || ||	TRUE	igd	NA	NA	NA	NA	NA	NA	NA	7.19201e-06	1	95786229	3653	0.04172	B cell AC	TRUE	reported	s7KeBm	textfile	2	TRUE
rs182527768	A	G	A	G	-0.3328	-0.1084	0.0342	0.0139714	FALSE	FALSE	FALSE	ebi-a-GCST90018908	4	109048591	0.1508	469126	0.4722	Coronary heart disease	Pulmonary fibrosis	Pulmonary fibrosis || ||	TRUE	igd	NA	NA	NA	NA	NA	NA	NA	5.90799e-07	4	109048591	3653	0.06652	B cell AC	TRUE	reported	s7KeBm	textfile	2	TRUE
rs1897558	C	A	C	A	-0.1305	-0.0115	0.2447	0.296124	FALSE	FALSE	FALSE	ebi-a-GCST90018908	5	167552605	0.0392	469126	0.7687	Coronary heart disease	Pulmonary fibrosis	Pulmonary fibrosis || ||	TRUE	igd	NA	NA	NA	NA	NA	NA	NA	3.30499e-06	5	167552605	3653	0.02801	B cell AC	TRUE	reported	s7KeBm	textfile	2	TRUE
rs1966302	C	T	C	T	-0.1213	0.0308	0.5591	0.430095	FALSE	FALSE	FALSE	ebi-a-GCST90018908	17	2718946	0.0354	469126	0.3832	Coronary heart disease	Pulmonary fibrosis	Pulmonary fibrosis || ||	TRUE	igd	NA	NA	NA	NA	NA	NA	NA	5.52497e-07	17	2718946	3653	0.02419	B cell AC	TRUE	reported	s7KeBm	textfile	2	TRUE
rs2033489	T	C	T	C	0.1073	0.0081	0.5761	0.552357	FALSE	FALSE	FALSE	ebi-a-GCST90018908	19	56768215	0.0357	469126	0.8201	Coronary heart disease	Pulmonary fibrosis	Pulmonary fibrosis || ||	TRUE	igd	NA	NA	NA	NA	NA	NA	NA	9.16896e-06	19	56768215	3653	0.02416	B cell AC	TRUE	reported	s7KeBm	textfile	2	TRUE
rs2395904	G	T	G	T	-0.1269	0.0247	0.2658	0.313586	FALSE	FALSE	FALSE	ebi-a-GCST90018908	8	130617819	0.0389	469126	0.5259	Coronary heart disease	Pulmonary fibrosis	Pulmonary fibrosis || ||	TRUE	igd	NA	NA	NA	NA	NA	NA	NA	3.312e-06	8	130617819	3653	0.02725	B cell AC	TRUE	reported	s7KeBm	textfile	2	TRUE
rs2679580	G	A	G	A	-0.1187	-0.031	0.5182	0.520207	FALSE	FALSE	FALSE	ebi-a-GCST90018908	3	8845344	0.0439	469126	0.4804	Coronary heart disease	Pulmonary fibrosis	Pulmonary fibrosis || ||	TRUE	igd	NA	NA	NA	NA	NA	NA	NA	7.30298e-07	3	8845344	3653	0.02392	B cell AC	TRUE	reported	s7KeBm	textfile	2	TRUE
rs35606919	G	T	G	T	0.1779	-0.045	0.1033	0.0239856	FALSE	FALSE	FALSE	ebi-a-GCST90018908	17	4353359	0.1187	469126	0.704901	Coronary heart disease	Pulmonary fibrosis	Pulmonary fibrosis || ||	TRUE	igd	NA	NA	NA	NA	NA	NA	NA	6.01506e-06	17	4353359	3653	0.03926	B cell AC	TRUE	reported	s7KeBm	textfile	2	TRUE
rs4933299	T	G	T	G	-0.1282	-0.0626	0.2278	0.372235	FALSE	FALSE	FALSE	ebi-a-GCST90018908	10	85456128	0.0367	469126	0.0883507	Coronary heart disease	Pulmonary fibrosis	Pulmonary fibrosis || ||	TRUE	igd	NA	NA	NA	NA	NA	NA	NA	8.16808e-06	10	85456128	3653	0.02869	B cell AC	TRUE	reported	s7KeBm	textfile	2	TRUE
rs5009526	G	A	G	A	-0.1516	0.0075	0.1495	0.111588	FALSE	FALSE	FALSE	ebi-a-GCST90018908	20	38895000	0.0521	469126	0.8853	Coronary heart disease	Pulmonary fibrosis	Pulmonary fibrosis || ||	TRUE	igd	NA	NA	NA	NA	NA	NA	NA	8.01493e-06	20	38895000	3653	0.03391	B cell AC	TRUE	reported	s7KeBm	textfile	2	TRUE
rs5756641	A	G	A	G	-0.1362	0.1224	0.1993	0.211293	FALSE	FALSE	FALSE	ebi-a-GCST90018908	22	37746783	0.0527	469126	0.0202899	Coronary heart disease	Pulmonary fibrosis	Pulmonary fibrosis || ||	TRUE	igd	NA	NA	NA	NA	NA	NA	NA	4.74002e-06	22	37746783	3653	0.02972	B cell AC	TRUE	reported	s7KeBm	textfile	2	TRUE
rs58114937	G	A	G	A	0.1852	-0.0951	0.1313	0.0521099	FALSE	FALSE	FALSE	ebi-a-GCST90018908	12	67638132	0.0781	469126	0.2236	Coronary heart disease	Pulmonary fibrosis	Pulmonary fibrosis || ||	TRUE	igd	NA	NA	NA	NA	NA	NA	NA	2.377e-07	12	67638132	3653	0.03578	B cell AC	TRUE	reported	s7KeBm	textfile	2	TRUE
rs62061834	C	T	C	T	0.2608	0.0139	0.0511	0.0505397	FALSE	FALSE	FALSE	ebi-a-GCST90018908	17	49836652	0.0835	469126	0.8681	Coronary heart disease	Pulmonary fibrosis	Pulmonary fibrosis || ||	TRUE	igd	NA	NA	NA	NA	NA	NA	NA	2.26199e-06	17	49836652	3653	0.05507	B cell AC	TRUE	reported	s7KeBm	textfile	2	TRUE
rs6750281	G	A	G	A	0.1112	0.0641	0.4294	0.428514	FALSE	FALSE	FALSE	ebi-a-GCST90018908	2	99274418	0.0358	469126	0.0731004	Coronary heart disease	Pulmonary fibrosis	Pulmonary fibrosis || ||	TRUE	igd	NA	NA	NA	NA	NA	NA	NA	8.12101e-06	2	99274418	3653	0.02488	B cell AC	TRUE	reported	s7KeBm	textfile	2	TRUE
rs7210666	C	T	C	T	-0.129	-0.0166	0.2253	0.237699	FALSE	FALSE	FALSE	ebi-a-GCST90018908	17	74980293	0.0392	469126	0.6707	Coronary heart disease	Pulmonary fibrosis	Pulmonary fibrosis || ||	TRUE	igd	NA	NA	NA	NA	NA	NA	NA	9.87302e-06	17	74980293	3653	0.02915	B cell AC	TRUE	reported	s7KeBm	textfile	2	TRUE
rs72941136	C	G	C	G	0.1802	-0.0629	0.1043	0.106562	FALSE	TRUE	FALSE	ebi-a-GCST90018908	1	82245693	0.0524	469126	0.2301	Coronary heart disease	Pulmonary fibrosis	Pulmonary fibrosis || ||	TRUE	igd	NA	NA	NA	NA	NA	NA	NA	5.99101e-06	1	82245693	3653	0.03974	B cell AC	TRUE	reported	s7KeBm	textfile	2	TRUE
rs73520180	C	T	C	T	0.4493	-0.0036	0.0216	0.124239	FALSE	FALSE	FALSE	ebi-a-GCST90018908	9	118756021	0.062	469126	0.9533	Coronary heart disease	Pulmonary fibrosis	Pulmonary fibrosis || ||	TRUE	igd	NA	NA	NA	NA	NA	NA	NA	1.213e-07	9	118756021	3653	0.08473	B cell AC	TRUE	reported	s7KeBm	textfile	2	TRUE
rs74390224	T	A	T	A	-0.5791	-0.2527	0.0086	0.016144	FALSE	TRUE	FALSE	ebi-a-GCST90018908	18	65360311	0.1475	469126	0.0866702	Coronary heart disease	Pulmonary fibrosis	Pulmonary fibrosis || ||	TRUE	igd	NA	NA	NA	NA	NA	NA	NA	8.83507e-06	18	65360311	3653	0.1301	B cell AC	TRUE	reported	s7KeBm	textfile	2	TRUE
rs7500855	T	C	T	C	-0.1258	-0.0338	0.5064	0.509088	FALSE	FALSE	FALSE	ebi-a-GCST90018908	16	87692225	0.0351	469126	0.3354	Coronary heart disease	Pulmonary fibrosis	Pulmonary fibrosis || ||	TRUE	igd	NA	NA	NA	NA	NA	NA	NA	2.509e-07	16	87692225	3653	0.02435	B cell AC	TRUE	reported	s7KeBm	textfile	2	TRUE
rs75270114	G	T	G	T	0.2916	0.08	0.0371	0.0171952	FALSE	FALSE	FALSE	ebi-a-GCST90018908	6	147667242	0.1377	469126	0.561399	Coronary heart disease	Pulmonary fibrosis	Pulmonary fibrosis || ||	TRUE	igd	NA	NA	NA	NA	NA	NA	NA	6.96803e-06	6	147667242	3653	0.06479	B cell AC	TRUE	reported	s7KeBm	textfile	2	TRUE
rs7834992	G	A	G	A	0.1209	-0.0592	0.6731	0.637333	FALSE	FALSE	FALSE	ebi-a-GCST90018908	8	119556485	0.0409	469126	0.1475	Coronary heart disease	Pulmonary fibrosis	Pulmonary fibrosis || ||	TRUE	igd	NA	NA	NA	NA	NA	NA	NA	3.68697e-06	8	119556485	3653	0.02608	B cell AC	TRUE	reported	s7KeBm	textfile	2	TRUE
rs9460146	C	T	C	T	0.144	0.0752	0.8277	0.818119	FALSE	FALSE	FALSE	ebi-a-GCST90018908	6	170723710	0.0566	469126	0.1837	Coronary heart disease	Pulmonary fibrosis	Pulmonary fibrosis || ||	TRUE	igd	NA	NA	NA	NA	NA	NA	NA	7.22304e-06	6	170723710	3653	0.03204	B cell AC	TRUE	reported	s7KeBm	textfile	2	TRUE
rs9883798	A	C	A	C	0.1124	-0.0046	0.3603	0.355195	FALSE	FALSE	FALSE	ebi-a-GCST90018908	3	16473863	0.0383	469126	0.9051	Coronary heart disease	Pulmonary fibrosis	Pulmonary fibrosis || ||	TRUE	igd	NA	NA	NA	NA	NA	NA	NA	8.78294e-06	3	16473863	3653	0.02525	B cell AC	TRUE	reported	s7KeBm	textfile	2	TRUE
rs1005513	C	T	C	T	0.12	0.0294	0.2531	0.273068	FALSE	FALSE	FALSE	ebi-a-GCST90018908	17	49196918	0.0382	469126	0.4411	Coronary heart disease	Pulmonary fibrosis	Pulmonary fibrosis || ||	TRUE	igd	NA	NA	NA	NA	NA	NA	NA	2.45002e-06	17	49196918	3408	0.02541	CD28+ CD45RA+ CD8dim AC	TRUE	reported	p8knAg	textfile	2	TRUE
rs10875036	C	T	C	T	-0.1218	0.0107	0.2377	0.2248	FALSE	FALSE	FALSE	ebi-a-GCST90018908	1	97288628	0.0421	469126	0.7984	Coronary heart disease	Pulmonary fibrosis	Pulmonary fibrosis || ||	TRUE	igd	NA	NA	NA	NA	NA	NA	NA	2.73602e-06	1	97288628	3408	0.02593	CD28+ CD45RA+ CD8dim AC	TRUE	reported	p8knAg	textfile	2	TRUE
rs112637846	A	C	A	C	3.334	0.0439	3e-04	0.0283315	FALSE	FALSE	FALSE	ebi-a-GCST90018908	6	149114553	0.1095	469126	0.6884	Coronary heart disease	Pulmonary fibrosis	Pulmonary fibrosis || ||	TRUE	igd	NA	NA	NA	NA	NA	NA	NA	2.75797e-08	6	149114553	3408	0.5986	CD28+ CD45RA+ CD8dim AC	TRUE	reported	p8knAg	textfile	2	TRUE
rs113098887	A	C	A	C	3.627	-0.115	1e-04	0.0183688	FALSE	FALSE	FALSE	ebi-a-GCST90018908	6	84554072	0.1375	469126	0.4029	Coronary heart disease	Pulmonary fibrosis	Pulmonary fibrosis || ||	TRUE	igd	NA	NA	NA	NA	NA	NA	NA	4.38299e-06	6	84554072	3408	0.7884	CD28+ CD45RA+ CD8dim AC	TRUE	reported	p8knAg	textfile	2	TRUE
rs114437347	C	G	C	G	3.498	-0.3204	3e-04	0.0117932	FALSE	TRUE	FALSE	ebi-a-GCST90018908	4	86967620	0.1737	469126	0.0651598	Coronary heart disease	Pulmonary fibrosis	Pulmonary fibrosis || ||	TRUE	igd	NA	NA	NA	NA	NA	NA	NA	2.30102e-06	4	86967620	3408	0.739	CD28+ CD45RA+ CD8dim AC	TRUE	reported	p8knAg	textfile	2	TRUE
rs115376296	C	T	C	T	0.9633	0.0544	0.0025	0.00999499	FALSE	FALSE	FALSE	ebi-a-GCST90018908	2	230763199	0.1866	469126	0.770501	Coronary heart disease	Pulmonary fibrosis	Pulmonary fibrosis || ||	TRUE	igd	NA	NA	NA	NA	NA	NA	NA	5.29798e-06	2	230763199	3408	0.2113	CD28+ CD45RA+ CD8dim AC	TRUE	reported	p8knAg	textfile	2	TRUE
rs11579717	A	G	A	G	1.176	-0.0467	0.0044	0.0553179	FALSE	FALSE	FALSE	ebi-a-GCST90018908	1	199999121	0.0794	469126	0.5563	Coronary heart disease	Pulmonary fibrosis	Pulmonary fibrosis || ||	TRUE	igd	NA	NA	NA	NA	NA	NA	NA	1.76889e-12	1	199999121	3408	0.1662	CD28+ CD45RA+ CD8dim AC	TRUE	reported	p8knAg	textfile	2	TRUE
rs116794175	C	T	C	T	1.018	-0.4932	0.0043	0.00861865	FALSE	FALSE	FALSE	ebi-a-GCST90018908	1	194010208	0.2969	469126	0.0967097	Coronary heart disease	Pulmonary fibrosis	Pulmonary fibrosis || ||	TRUE	igd	NA	NA	NA	NA	NA	NA	NA	3.23303e-09	1	194010208	3408	0.1715	CD28+ CD45RA+ CD8dim AC	TRUE	reported	p8knAg	textfile	2	TRUE
rs117403703	C	T	C	T	3.552	0.1117	1e-04	0.0123022	FALSE	FALSE	FALSE	ebi-a-GCST90018908	6	93203850	0.1422	469126	0.4321	Coronary heart disease	Pulmonary fibrosis	Pulmonary fibrosis || ||	TRUE	igd	NA	NA	NA	NA	NA	NA	NA	6.22702e-06	6	93203850	3408	0.785	CD28+ CD45RA+ CD8dim AC	TRUE	reported	p8knAg	textfile	2	TRUE
rs117513254	G	C	G	C	1.37	-0.066	0.0018	0.0180437	FALSE	TRUE	FALSE	ebi-a-GCST90018908	12	126913667	0.1343	469126	0.622801	Coronary heart disease	Pulmonary fibrosis	Pulmonary fibrosis || ||	TRUE	igd	NA	NA	NA	NA	NA	NA	NA	2.96101e-06	12	126913667	3408	0.2927	CD28+ CD45RA+ CD8dim AC	TRUE	reported	p8knAg	textfile	2	TRUE
rs117733745	A	T	A	T	4.225	-0.0586	3e-04	0.0343703	FALSE	TRUE	FALSE	ebi-a-GCST90018908	16	15158014	0.0989	469126	0.5534	Coronary heart disease	Pulmonary fibrosis	Pulmonary fibrosis || ||	TRUE	igd	NA	NA	NA	NA	NA	NA	NA	5.95306e-06	16	15158014	3408	0.9315	CD28+ CD45RA+ CD8dim AC	TRUE	reported	p8knAg	textfile	2	TRUE
rs12712610	G	A	G	A	0.1631	-0.0136	0.2974	0.265827	FALSE	FALSE	FALSE	ebi-a-GCST90018908	2	38897249	0.0466	469126	0.77	Coronary heart disease	Pulmonary fibrosis	Pulmonary fibrosis || ||	TRUE	igd	NA	NA	NA	NA	NA	NA	NA	2.82293e-11	2	38897249	3408	0.02442	CD28+ CD45RA+ CD8dim AC	TRUE	reported	p8knAg	textfile	2	TRUE
rs12907798	T	C	T	C	-0.1409	-0.0442	0.1533	0.153483	FALSE	FALSE	FALSE	ebi-a-GCST90018908	15	36349479	0.0509	469126	0.3857	Coronary heart disease	Pulmonary fibrosis	Pulmonary fibrosis || ||	TRUE	igd	NA	NA	NA	NA	NA	NA	NA	3.78704e-06	15	36349479	3408	0.03043	CD28+ CD45RA+ CD8dim AC	TRUE	reported	p8knAg	textfile	2	TRUE
rs13243221	G	T	G	T	3.637	-0.0798	1e-04	0.0205135	FALSE	FALSE	FALSE	ebi-a-GCST90018908	7	80880540	0.1331	469126	0.5489	Coronary heart disease	Pulmonary fibrosis	Pulmonary fibrosis || ||	TRUE	igd	NA	NA	NA	NA	NA	NA	NA	3.68299e-06	7	80880540	3408	0.7844	CD28+ CD45RA+ CD8dim AC	TRUE	reported	p8knAg	textfile	2	TRUE
rs1341624	T	C	T	C	0.3324	-0.1195	0.0255	0.0711641	FALSE	FALSE	FALSE	ebi-a-GCST90018908	1	191433917	0.0708	469126	0.091601	Coronary heart disease	Pulmonary fibrosis	Pulmonary fibrosis || ||	TRUE	igd	NA	NA	NA	NA	NA	NA	NA	4.11604e-06	1	191433917	3408	0.07207	CD28+ CD45RA+ CD8dim AC	TRUE	reported	p8knAg	textfile	2	TRUE
rs138298107	T	C	T	C	0.9379	0.1947	0.0034	0.0117369	FALSE	FALSE	FALSE	ebi-a-GCST90018908	1	213203523	0.1727	469126	0.2597	Coronary heart disease	Pulmonary fibrosis	Pulmonary fibrosis || ||	TRUE	igd	NA	NA	NA	NA	NA	NA	NA	3.23802e-06	1	213203523	3408	0.2012	CD28+ CD45RA+ CD8dim AC	TRUE	reported	p8knAg	textfile	2	TRUE
rs138960714	C	A	C	A	2.077	-0.11	6e-04	0.00945741	FALSE	FALSE	FALSE	ebi-a-GCST90018908	4	123422719	0.1882	469126	0.5587	Coronary heart disease	Pulmonary fibrosis	Pulmonary fibrosis || ||	TRUE	igd	NA	NA	NA	NA	NA	NA	NA	4.12696e-06	4	123422719	3408	0.4504	CD28+ CD45RA+ CD8dim AC	TRUE	reported	p8knAg	textfile	2	TRUE
rs139618773	A	G	A	G	1.428	0.086	0.0012	0.0221696	FALSE	FALSE	FALSE	ebi-a-GCST90018908	2	45403427	0.1276	469126	0.500299	Coronary heart disease	Pulmonary fibrosis	Pulmonary fibrosis || ||	TRUE	igd	NA	NA	NA	NA	NA	NA	NA	3.093e-06	2	45403427	3408	0.3057	CD28+ CD45RA+ CD8dim AC	TRUE	reported	p8knAg	textfile	2	TRUE
rs140816141	A	G	A	G	2.219	0.1858	4e-04	0.0071837	FALSE	FALSE	FALSE	ebi-a-GCST90018908	22	28323098	0.228	469126	0.4153	Coronary heart disease	Pulmonary fibrosis	Pulmonary fibrosis || ||	TRUE	igd	NA	NA	NA	NA	NA	NA	NA	9.57194e-06	22	28323098	3408	0.5005	CD28+ CD45RA+ CD8dim AC	TRUE	reported	p8knAg	textfile	2	TRUE
rs141049772	C	T	C	T	2.128	0.1909	6e-04	0.0187609	FALSE	FALSE	FALSE	ebi-a-GCST90018908	14	52982783	0.1309	469126	0.1447	Coronary heart disease	Pulmonary fibrosis	Pulmonary fibrosis || ||	TRUE	igd	NA	NA	NA	NA	NA	NA	NA	9.73195e-06	14	52982783	3408	0.4805	CD28+ CD45RA+ CD8dim AC	TRUE	reported	p8knAg	textfile	2	TRUE
rs144591335	G	A	G	A	3.931	0.0334	1e-04	0.014359	FALSE	FALSE	FALSE	ebi-a-GCST90018908	16	59010741	0.1515	469126	0.8256	Coronary heart disease	Pulmonary fibrosis	Pulmonary fibrosis || ||	TRUE	igd	NA	NA	NA	NA	NA	NA	NA	9.84306e-06	16	59010741	3408	0.8878	CD28+ CD45RA+ CD8dim AC	TRUE	reported	p8knAg	textfile	2	TRUE
rs145827119	T	C	T	C	5.042	0.058	1e-04	0.0151985	FALSE	FALSE	FALSE	ebi-a-GCST90018908	20	57132122	0.1503	469126	0.6997	Coronary heart disease	Pulmonary fibrosis	Pulmonary fibrosis || ||	TRUE	igd	NA	NA	NA	NA	NA	NA	NA	2.45997e-06	20	57132122	3408	1.068	CD28+ CD45RA+ CD8dim AC	TRUE	reported	p8knAg	textfile	2	TRUE
rs146985291	G	A	G	A	6.548	-0.066	1e-04	0.012621	FALSE	FALSE	FALSE	ebi-a-GCST90018908	3	170169608	0.1645	469126	0.688101	Coronary heart disease	Pulmonary fibrosis	Pulmonary fibrosis || ||	TRUE	igd	NA	NA	NA	NA	NA	NA	NA	5.15905e-06	3	170169608	3408	1.434	CD28+ CD45RA+ CD8dim AC	TRUE	reported	p8knAg	textfile	2	TRUE
rs149948027	T	C	T	C	3.192	0.0299	3e-04	0.00729993	FALSE	FALSE	FALSE	ebi-a-GCST90018908	16	89718638	0.2553	469126	0.9068	Coronary heart disease	Pulmonary fibrosis	Pulmonary fibrosis || ||	TRUE	igd	NA	NA	NA	NA	NA	NA	NA	5.90201e-06	16	89718638	3408	0.7035	CD28+ CD45RA+ CD8dim AC	TRUE	reported	p8knAg	textfile	2	TRUE
rs182236332	G	A	G	A	4.616	-0.1689	1e-04	0.00893639	FALSE	FALSE	FALSE	ebi-a-GCST90018908	7	124954943	0.2035	469126	0.4066	Coronary heart disease	Pulmonary fibrosis	Pulmonary fibrosis || ||	TRUE	igd	NA	NA	NA	NA	NA	NA	NA	7.68493e-06	7	124954943	3408	1.03	CD28+ CD45RA+ CD8dim AC	TRUE	reported	p8knAg	textfile	2	TRUE
rs184082746	C	T	C	T	3.826	0.081	1e-04	0.0101324	FALSE	FALSE	FALSE	ebi-a-GCST90018908	7	92791863	0.1855	469126	0.6624	Coronary heart disease	Pulmonary fibrosis	Pulmonary fibrosis || ||	TRUE	igd	NA	NA	NA	NA	NA	NA	NA	2.95298e-06	7	92791863	3408	0.8172	CD28+ CD45RA+ CD8dim AC	TRUE	reported	p8knAg	textfile	2	TRUE
rs192475369	T	A	T	A	5.687	0.0098	1e-04	0.02013	FALSE	TRUE	FALSE	ebi-a-GCST90018908	9	33552507	0.1352	469126	0.9421	Coronary heart disease	Pulmonary fibrosis	Pulmonary fibrosis || ||	TRUE	igd	NA	NA	NA	NA	NA	NA	NA	8.67801e-06	9	33552507	3408	1.277	CD28+ CD45RA+ CD8dim AC	TRUE	reported	p8knAg	textfile	2	TRUE
rs1948650	G	A	G	A	-0.1189	0.0242	0.7676	0.637752	FALSE	FALSE	FALSE	ebi-a-GCST90018908	15	36040048	0.0379	469126	0.5225	Coronary heart disease	Pulmonary fibrosis	Pulmonary fibrosis || ||	TRUE	igd	NA	NA	NA	NA	NA	NA	NA	4.42904e-06	15	36040048	3408	0.02586	CD28+ CD45RA+ CD8dim AC	TRUE	reported	p8knAg	textfile	2	TRUE
rs2185480	T	A	T	A	0.8456	-0.0599	0.0051	0.166791	FALSE	TRUE	FALSE	ebi-a-GCST90018908	1	176186935	0.0585	469126	0.3058	Coronary heart disease	Pulmonary fibrosis	Pulmonary fibrosis || ||	TRUE	igd	NA	NA	NA	NA	NA	NA	NA	7.69804e-07	1	176186935	3408	0.1708	CD28+ CD45RA+ CD8dim AC	TRUE	reported	p8knAg	textfile	2	TRUE
rs35471013	T	C	T	C	-0.239	-0.0614	0.0502	0.0821335	FALSE	FALSE	FALSE	ebi-a-GCST90018908	4	37794059	0.0669	469126	0.3593	Coronary heart disease	Pulmonary fibrosis	Pulmonary fibrosis || ||	TRUE	igd	NA	NA	NA	NA	NA	NA	NA	3.36302e-06	4	37794059	3408	0.05133	CD28+ CD45RA+ CD8dim AC	TRUE	reported	p8knAg	textfile	2	TRUE
rs35884179	A	G	A	G	-0.3532	0.0047	0.0248	0.0293082	FALSE	FALSE	FALSE	ebi-a-GCST90018908	2	26163168	0.1101	469126	0.9659	Coronary heart disease	Pulmonary fibrosis	Pulmonary fibrosis || ||	TRUE	igd	NA	NA	NA	NA	NA	NA	NA	8.57591e-07	2	26163168	3408	0.07162	CD28+ CD45RA+ CD8dim AC	TRUE	reported	p8knAg	textfile	2	TRUE
rs468979	C	T	C	T	0.1195	0.002	0.755	0.581396	FALSE	FALSE	FALSE	ebi-a-GCST90018908	3	13489292	0.0354	469126	0.9541	Coronary heart disease	Pulmonary fibrosis	Pulmonary fibrosis || ||	TRUE	igd	NA	NA	NA	NA	NA	NA	NA	4.018e-06	3	13489292	3408	0.02587	CD28+ CD45RA+ CD8dim AC	TRUE	reported	p8knAg	textfile	2	TRUE
rs541367304	A	G	A	G	2.141	-0.2419	0.0032	0.0160615	FALSE	FALSE	FALSE	ebi-a-GCST90018908	1	198283058	0.1592	469126	0.1287	Coronary heart disease	Pulmonary fibrosis	Pulmonary fibrosis || ||	TRUE	igd	NA	NA	NA	NA	NA	NA	NA	1.10306e-20	1	198283058	3408	0.2281	CD28+ CD45RA+ CD8dim AC	TRUE	reported	p8knAg	textfile	2	TRUE
rs56112048	A	C	A	C	-0.1157	0.0575	0.3385	0.252735	FALSE	FALSE	FALSE	ebi-a-GCST90018908	3	137006597	0.0416	469126	0.1674	Coronary heart disease	Pulmonary fibrosis	Pulmonary fibrosis || ||	TRUE	igd	NA	NA	NA	NA	NA	NA	NA	1.085e-06	3	137006597	3408	0.02368	CD28+ CD45RA+ CD8dim AC	TRUE	reported	p8knAg	textfile	2	TRUE
rs574807	A	G	A	G	-0.1044	0.0558	0.3999	0.453258	FALSE	FALSE	FALSE	ebi-a-GCST90018908	6	145543700	0.0349	469126	0.11	Coronary heart disease	Pulmonary fibrosis	Pulmonary fibrosis || ||	TRUE	igd	NA	NA	NA	NA	NA	NA	NA	5.47394e-06	6	145543700	3408	0.02294	CD28+ CD45RA+ CD8dim AC	TRUE	reported	p8knAg	textfile	2	TRUE
rs61038907	A	C	A	C	0.1398	0.0522	0.2664	0.309673	FALSE	FALSE	FALSE	ebi-a-GCST90018908	2	87061070	0.0366	469126	0.1542	Coronary heart disease	Pulmonary fibrosis	Pulmonary fibrosis || ||	TRUE	igd	NA	NA	NA	NA	NA	NA	NA	2.72101e-08	2	87061070	3408	0.02509	CD28+ CD45RA+ CD8dim AC	TRUE	reported	p8knAg	textfile	2	TRUE
rs62229786	A	G	A	G	-0.3021	-0.0737	0.0283	0.0341379	FALSE	FALSE	FALSE	ebi-a-GCST90018908	20	50098150	0.1032	469126	0.4752	Coronary heart disease	Pulmonary fibrosis	Pulmonary fibrosis || ||	TRUE	igd	NA	NA	NA	NA	NA	NA	NA	5.50503e-06	20	50098150	3408	0.06636	CD28+ CD45RA+ CD8dim AC	TRUE	reported	p8knAg	textfile	2	TRUE
rs7096922	G	A	G	A	1.253	-0.1175	0.0015	0.0241553	FALSE	FALSE	FALSE	ebi-a-GCST90018908	10	119371841	0.1146	469126	0.3056	Coronary heart disease	Pulmonary fibrosis	Pulmonary fibrosis || ||	TRUE	igd	NA	NA	NA	NA	NA	NA	NA	4.39198e-06	10	119371841	3408	0.2725	CD28+ CD45RA+ CD8dim AC	TRUE	reported	p8knAg	textfile	2	TRUE
rs72763382	G	A	G	A	-0.4449	-0.0676	0.012	0.0323326	FALSE	FALSE	FALSE	ebi-a-GCST90018908	15	97953052	0.1025	469126	0.5095	Coronary heart disease	Pulmonary fibrosis	Pulmonary fibrosis || ||	TRUE	igd	NA	NA	NA	NA	NA	NA	NA	8.25905e-06	15	97953052	3408	0.09964	CD28+ CD45RA+ CD8dim AC	TRUE	reported	p8knAg	textfile	2	TRUE
rs73193728	C	T	C	T	0.2069	0.0181	0.0609	0.0685927	FALSE	FALSE	FALSE	ebi-a-GCST90018908	21	32665618	0.0753	469126	0.8104	Coronary heart disease	Pulmonary fibrosis	Pulmonary fibrosis || ||	TRUE	igd	NA	NA	NA	NA	NA	NA	NA	9.19708e-06	21	32665618	3408	0.04657	CD28+ CD45RA+ CD8dim AC	TRUE	reported	p8knAg	textfile	2	TRUE
rs74577787	T	C	T	C	3.341	-0.2537	3e-04	0.0148094	FALSE	FALSE	FALSE	ebi-a-GCST90018908	3	84799491	0.1504	469126	0.0917107	Coronary heart disease	Pulmonary fibrosis	Pulmonary fibrosis || ||	TRUE	igd	NA	NA	NA	NA	NA	NA	NA	2.58399e-08	3	84799491	3408	0.5986	CD28+ CD45RA+ CD8dim AC	TRUE	reported	p8knAg	textfile	2	TRUE
rs7530076	A	G	A	G	-0.3874	-0.0792	0.9746	0.967938	FALSE	FALSE	FALSE	ebi-a-GCST90018908	1	195825276	0.1016	469126	0.436	Coronary heart disease	Pulmonary fibrosis	Pulmonary fibrosis || ||	TRUE	igd	NA	NA	NA	NA	NA	NA	NA	1.06101e-07	1	195825276	3408	0.07271	CD28+ CD45RA+ CD8dim AC	TRUE	reported	p8knAg	textfile	2	TRUE
rs7557121	T	C	T	C	-0.1308	-0.0011	0.2347	0.371607	FALSE	FALSE	FALSE	ebi-a-GCST90018908	2	240520878	0.0365	469126	0.9758	Coronary heart disease	Pulmonary fibrosis	Pulmonary fibrosis || ||	TRUE	igd	NA	NA	NA	NA	NA	NA	NA	5.07306e-07	2	240520878	3408	0.02599	CD28+ CD45RA+ CD8dim AC	TRUE	reported	p8knAg	textfile	2	TRUE
rs76313555	T	C	T	C	0.5934	0.364	0.0082	0.01197	FALSE	FALSE	FALSE	ebi-a-GCST90018908	3	59914042	0.2905	469126	0.2102	Coronary heart disease	Pulmonary fibrosis	Pulmonary fibrosis || ||	TRUE	igd	NA	NA	NA	NA	NA	NA	NA	8.24404e-07	3	59914042	3408	0.1201	CD28+ CD45RA+ CD8dim AC	TRUE	reported	p8knAg	textfile	2	TRUE
rs77935824	G	A	G	A	3.776	0.1977	1e-04	0.0103422	FALSE	FALSE	FALSE	ebi-a-GCST90018908	18	68968361	0.1818	469126	0.2769	Coronary heart disease	Pulmonary fibrosis	Pulmonary fibrosis || ||	TRUE	igd	NA	NA	NA	NA	NA	NA	NA	8.48907e-06	18	68968361	3408	0.8468	CD28+ CD45RA+ CD8dim AC	TRUE	reported	p8knAg	textfile	2	TRUE
rs78905646	A	G	A	G	0.3781	0.0189	0.0232	0.0220528	FALSE	FALSE	FALSE	ebi-a-GCST90018908	2	189898847	0.1115	469126	0.8653	Coronary heart disease	Pulmonary fibrosis	Pulmonary fibrosis || ||	TRUE	igd	NA	NA	NA	NA	NA	NA	NA	2.323e-07	2	189898847	3408	0.07295	CD28+ CD45RA+ CD8dim AC	TRUE	reported	p8knAg	textfile	2	TRUE
rs79827501	T	G	T	G	-0.2254	0.0527	0.0734	0.0388489	FALSE	FALSE	FALSE	ebi-a-GCST90018908	2	38431267	0.0978	469126	0.589899	Coronary heart disease	Pulmonary fibrosis	Pulmonary fibrosis || ||	TRUE	igd	NA	NA	NA	NA	NA	NA	NA	1.508e-07	2	38431267	3408	0.04283	CD28+ CD45RA+ CD8dim AC	TRUE	reported	p8knAg	textfile	2	TRUE
rs80172536	C	G	C	G	0.2289	0.142	0.0508	0.0261318	FALSE	TRUE	FALSE	ebi-a-GCST90018908	7	110737584	0.1165	469126	0.2228	Coronary heart disease	Pulmonary fibrosis	Pulmonary fibrosis || ||	TRUE	igd	NA	NA	NA	NA	NA	NA	NA	8.92011e-06	7	110737584	3408	0.05146	CD28+ CD45RA+ CD8dim AC	TRUE	reported	p8knAg	textfile	2	TRUE
rs80194890	G	T	G	T	4.583	-0.0436	1e-04	0.0150341	FALSE	FALSE	FALSE	ebi-a-GCST90018908	10	91332621	0.1458	469126	0.7648	Coronary heart disease	Pulmonary fibrosis	Pulmonary fibrosis || ||	TRUE	igd	NA	NA	NA	NA	NA	NA	NA	9.5971e-06	10	91332621	3408	1.034	CD28+ CD45RA+ CD8dim AC	TRUE	reported	p8knAg	textfile	2	TRUE
rs10056811	A	G	A	G	-0.1322	-0.0228	0.3022	0.344071	FALSE	FALSE	FALSE	ebi-a-GCST90018908	5	74605220	0.0366	469126	0.5336	Coronary heart disease	Pulmonary fibrosis	Pulmonary fibrosis || ||	TRUE	igd	NA	NA	NA	NA	NA	NA	NA	1.61801e-06	5	74605220	3655	0.02752	CD24 on IgD+ CD38br	TRUE	reported	teG9a6	textfile	2	TRUE
rs10108273	A	T	A	T	0.1701	-0.0722	0.1242	0.168208	FALSE	TRUE	FALSE	ebi-a-GCST90018908	8	85737573	0.0483	469126	0.1345	Coronary heart disease	Pulmonary fibrosis	Pulmonary fibrosis || ||	TRUE	igd	NA	NA	NA	NA	NA	NA	NA	5.28299e-06	8	85737573	3655	0.0373	CD24 on IgD+ CD38br	TRUE	reported	teG9a6	textfile	2	TRUE
rs114151424	A	G	A	G	1.159	0.0912	0.0036	0.0537018	FALSE	FALSE	FALSE	ebi-a-GCST90018908	1	120674028	0.0834	469126	0.2744	Coronary heart disease	Pulmonary fibrosis	Pulmonary fibrosis || ||	TRUE	igd	NA	NA	NA	NA	NA	NA	NA	1.39801e-07	1	120674028	3655	0.2197	CD24 on IgD+ CD38br	TRUE	reported	teG9a6	textfile	2	TRUE
rs116032501	C	A	C	A	-0.1879	-0.0509	0.0992	0.0315406	FALSE	FALSE	FALSE	ebi-a-GCST90018908	1	55983064	0.1031	469126	0.6214	Coronary heart disease	Pulmonary fibrosis	Pulmonary fibrosis || ||	TRUE	igd	NA	NA	NA	NA	NA	NA	NA	5.41701e-06	1	55983064	3655	0.04125	CD24 on IgD+ CD38br	TRUE	reported	teG9a6	textfile	2	TRUE
rs117920360	T	C	T	C	0.1459	-0.0333	0.1718	0.0630295	FALSE	FALSE	FALSE	ebi-a-GCST90018908	18	58030683	0.0755	469126	0.6594	Coronary heart disease	Pulmonary fibrosis	Pulmonary fibrosis || ||	TRUE	igd	NA	NA	NA	NA	NA	NA	NA	8.28095e-06	18	58030683	3655	0.03267	CD24 on IgD+ CD38br	TRUE	reported	teG9a6	textfile	2	TRUE
rs139160176	C	G	C	G	-0.9719	0.0497	0.0034	0.010961	FALSE	TRUE	FALSE	ebi-a-GCST90018908	5	13902245	0.1527	469126	0.744801	Coronary heart disease	Pulmonary fibrosis	Pulmonary fibrosis || ||	TRUE	igd	NA	NA	NA	NA	NA	NA	NA	1.61399e-06	5	13902245	3655	0.2023	CD24 on IgD+ CD38br	TRUE	reported	teG9a6	textfile	2	TRUE
rs146379662	T	C	T	C	0.5365	0.0031	0.0111	0.0172725	FALSE	FALSE	FALSE	ebi-a-GCST90018908	2	240272688	0.143	469126	0.9824	Coronary heart disease	Pulmonary fibrosis	Pulmonary fibrosis || ||	TRUE	igd	NA	NA	NA	NA	NA	NA	NA	3.46897e-06	2	240272688	3655	0.1154	CD24 on IgD+ CD38br	TRUE	reported	teG9a6	textfile	2	TRUE
rs16923647	T	C	T	C	-0.164	-0.0573	0.1542	0.132609	FALSE	FALSE	FALSE	ebi-a-GCST90018908	12	21451395	0.051	469126	0.2607	Coronary heart disease	Pulmonary fibrosis	Pulmonary fibrosis || ||	TRUE	igd	NA	NA	NA	NA	NA	NA	NA	1.78599e-06	12	21451395	3655	0.03428	CD24 on IgD+ CD38br	TRUE	reported	teG9a6	textfile	2	TRUE
rs1799693	G	A	G	A	-0.2018	-0.0252	0.8286	0.929523	FALSE	FALSE	FALSE	ebi-a-GCST90018908	6	106992464	0.0704	469126	0.720299	Coronary heart disease	Pulmonary fibrosis	Pulmonary fibrosis || ||	TRUE	igd	NA	NA	NA	NA	NA	NA	NA	6.12097e-10	6	106992464	3655	0.03253	CD24 on IgD+ CD38br	TRUE	reported	teG9a6	textfile	2	TRUE
rs181036992	C	T	C	T	-0.4375	0.0507	0.0186	0.0284095	FALSE	FALSE	FALSE	ebi-a-GCST90018908	3	196496410	0.1102	469126	0.6454	Coronary heart disease	Pulmonary fibrosis	Pulmonary fibrosis || ||	TRUE	igd	NA	NA	NA	NA	NA	NA	NA	1.59001e-06	3	196496410	3655	0.091	CD24 on IgD+ CD38br	TRUE	reported	teG9a6	textfile	2	TRUE
rs192325628	T	C	T	C	0.4876	0.1077	0.0164	0.0131716	FALSE	FALSE	FALSE	ebi-a-GCST90018908	11	121622513	0.1738	469126	0.5357	Coronary heart disease	Pulmonary fibrosis	Pulmonary fibrosis || ||	TRUE	igd	NA	NA	NA	NA	NA	NA	NA	7.703e-07	11	121622513	3655	0.09848	CD24 on IgD+ CD38br	TRUE	reported	teG9a6	textfile	2	TRUE
rs3097667	C	G	C	G	-0.1519	-0.0953	0.2161	0.0620223	FALSE	TRUE	FALSE	ebi-a-GCST90018908	6	33023723	0.0722	469126	0.1866	Coronary heart disease	Pulmonary fibrosis	Pulmonary fibrosis || ||	TRUE	igd	NA	NA	NA	NA	NA	NA	NA	1.60801e-06	6	33023723	3655	0.03161	CD24 on IgD+ CD38br	TRUE	reported	teG9a6	textfile	2	TRUE
rs35093039	A	G	A	G	-0.21	-0.0339	0.0755	0.13479	FALSE	FALSE	FALSE	ebi-a-GCST90018908	5	24061216	0.0529	469126	0.521601	Coronary heart disease	Pulmonary fibrosis	Pulmonary fibrosis || ||	TRUE	igd	NA	NA	NA	NA	NA	NA	NA	9.98803e-06	5	24061216	3655	0.04748	CD24 on IgD+ CD38br	TRUE	reported	teG9a6	textfile	2	TRUE
rs4368221	C	G	C	G	0.1558	-0.1065	0.1544	0.270351	FALSE	TRUE	FALSE	ebi-a-GCST90018908	18	45634445	0.0402	469126	0.008036	Coronary heart disease	Pulmonary fibrosis	Pulmonary fibrosis || ||	TRUE	igd	NA	NA	NA	NA	NA	NA	NA	4.32902e-06	18	45634445	3655	0.03385	CD24 on IgD+ CD38br	TRUE	reported	teG9a6	textfile	2	TRUE
rs45609135	A	G	A	G	-0.1767	-0.0517	0.1085	0.0689308	FALSE	FALSE	FALSE	ebi-a-GCST90018908	11	118942134	0.0718	469126	0.471	Coronary heart disease	Pulmonary fibrosis	Pulmonary fibrosis || ||	TRUE	igd	NA	NA	NA	NA	NA	NA	NA	8.30807e-06	11	118942134	3655	0.03959	CD24 on IgD+ CD38br	TRUE	reported	teG9a6	textfile	2	TRUE
rs4765854	C	A	C	A	-0.2274	-4e-04	0.0625	0.0992907	FALSE	FALSE	FALSE	ebi-a-GCST90018908	12	1997152	0.0569	469126	0.994	Coronary heart disease	Pulmonary fibrosis	Pulmonary fibrosis || ||	TRUE	igd	NA	NA	NA	NA	NA	NA	NA	6.26498e-06	12	1997152	3655	0.05027	CD24 on IgD+ CD38br	TRUE	reported	teG9a6	textfile	2	TRUE
rs57680652	T	C	T	C	0.128	-0.0057	0.6404	0.707691	FALSE	FALSE	FALSE	ebi-a-GCST90018908	19	16362072	0.038	469126	0.8803	Coronary heart disease	Pulmonary fibrosis	Pulmonary fibrosis || ||	TRUE	igd	NA	NA	NA	NA	NA	NA	NA	9.40892e-07	19	16362072	3655	0.02606	CD24 on IgD+ CD38br	TRUE	reported	teG9a6	textfile	2	TRUE
rs59655785	G	A	G	A	0.1174	0.0483	0.5382	0.337119	FALSE	FALSE	FALSE	ebi-a-GCST90018908	2	152494218	0.039	469126	0.216	Coronary heart disease	Pulmonary fibrosis	Pulmonary fibrosis || ||	TRUE	igd	NA	NA	NA	NA	NA	NA	NA	2.17601e-06	2	152494218	3655	0.02474	CD24 on IgD+ CD38br	TRUE	reported	teG9a6	textfile	2	TRUE
rs6666130	T	G	T	G	-0.2436	-0.1088	0.061	0.0518942	FALSE	FALSE	FALSE	ebi-a-GCST90018908	1	112374026	0.1032	469126	0.2921	Coronary heart disease	Pulmonary fibrosis	Pulmonary fibrosis || ||	TRUE	igd	NA	NA	NA	NA	NA	NA	NA	2.24999e-06	1	112374026	3655	0.05141	CD24 on IgD+ CD38br	TRUE	reported	teG9a6	textfile	2	TRUE
rs75059545	C	A	C	A	0.1761	-6e-04	0.117	0.183646	FALSE	FALSE	FALSE	ebi-a-GCST90018908	7	129584738	0.0467	469126	0.9902	Coronary heart disease	Pulmonary fibrosis	Pulmonary fibrosis || ||	TRUE	igd	NA	NA	NA	NA	NA	NA	NA	3.39102e-06	7	129584738	3655	0.03786	CD24 on IgD+ CD38br	TRUE	reported	teG9a6	textfile	2	TRUE
rs7781145	A	C	A	C	-0.1421	-0.0541	0.2397	0.181889	FALSE	FALSE	FALSE	ebi-a-GCST90018908	7	23626602	0.0424	469126	0.2022	Coronary heart disease	Pulmonary fibrosis	Pulmonary fibrosis || ||	TRUE	igd	NA	NA	NA	NA	NA	NA	NA	1.087e-06	7	23626602	3655	0.0291	CD24 on IgD+ CD38br	TRUE	reported	teG9a6	textfile	2	TRUE
rs78405192	C	T	C	T	1.577	0.096	0.0012	0.031313	FALSE	FALSE	FALSE	ebi-a-GCST90018908	4	71295244	0.1072	469126	0.3704	Coronary heart disease	Pulmonary fibrosis	Pulmonary fibrosis || ||	TRUE	igd	NA	NA	NA	NA	NA	NA	NA	6.71506e-06	4	71295244	3655	0.3497	CD24 on IgD+ CD38br	TRUE	reported	teG9a6	textfile	2	TRUE
rs9326867	G	T	G	T	0.1697	0.0385	0.126	0.156621	FALSE	FALSE	FALSE	ebi-a-GCST90018908	5	112302830	0.0486	469126	0.4281	Coronary heart disease	Pulmonary fibrosis	Pulmonary fibrosis || ||	TRUE	igd	NA	NA	NA	NA	NA	NA	NA	5.04301e-06	5	112302830	3655	0.03713	CD24 on IgD+ CD38br	TRUE	reported	teG9a6	textfile	2	TRUE
rs9398107	G	A	G	A	-0.4386	0.072	0.0555	0.051207	FALSE	FALSE	FALSE	ebi-a-GCST90018908	6	107155687	0.0817	469126	0.3782	Coronary heart disease	Pulmonary fibrosis	Pulmonary fibrosis || ||	TRUE	igd	NA	NA	NA	NA	NA	NA	NA	1.27997e-15	6	107155687	3655	0.0546	CD24 on IgD+ CD38br	TRUE	reported	teG9a6	textfile	2	TRUE
rs9452529	T	C	T	C	-0.5098	-0.0672	0.013	0.16371	FALSE	FALSE	FALSE	ebi-a-GCST90018908	6	94734554	0.0538	469126	0.2118	Coronary heart disease	Pulmonary fibrosis	Pulmonary fibrosis || ||	TRUE	igd	NA	NA	NA	NA	NA	NA	NA	2.09098e-06	6	94734554	3655	0.1073	CD24 on IgD+ CD38br	TRUE	reported	teG9a6	textfile	2	TRUE
rs10059100	G	A	G	A	0.1214	0.0289	0.3224	0.351364	FALSE	FALSE	FALSE	ebi-a-GCST90018908	5	120100784	0.0358	469126	0.4204	Coronary heart disease	Pulmonary fibrosis	Pulmonary fibrosis || ||	TRUE	igd	NA	NA	NA	NA	NA	NA	NA	6.51493e-07	5	120100784	3437	0.02435	Activated & secreting Treg %CD4 Treg	TRUE	reported	BZNn6h	textfile	2	TRUE
rs112455863	G	A	G	A	0.6921	-0.266	0.0061	0.0340661	FALSE	FALSE	FALSE	ebi-a-GCST90018908	20	20514860	0.1299	469126	0.0406004	Coronary heart disease	Pulmonary fibrosis	Pulmonary fibrosis || ||	TRUE	igd	NA	NA	NA	NA	NA	NA	NA	5.90106e-06	20	20514860	3437	0.1525	Activated & secreting Treg %CD4 Treg	TRUE	reported	BZNn6h	textfile	2	TRUE
rs112553628	G	A	G	A	-0.2867	-0.0061	0.0352	0.0653672	FALSE	FALSE	FALSE	ebi-a-GCST90018908	2	38077329	0.0738	469126	0.9342	Coronary heart disease	Pulmonary fibrosis	Pulmonary fibrosis || ||	TRUE	igd	NA	NA	NA	NA	NA	NA	NA	2.31499e-06	2	38077329	3437	0.0606	Activated & secreting Treg %CD4 Treg	TRUE	reported	BZNn6h	textfile	2	TRUE
rs112637846	A	C	A	C	-2.712	0.0439	3e-04	0.0283315	FALSE	FALSE	FALSE	ebi-a-GCST90018908	6	149114553	0.1095	469126	0.6884	Coronary heart disease	Pulmonary fibrosis	Pulmonary fibrosis || ||	TRUE	igd	NA	NA	NA	NA	NA	NA	NA	5.60906e-06	6	149114553	3437	0.5963	Activated & secreting Treg %CD4 Treg	TRUE	reported	BZNn6h	textfile	2	TRUE
rs113000944	T	C	T	C	-0.2336	-0.0511	0.063	0.0818018	FALSE	FALSE	FALSE	ebi-a-GCST90018908	20	48836592	0.0843	469126	0.5441	Coronary heart disease	Pulmonary fibrosis	Pulmonary fibrosis || ||	TRUE	igd	NA	NA	NA	NA	NA	NA	NA	6.944e-07	20	48836592	3437	0.04699	Activated & secreting Treg %CD4 Treg	TRUE	reported	BZNn6h	textfile	2	TRUE
rs113435341	G	A	G	A	-2.621	-0.2392	0.0032	0.0154458	FALSE	FALSE	FALSE	ebi-a-GCST90018908	1	198151688	0.1566	469126	0.1267	Coronary heart disease	Pulmonary fibrosis	Pulmonary fibrosis || ||	TRUE	igd	NA	NA	NA	NA	NA	NA	NA	6.32995e-40	1	198151688	3437	0.1957	Activated & secreting Treg %CD4 Treg	TRUE	reported	BZNn6h	textfile	2	TRUE
rs115669925	A	G	A	G	4.109	-0.067	3e-04	0.0228578	FALSE	FALSE	FALSE	ebi-a-GCST90018908	2	111442886	0.1217	469126	0.5819	Coronary heart disease	Pulmonary fibrosis	Pulmonary fibrosis || ||	TRUE	igd	NA	NA	NA	NA	NA	NA	NA	5.64794e-06	2	111442886	3437	0.9038	Activated & secreting Treg %CD4 Treg	TRUE	reported	BZNn6h	textfile	2	TRUE
rs11579717	A	G	A	G	-1.821	-0.0467	0.0044	0.0553179	FALSE	FALSE	FALSE	ebi-a-GCST90018908	1	199999121	0.0794	469126	0.5563	Coronary heart disease	Pulmonary fibrosis	Pulmonary fibrosis || ||	TRUE	igd	NA	NA	NA	NA	NA	NA	NA	1.86896e-27	1	199999121	3437	0.1663	Activated & secreting Treg %CD4 Treg	TRUE	reported	BZNn6h	textfile	2	TRUE
rs115907036	T	C	T	C	-0.4234	0.0673	0.0153	0.0274002	FALSE	FALSE	FALSE	ebi-a-GCST90018908	2	37537677	0.1091	469126	0.5372	Coronary heart disease	Pulmonary fibrosis	Pulmonary fibrosis || ||	TRUE	igd	NA	NA	NA	NA	NA	NA	NA	9.86302e-06	2	37537677	3437	0.09565	Activated & secreting Treg %CD4 Treg	TRUE	reported	BZNn6h	textfile	2	TRUE
rs116850494	A	G	A	G	-0.4419	0.0184	0.0145	0.0317949	FALSE	FALSE	FALSE	ebi-a-GCST90018908	13	60389778	0.1044	469126	0.86	Coronary heart disease	Pulmonary fibrosis	Pulmonary fibrosis || ||	TRUE	igd	NA	NA	NA	NA	NA	NA	NA	2.91998e-06	13	60389778	3437	0.09434	Activated & secreting Treg %CD4 Treg	TRUE	reported	BZNn6h	textfile	2	TRUE
rs11969660	T	C	T	C	-0.2112	0.0382	0.0592	0.0990171	FALSE	FALSE	FALSE	ebi-a-GCST90018908	6	14395373	0.0563	469126	0.4974	Coronary heart disease	Pulmonary fibrosis	Pulmonary fibrosis || ||	TRUE	igd	NA	NA	NA	NA	NA	NA	NA	7.66496e-06	6	14395373	3437	0.04712	Activated & secreting Treg %CD4 Treg	TRUE	reported	BZNn6h	textfile	2	TRUE
rs12722496	G	A	G	A	0.215	-0.0396	0.0611	0.0980086	FALSE	FALSE	FALSE	ebi-a-GCST90018908	10	6096667	0.0614	469126	0.5188	Coronary heart disease	Pulmonary fibrosis	Pulmonary fibrosis || ||	TRUE	igd	NA	NA	NA	NA	NA	NA	NA	6.33199e-06	10	6096667	3437	0.04755	Activated & secreting Treg %CD4 Treg	TRUE	reported	BZNn6h	textfile	2	TRUE
rs13000564	C	T	C	T	0.1141	0.0115	0.2959	0.247188	FALSE	FALSE	FALSE	ebi-a-GCST90018908	2	41596014	0.0386	469126	0.7651	Coronary heart disease	Pulmonary fibrosis	Pulmonary fibrosis || ||	TRUE	igd	NA	NA	NA	NA	NA	NA	NA	4.61604e-06	2	41596014	3437	0.02487	Activated & secreting Treg %CD4 Treg	TRUE	reported	BZNn6h	textfile	2	TRUE
rs138463974	G	A	G	A	-0.7442	-0.5118	0.0047	0.04346	FALSE	FALSE	FALSE	ebi-a-GCST90018908	12	132114547	0.1617	469126	0.00154999	Coronary heart disease	Pulmonary fibrosis	Pulmonary fibrosis || ||	TRUE	igd	NA	NA	NA	NA	NA	NA	NA	6.52004e-06	12	132114547	3437	0.1648	Activated & secreting Treg %CD4 Treg	TRUE	reported	BZNn6h	textfile	2	TRUE
rs138915779	A	C	A	C	-1.784	-0.0882	0.0035	0.0208497	FALSE	FALSE	FALSE	ebi-a-GCST90018908	1	190079170	0.1303	469126	0.4985	Coronary heart disease	Pulmonary fibrosis	Pulmonary fibrosis || ||	TRUE	igd	NA	NA	NA	NA	NA	NA	NA	3.69828e-18	1	190079170	3437	0.2042	Activated & secreting Treg %CD4 Treg	TRUE	reported	BZNn6h	textfile	2	TRUE
rs138960714	C	A	C	A	-2.124	-0.11	6e-04	0.00945741	FALSE	FALSE	FALSE	ebi-a-GCST90018908	4	123422719	0.1882	469126	0.5587	Coronary heart disease	Pulmonary fibrosis	Pulmonary fibrosis || ||	TRUE	igd	NA	NA	NA	NA	NA	NA	NA	2.585e-06	4	123422719	3437	0.451	Activated & secreting Treg %CD4 Treg	TRUE	reported	BZNn6h	textfile	2	TRUE
rs139681117	T	C	T	C	-0.2345	0.0192	0.0528	0.0510284	FALSE	FALSE	FALSE	ebi-a-GCST90018908	2	23924920	0.0843	469126	0.8202	Coronary heart disease	Pulmonary fibrosis	Pulmonary fibrosis || ||	TRUE	igd	NA	NA	NA	NA	NA	NA	NA	5.65497e-06	2	23924920	3437	0.05158	Activated & secreting Treg %CD4 Treg	TRUE	reported	BZNn6h	textfile	2	TRUE
rs145406940	A	G	A	G	1.967	0.4309	0.001	0.00560286	FALSE	FALSE	FALSE	ebi-a-GCST90018908	12	23093493	0.24	469126	0.0725504	Coronary heart disease	Pulmonary fibrosis	Pulmonary fibrosis || ||	TRUE	igd	NA	NA	NA	NA	NA	NA	NA	3.51196e-06	12	23093493	3437	0.4233	Activated & secreting Treg %CD4 Treg	TRUE	reported	BZNn6h	textfile	2	TRUE
rs146899923	C	T	C	T	-0.7496	-0.1071	0.0089	0.0166838	FALSE	FALSE	FALSE	ebi-a-GCST90018908	1	195919849	0.1817	469126	0.555699	Coronary heart disease	Pulmonary fibrosis	Pulmonary fibrosis || ||	TRUE	igd	NA	NA	NA	NA	NA	NA	NA	1.67799e-09	1	195919849	3437	0.1241	Activated & secreting Treg %CD4 Treg	TRUE	reported	BZNn6h	textfile	2	TRUE
rs150956189	C	T	C	T	-2.624	0.0309	3e-04	0.026357	FALSE	FALSE	FALSE	ebi-a-GCST90018908	1	214625781	0.1155	469126	0.7889	Coronary heart disease	Pulmonary fibrosis	Pulmonary fibrosis || ||	TRUE	igd	NA	NA	NA	NA	NA	NA	NA	4.01597e-06	1	214625781	3437	0.5683	Activated & secreting Treg %CD4 Treg	TRUE	reported	BZNn6h	textfile	2	TRUE
rs1634783	A	G	A	G	0.1281	0.0396	0.5121	0.508369	FALSE	FALSE	FALSE	ebi-a-GCST90018908	6	31283604	0.0455	469126	0.3845	Coronary heart disease	Pulmonary fibrosis	Pulmonary fibrosis || ||	TRUE	igd	NA	NA	NA	NA	NA	NA	NA	6.75103e-06	6	31283604	3437	0.0284	Activated & secreting Treg %CD4 Treg	TRUE	reported	BZNn6h	textfile	2	TRUE
rs17607399	T	C	T	C	-0.2077	-0.0243	0.1084	0.0603889	FALSE	FALSE	FALSE	ebi-a-GCST90018908	2	41884212	0.0664	469126	0.7149	Coronary heart disease	Pulmonary fibrosis	Pulmonary fibrosis || ||	TRUE	igd	NA	NA	NA	NA	NA	NA	NA	1.7e-08	2	41884212	3437	0.03673	Activated & secreting Treg %CD4 Treg	TRUE	reported	BZNn6h	textfile	2	TRUE
rs187089343	C	A	C	A	-0.9956	0.228	0.0047	0.00704594	FALSE	FALSE	FALSE	ebi-a-GCST90018908	1	182091538	0.2142	469126	0.2872	Coronary heart disease	Pulmonary fibrosis	Pulmonary fibrosis || ||	TRUE	igd	NA	NA	NA	NA	NA	NA	NA	4.52397e-09	1	182091538	3437	0.1693	Activated & secreting Treg %CD4 Treg	TRUE	reported	BZNn6h	textfile	2	TRUE
rs189383	C	T	C	T	0.1316	0.0719	0.1718	0.141584	FALSE	FALSE	FALSE	ebi-a-GCST90018908	2	8709770	0.0521	469126	0.1675	Coronary heart disease	Pulmonary fibrosis	Pulmonary fibrosis || ||	TRUE	igd	NA	NA	NA	NA	NA	NA	NA	8.08295e-06	2	8709770	3437	0.02943	Activated & secreting Treg %CD4 Treg	TRUE	reported	BZNn6h	textfile	2	TRUE
rs191384725	G	A	G	A	-0.8475	0.0041	0.0041	0.0240731	FALSE	FALSE	FALSE	ebi-a-GCST90018908	16	7628264	0.1203	469126	0.9729	Coronary heart disease	Pulmonary fibrosis	Pulmonary fibrosis || ||	TRUE	igd	NA	NA	NA	NA	NA	NA	NA	6.35404e-06	16	7628264	3437	0.1874	Activated & secreting Treg %CD4 Treg	TRUE	reported	BZNn6h	textfile	2	TRUE
rs192123974	T	C	T	C	-1.546	-0.0454	0.0016	0.013467	FALSE	FALSE	FALSE	ebi-a-GCST90018908	11	13923816	0.1568	469126	0.7723	Coronary heart disease	Pulmonary fibrosis	Pulmonary fibrosis || ||	TRUE	igd	NA	NA	NA	NA	NA	NA	NA	9.19009e-07	11	13923816	3437	0.3144	Activated & secreting Treg %CD4 Treg	TRUE	reported	BZNn6h	textfile	2	TRUE
rs273421	C	G	C	G	0.1317	0.0524	0.8356	0.827231	FALSE	TRUE	FALSE	ebi-a-GCST90018908	8	132542825	0.0488	469126	0.2827	Coronary heart disease	Pulmonary fibrosis	Pulmonary fibrosis || ||	TRUE	igd	NA	NA	NA	NA	NA	NA	NA	9.00098e-06	8	132542825	3437	0.02963	Activated & secreting Treg %CD4 Treg	TRUE	reported	BZNn6h	textfile	2	TRUE
rs3917863	A	G	A	G	-0.4303	-0.0916	0.016	0.0124758	FALSE	FALSE	FALSE	ebi-a-GCST90018908	1	169592401	0.1974	469126	0.6428	Coronary heart disease	Pulmonary fibrosis	Pulmonary fibrosis || ||	TRUE	igd	NA	NA	NA	NA	NA	NA	NA	2.74303e-06	1	169592401	3437	0.09161	Activated & secreting Treg %CD4 Treg	TRUE	reported	BZNn6h	textfile	2	TRUE
rs413431	G	A	G	A	0.2748	0.0886	0.8154	0.913667	FALSE	FALSE	FALSE	ebi-a-GCST90018908	2	39176695	0.0774	469126	0.2527	Coronary heart disease	Pulmonary fibrosis	Pulmonary fibrosis || ||	TRUE	igd	NA	NA	NA	NA	NA	NA	NA	1.16305e-20	2	39176695	3437	0.0293	Activated & secreting Treg %CD4 Treg	TRUE	reported	BZNn6h	textfile	2	TRUE
rs568546879	C	G	C	G	-0.7463	-0.1073	0.0049	0.00832814	FALSE	TRUE	FALSE	ebi-a-GCST90018908	18	33878112	0.2074	469126	0.604901	Coronary heart disease	Pulmonary fibrosis	Pulmonary fibrosis || ||	TRUE	igd	NA	NA	NA	NA	NA	NA	NA	8.79995e-06	18	33878112	3437	0.1677	Activated & secreting Treg %CD4 Treg	TRUE	reported	BZNn6h	textfile	2	TRUE
rs60220946	T	C	T	C	-0.4053	-0.0811	0.0212	0.0151646	FALSE	FALSE	FALSE	ebi-a-GCST90018908	1	193505625	0.1598	469126	0.611599	Coronary heart disease	Pulmonary fibrosis	Pulmonary fibrosis || ||	TRUE	igd	NA	NA	NA	NA	NA	NA	NA	1.367e-07	1	193505625	3437	0.07676	Activated & secreting Treg %CD4 Treg	TRUE	reported	BZNn6h	textfile	2	TRUE
rs61828007	G	A	G	A	-0.356	-0.0184	0.0289	0.0444641	FALSE	FALSE	FALSE	ebi-a-GCST90018908	1	203502968	0.127	469126	0.8846	Coronary heart disease	Pulmonary fibrosis	Pulmonary fibrosis || ||	TRUE	igd	NA	NA	NA	NA	NA	NA	NA	2.12701e-07	1	203502968	3437	0.06849	Activated & secreting Treg %CD4 Treg	TRUE	reported	BZNn6h	textfile	2	TRUE
rs6751481	C	T	C	T	-0.2903	0.014	0.4709	0.514997	FALSE	FALSE	FALSE	ebi-a-GCST90018908	2	38897810	0.035	469126	0.6878	Coronary heart disease	Pulmonary fibrosis	Pulmonary fibrosis || ||	TRUE	igd	NA	NA	NA	NA	NA	NA	NA	6.28782e-38	2	38897810	3437	0.02227	Activated & secreting Treg %CD4 Treg	TRUE	reported	BZNn6h	textfile	2	TRUE
rs72651876	T	C	T	C	-0.1135	0.018	0.2699	0.128673	FALSE	FALSE	FALSE	ebi-a-GCST90018908	1	19206027	0.0503	469126	0.719999	Coronary heart disease	Pulmonary fibrosis	Pulmonary fibrosis || ||	TRUE	igd	NA	NA	NA	NA	NA	NA	NA	6.64401e-06	1	19206027	3437	0.02516	Activated & secreting Treg %CD4 Treg	TRUE	reported	BZNn6h	textfile	2	TRUE
rs73579441	C	T	C	T	-0.1959	-0.0067	0.0716	0.0484655	FALSE	FALSE	FALSE	ebi-a-GCST90018908	8	49024059	0.0882	469126	0.9398	Coronary heart disease	Pulmonary fibrosis	Pulmonary fibrosis || ||	TRUE	igd	NA	NA	NA	NA	NA	NA	NA	9.8159e-06	8	49024059	3437	0.04424	Activated & secreting Treg %CD4 Treg	TRUE	reported	BZNn6h	textfile	2	TRUE
rs7530076	A	G	A	G	0.4611	-0.0792	0.9748	0.967938	FALSE	FALSE	FALSE	ebi-a-GCST90018908	1	195825276	0.1016	469126	0.436	Coronary heart disease	Pulmonary fibrosis	Pulmonary fibrosis || ||	TRUE	igd	NA	NA	NA	NA	NA	NA	NA	4.49904e-10	1	195825276	3437	0.07373	Activated & secreting Treg %CD4 Treg	TRUE	reported	BZNn6h	textfile	2	TRUE
rs76109501	A	G	A	G	-0.8373	-0.0343	0.0033	0.0201986	FALSE	FALSE	FALSE	ebi-a-GCST90018908	8	28323922	0.133	469126	0.7963	Coronary heart disease	Pulmonary fibrosis	Pulmonary fibrosis || ||	TRUE	igd	NA	NA	NA	NA	NA	NA	NA	6.33199e-06	8	28323922	3437	0.1852	Activated & secreting Treg %CD4 Treg	TRUE	reported	BZNn6h	textfile	2	TRUE
rs78181865	A	G	A	G	-2.709	-0.2085	3e-04	0.020589	FALSE	FALSE	FALSE	ebi-a-GCST90018908	3	84481659	0.1269	469126	0.1003	Coronary heart disease	Pulmonary fibrosis	Pulmonary fibrosis || ||	TRUE	igd	NA	NA	NA	NA	NA	NA	NA	5.50605e-06	3	84481659	3437	0.5951	Activated & secreting Treg %CD4 Treg	TRUE	reported	BZNn6h	textfile	2	TRUE
rs9274712	T	C	T	C	0.1731	-0.0229	0.3326	0.342111	FALSE	FALSE	FALSE	ebi-a-GCST90018908	6	32637298	0.0397	469126	0.562999	Coronary heart disease	Pulmonary fibrosis	Pulmonary fibrosis || ||	TRUE	igd	NA	NA	NA	NA	NA	NA	NA	5.80898e-07	6	32637298	3437	0.03457	Activated & secreting Treg %CD4 Treg	TRUE	reported	BZNn6h	textfile	2	TRUE
rs10059100	G	A	G	A	-0.1194	0.0289	0.3224	0.351364	FALSE	FALSE	FALSE	ebi-a-GCST90018908	5	120100784	0.0358	469126	0.4204	Coronary heart disease	Pulmonary fibrosis	Pulmonary fibrosis || ||	TRUE	igd	NA	NA	NA	NA	NA	NA	NA	1.357e-06	5	120100784	3437	0.02467	Resting Treg % CD4 Treg	TRUE	reported	qx9EPV	textfile	2	TRUE
rs112553628	G	A	G	A	0.2951	-0.0061	0.0352	0.0653672	FALSE	FALSE	FALSE	ebi-a-GCST90018908	2	38077329	0.0738	469126	0.9342	Coronary heart disease	Pulmonary fibrosis	Pulmonary fibrosis || ||	TRUE	igd	NA	NA	NA	NA	NA	NA	NA	1.53801e-06	2	38077329	3437	0.06128	Resting Treg % CD4 Treg	TRUE	reported	qx9EPV	textfile	2	TRUE
rs116850494	A	G	A	G	0.4351	0.0184	0.0145	0.0317949	FALSE	FALSE	FALSE	ebi-a-GCST90018908	13	60389778	0.1044	469126	0.86	Coronary heart disease	Pulmonary fibrosis	Pulmonary fibrosis || ||	TRUE	igd	NA	NA	NA	NA	NA	NA	NA	5.16797e-06	13	60389778	3437	0.09531	Resting Treg % CD4 Treg	TRUE	reported	qx9EPV	textfile	2	TRUE
rs12133465	G	A	G	A	0.7179	-0.0553	0.0096	0.0340881	FALSE	FALSE	FALSE	ebi-a-GCST90018908	1	195430336	0.1004	469126	0.5819	Coronary heart disease	Pulmonary fibrosis	Pulmonary fibrosis || ||	TRUE	igd	NA	NA	NA	NA	NA	NA	NA	6.33097e-10	1	195430336	3437	0.1158	Resting Treg % CD4 Treg	TRUE	reported	qx9EPV	textfile	2	TRUE
rs12722496	G	A	G	A	-0.2244	-0.0396	0.0611	0.0980086	FALSE	FALSE	FALSE	ebi-a-GCST90018908	10	6096667	0.0614	469126	0.5188	Coronary heart disease	Pulmonary fibrosis	Pulmonary fibrosis || ||	TRUE	igd	NA	NA	NA	NA	NA	NA	NA	3.34603e-06	10	6096667	3437	0.0482	Resting Treg % CD4 Treg	TRUE	reported	qx9EPV	textfile	2	TRUE
rs12993274	C	A	C	A	-0.1476	-0.1685	0.1481	0.0652979	FALSE	FALSE	FALSE	ebi-a-GCST90018908	2	42378770	0.0739	469126	0.0226402	Coronary heart disease	Pulmonary fibrosis	Pulmonary fibrosis || ||	TRUE	igd	NA	NA	NA	NA	NA	NA	NA	5.05697e-06	2	42378770	3437	0.0323	Resting Treg % CD4 Treg	TRUE	reported	qx9EPV	textfile	2	TRUE
rs138463974	G	A	G	A	0.7514	-0.5118	0.0047	0.04346	FALSE	FALSE	FALSE	ebi-a-GCST90018908	12	132114547	0.1617	469126	0.00154999	Coronary heart disease	Pulmonary fibrosis	Pulmonary fibrosis || ||	TRUE	igd	NA	NA	NA	NA	NA	NA	NA	6.32601e-06	12	132114547	3437	0.1662	Resting Treg % CD4 Treg	TRUE	reported	qx9EPV	textfile	2	TRUE
rs138915779	A	C	A	C	1.793	-0.0882	0.0035	0.0208497	FALSE	FALSE	FALSE	ebi-a-GCST90018908	1	190079170	0.1303	469126	0.4985	Coronary heart disease	Pulmonary fibrosis	Pulmonary fibrosis || ||	TRUE	igd	NA	NA	NA	NA	NA	NA	NA	4.92833e-18	1	190079170	3437	0.2061	Resting Treg % CD4 Treg	TRUE	reported	qx9EPV	textfile	2	TRUE
rs138960714	C	A	C	A	2.013	-0.11	6e-04	0.00945741	FALSE	FALSE	FALSE	ebi-a-GCST90018908	4	123422719	0.1882	469126	0.5587	Coronary heart disease	Pulmonary fibrosis	Pulmonary fibrosis || ||	TRUE	igd	NA	NA	NA	NA	NA	NA	NA	9.71203e-06	4	123422719	3437	0.4545	Resting Treg % CD4 Treg	TRUE	reported	qx9EPV	textfile	2	TRUE
rs139681117	T	C	T	C	0.2445	0.0192	0.0528	0.0510284	FALSE	FALSE	FALSE	ebi-a-GCST90018908	2	23924920	0.0843	469126	0.8202	Coronary heart disease	Pulmonary fibrosis	Pulmonary fibrosis || ||	TRUE	igd	NA	NA	NA	NA	NA	NA	NA	2.93697e-06	2	23924920	3437	0.05221	Resting Treg % CD4 Treg	TRUE	reported	qx9EPV	textfile	2	TRUE
rs146899923	C	T	C	T	0.7278	-0.1071	0.0089	0.0166838	FALSE	FALSE	FALSE	ebi-a-GCST90018908	1	195919849	0.1817	469126	0.555699	Coronary heart disease	Pulmonary fibrosis	Pulmonary fibrosis || ||	TRUE	igd	NA	NA	NA	NA	NA	NA	NA	7.07995e-09	1	195919849	3437	0.1254	Resting Treg % CD4 Treg	TRUE	reported	qx9EPV	textfile	2	TRUE
rs147071297	A	G	A	G	1.292	0.0848	0.0039	0.016804	FALSE	FALSE	FALSE	ebi-a-GCST90018908	1	191648600	0.123	469126	0.490399	Coronary heart disease	Pulmonary fibrosis	Pulmonary fibrosis || ||	TRUE	igd	NA	NA	NA	NA	NA	NA	NA	6.13762e-13	1	191648600	3437	0.1788	Resting Treg % CD4 Treg	TRUE	reported	qx9EPV	textfile	2	TRUE
rs147958143	T	A	T	A	-0.4624	0.1017	0.0111	0.0158853	FALSE	TRUE	FALSE	ebi-a-GCST90018908	1	238096255	0.1413	469126	0.4717	Coronary heart disease	Pulmonary fibrosis	Pulmonary fibrosis || ||	TRUE	igd	NA	NA	NA	NA	NA	NA	NA	8.95097e-06	1	238096255	3437	0.104	Resting Treg % CD4 Treg	TRUE	reported	qx9EPV	textfile	2	TRUE
rs150956189	C	T	C	T	2.691	0.0309	3e-04	0.026357	FALSE	FALSE	FALSE	ebi-a-GCST90018908	1	214625781	0.1155	469126	0.7889	Coronary heart disease	Pulmonary fibrosis	Pulmonary fibrosis || ||	TRUE	igd	NA	NA	NA	NA	NA	NA	NA	2.36701e-06	1	214625781	3437	0.5693	Resting Treg % CD4 Treg	TRUE	reported	qx9EPV	textfile	2	TRUE
rs1634783	A	G	A	G	-0.1327	0.0396	0.5121	0.508369	FALSE	FALSE	FALSE	ebi-a-GCST90018908	6	31283604	0.0455	469126	0.3845	Coronary heart disease	Pulmonary fibrosis	Pulmonary fibrosis || ||	TRUE	igd	NA	NA	NA	NA	NA	NA	NA	5.12696e-06	6	31283604	3437	0.02906	Resting Treg % CD4 Treg	TRUE	reported	qx9EPV	textfile	2	TRUE
rs17583875	A	G	A	G	2.714	-0.2344	0.0029	0.0214783	FALSE	FALSE	FALSE	ebi-a-GCST90018908	1	197924770	0.1244	469126	0.0596293	Coronary heart disease	Pulmonary fibrosis	Pulmonary fibrosis || ||	TRUE	igd	NA	NA	NA	NA	NA	NA	NA	3.21514e-40	1	197924770	3437	0.2018	Resting Treg % CD4 Treg	TRUE	reported	qx9EPV	textfile	2	TRUE
rs17607399	T	C	T	C	0.209	-0.0243	0.1084	0.0603889	FALSE	FALSE	FALSE	ebi-a-GCST90018908	2	41884212	0.0664	469126	0.7149	Coronary heart disease	Pulmonary fibrosis	Pulmonary fibrosis || ||	TRUE	igd	NA	NA	NA	NA	NA	NA	NA	2.14102e-08	2	41884212	3437	0.03723	Resting Treg % CD4 Treg	TRUE	reported	qx9EPV	textfile	2	TRUE
rs187089343	C	A	C	A	0.9806	0.228	0.0047	0.00704594	FALSE	FALSE	FALSE	ebi-a-GCST90018908	1	182091538	0.2142	469126	0.2872	Coronary heart disease	Pulmonary fibrosis	Pulmonary fibrosis || ||	TRUE	igd	NA	NA	NA	NA	NA	NA	NA	1.00399e-08	1	182091538	3437	0.1707	Resting Treg % CD4 Treg	TRUE	reported	qx9EPV	textfile	2	TRUE
rs192123974	T	C	T	C	1.588	-0.0454	0.0016	0.013467	FALSE	FALSE	FALSE	ebi-a-GCST90018908	11	13923816	0.1568	469126	0.7723	Coronary heart disease	Pulmonary fibrosis	Pulmonary fibrosis || ||	TRUE	igd	NA	NA	NA	NA	NA	NA	NA	5.99501e-07	11	13923816	3437	0.3176	Resting Treg % CD4 Treg	TRUE	reported	qx9EPV	textfile	2	TRUE
rs273421	C	G	C	G	-0.1329	0.0524	0.8356	0.827231	FALSE	TRUE	FALSE	ebi-a-GCST90018908	8	132542825	0.0488	469126	0.2827	Coronary heart disease	Pulmonary fibrosis	Pulmonary fibrosis || ||	TRUE	igd	NA	NA	NA	NA	NA	NA	NA	9.37001e-06	8	132542825	3437	0.02996	Resting Treg % CD4 Treg	TRUE	reported	qx9EPV	textfile	2	TRUE
rs413431	G	A	G	A	-0.2777	0.0886	0.8154	0.913667	FALSE	FALSE	FALSE	ebi-a-GCST90018908	2	39176695	0.0774	469126	0.2527	Coronary heart disease	Pulmonary fibrosis	Pulmonary fibrosis || ||	TRUE	igd	NA	NA	NA	NA	NA	NA	NA	1.46791e-20	2	39176695	3437	0.02969	Resting Treg % CD4 Treg	TRUE	reported	qx9EPV	textfile	2	TRUE
rs60220946	T	C	T	C	0.4297	-0.0811	0.0212	0.0151646	FALSE	FALSE	FALSE	ebi-a-GCST90018908	1	193505625	0.1598	469126	0.611599	Coronary heart disease	Pulmonary fibrosis	Pulmonary fibrosis || ||	TRUE	igd	NA	NA	NA	NA	NA	NA	NA	3.079e-08	1	193505625	3437	0.07742	Resting Treg % CD4 Treg	TRUE	reported	qx9EPV	textfile	2	TRUE
rs61828007	G	A	G	A	0.3706	-0.0184	0.0289	0.0444641	FALSE	FALSE	FALSE	ebi-a-GCST90018908	1	203502968	0.127	469126	0.8846	Coronary heart disease	Pulmonary fibrosis	Pulmonary fibrosis || ||	TRUE	igd	NA	NA	NA	NA	NA	NA	NA	9.34695e-08	1	203502968	3437	0.06927	Resting Treg % CD4 Treg	TRUE	reported	qx9EPV	textfile	2	TRUE
rs6751481	C	T	C	T	0.2946	0.014	0.4709	0.514997	FALSE	FALSE	FALSE	ebi-a-GCST90018908	2	38897810	0.035	469126	0.6878	Coronary heart disease	Pulmonary fibrosis	Pulmonary fibrosis || ||	TRUE	igd	NA	NA	NA	NA	NA	NA	NA	3.39782e-38	2	38897810	3437	0.02252	Resting Treg % CD4 Treg	TRUE	reported	qx9EPV	textfile	2	TRUE
rs73124650	C	T	C	T	0.3448	0.1242	0.0249	0.014935	FALSE	FALSE	FALSE	ebi-a-GCST90018908	20	47523429	0.1501	469126	0.4081	Coronary heart disease	Pulmonary fibrosis	Pulmonary fibrosis || ||	TRUE	igd	NA	NA	NA	NA	NA	NA	NA	1.91501e-06	20	47523429	3437	0.07228	Resting Treg % CD4 Treg	TRUE	reported	qx9EPV	textfile	2	TRUE
rs7530076	A	G	A	G	-0.463	-0.0792	0.9748	0.967938	FALSE	FALSE	FALSE	ebi-a-GCST90018908	1	195825276	0.1016	469126	0.436	Coronary heart disease	Pulmonary fibrosis	Pulmonary fibrosis || ||	TRUE	igd	NA	NA	NA	NA	NA	NA	NA	5.95498e-10	1	195825276	3437	0.07456	Resting Treg % CD4 Treg	TRUE	reported	qx9EPV	textfile	2	TRUE
rs76109501	A	G	A	G	0.831	-0.0343	0.0033	0.0201986	FALSE	FALSE	FALSE	ebi-a-GCST90018908	8	28323922	0.133	469126	0.7963	Coronary heart disease	Pulmonary fibrosis	Pulmonary fibrosis || ||	TRUE	igd	NA	NA	NA	NA	NA	NA	NA	8.77506e-06	8	28323922	3437	0.1867	Resting Treg % CD4 Treg	TRUE	reported	qx9EPV	textfile	2	TRUE
rs76584473	A	G	A	G	0.2968	0.0255	0.0304	0.0373161	FALSE	FALSE	FALSE	ebi-a-GCST90018908	2	73109350	0.0975	469126	0.793299	Coronary heart disease	Pulmonary fibrosis	Pulmonary fibrosis || ||	TRUE	igd	NA	NA	NA	NA	NA	NA	NA	7.68794e-06	2	73109350	3437	0.06625	Resting Treg % CD4 Treg	TRUE	reported	qx9EPV	textfile	2	TRUE
rs78144227	A	G	A	G	0.2555	0.1106	0.0444	0.0108779	FALSE	FALSE	FALSE	ebi-a-GCST90018908	1	203602440	0.1793	469126	0.5374	Coronary heart disease	Pulmonary fibrosis	Pulmonary fibrosis || ||	TRUE	igd	NA	NA	NA	NA	NA	NA	NA	7.66196e-06	1	203602440	3437	0.05701	Resting Treg % CD4 Treg	TRUE	reported	qx9EPV	textfile	2	TRUE
rs79670457	T	C	T	C	0.2321	0.0991	0.0541	0.0229365	FALSE	FALSE	FALSE	ebi-a-GCST90018908	20	47437969	0.1221	469126	0.4171	Coronary heart disease	Pulmonary fibrosis	Pulmonary fibrosis || ||	TRUE	igd	NA	NA	NA	NA	NA	NA	NA	2.227e-06	20	47437969	3437	0.04896	Resting Treg % CD4 Treg	TRUE	reported	qx9EPV	textfile	2	TRUE
rs9274712	T	C	T	C	-0.1758	-0.0229	0.3326	0.342111	FALSE	FALSE	FALSE	ebi-a-GCST90018908	6	32637298	0.0397	469126	0.562999	Coronary heart disease	Pulmonary fibrosis	Pulmonary fibrosis || ||	TRUE	igd	NA	NA	NA	NA	NA	NA	NA	6.79908e-07	6	32637298	3437	0.03533	Resting Treg % CD4 Treg	TRUE	reported	qx9EPV	textfile	2	TRUE
rs10059100	G	A	G	A	-0.1187	0.0289	0.3224	0.351364	FALSE	FALSE	FALSE	ebi-a-GCST90018908	5	120100784	0.0358	469126	0.4204	Coronary heart disease	Pulmonary fibrosis	Pulmonary fibrosis || ||	TRUE	igd	NA	NA	NA	NA	NA	NA	NA	5.098e-06	5	120100784	3437	0.02599	Activated & resting Treg % CD4 Treg	TRUE	reported	UcNWYW	textfile	2	TRUE
rs113435341	G	A	G	A	2.569	-0.2392	0.0032	0.0154458	FALSE	FALSE	FALSE	ebi-a-GCST90018908	1	198151688	0.1566	469126	0.1267	Coronary heart disease	Pulmonary fibrosis	Pulmonary fibrosis || ||	TRUE	igd	NA	NA	NA	NA	NA	NA	NA	1.27909e-33	1	198151688	3437	0.2103	Activated & resting Treg % CD4 Treg	TRUE	reported	UcNWYW	textfile	2	TRUE
rs11577174	T	C	T	C	-1.588	0.1182	0.0012	0.0166077	FALSE	FALSE	FALSE	ebi-a-GCST90018908	1	230492271	0.1432	469126	0.4092	Coronary heart disease	Pulmonary fibrosis	Pulmonary fibrosis || ||	TRUE	igd	NA	NA	NA	NA	NA	NA	NA	3.78303e-06	1	230492271	3437	0.343	Activated & resting Treg % CD4 Treg	TRUE	reported	UcNWYW	textfile	2	TRUE
rs11579717	A	G	A	G	1.815	-0.0467	0.0044	0.0553179	FALSE	FALSE	FALSE	ebi-a-GCST90018908	1	199999121	0.0794	469126	0.5563	Coronary heart disease	Pulmonary fibrosis	Pulmonary fibrosis || ||	TRUE	igd	NA	NA	NA	NA	NA	NA	NA	5.32721e-24	1	199999121	3437	0.1783	Activated & resting Treg % CD4 Treg	TRUE	reported	UcNWYW	textfile	2	TRUE
rs116794175	C	T	C	T	1.427	-0.4932	0.0042	0.00861865	FALSE	FALSE	FALSE	ebi-a-GCST90018908	1	194010208	0.2969	469126	0.0967097	Coronary heart disease	Pulmonary fibrosis	Pulmonary fibrosis || ||	TRUE	igd	NA	NA	NA	NA	NA	NA	NA	1.61696e-14	1	194010208	3437	0.1851	Activated & resting Treg % CD4 Treg	TRUE	reported	UcNWYW	textfile	2	TRUE
rs11739607	C	T	C	T	0.3732	0.016	0.0214	0.124958	FALSE	FALSE	FALSE	ebi-a-GCST90018908	5	27694229	0.0553	469126	0.7727	Coronary heart disease	Pulmonary fibrosis	Pulmonary fibrosis || ||	TRUE	igd	NA	NA	NA	NA	NA	NA	NA	7.34007e-06	5	27694229	3437	0.08311	Activated & resting Treg % CD4 Treg	TRUE	reported	UcNWYW	textfile	2	TRUE
rs12993274	C	A	C	A	-0.1538	-0.1685	0.1481	0.0652979	FALSE	FALSE	FALSE	ebi-a-GCST90018908	2	42378770	0.0739	469126	0.0226402	Coronary heart disease	Pulmonary fibrosis	Pulmonary fibrosis || ||	TRUE	igd	NA	NA	NA	NA	NA	NA	NA	6.47799e-06	2	42378770	3437	0.03406	Activated & resting Treg % CD4 Treg	TRUE	reported	UcNWYW	textfile	2	TRUE
rs17607399	T	C	T	C	0.218	-0.0243	0.1084	0.0603889	FALSE	FALSE	FALSE	ebi-a-GCST90018908	2	41884212	0.0664	469126	0.7149	Coronary heart disease	Pulmonary fibrosis	Pulmonary fibrosis || ||	TRUE	igd	NA	NA	NA	NA	NA	NA	NA	2.76599e-08	2	41884212	3437	0.03915	Activated & resting Treg % CD4 Treg	TRUE	reported	UcNWYW	textfile	2	TRUE
rs186940149	T	A	T	A	-0.3405	-0.1056	0.0256	0.0260212	FALSE	TRUE	FALSE	ebi-a-GCST90018908	13	36528979	0.4439	469126	0.8121	Coronary heart disease	Pulmonary fibrosis	Pulmonary fibrosis || ||	TRUE	igd	NA	NA	NA	NA	NA	NA	NA	7.51502e-06	13	36528979	3437	0.07592	Activated & resting Treg % CD4 Treg	TRUE	reported	UcNWYW	textfile	2	TRUE
rs187089343	C	A	C	A	0.8446	0.228	0.0047	0.00704594	FALSE	FALSE	FALSE	ebi-a-GCST90018908	1	182091538	0.2142	469126	0.2872	Coronary heart disease	Pulmonary fibrosis	Pulmonary fibrosis || ||	TRUE	igd	NA	NA	NA	NA	NA	NA	NA	3.52598e-06	1	182091538	3437	0.1818	Activated & resting Treg % CD4 Treg	TRUE	reported	UcNWYW	textfile	2	TRUE
rs2148708	G	A	G	A	0.2102	0.0509	0.9326	0.902657	FALSE	FALSE	FALSE	ebi-a-GCST90018908	13	21794935	0.0627	469126	0.4168	Coronary heart disease	Pulmonary fibrosis	Pulmonary fibrosis || ||	TRUE	igd	NA	NA	NA	NA	NA	NA	NA	6.14795e-06	13	21794935	3437	0.04643	Activated & resting Treg % CD4 Treg	TRUE	reported	UcNWYW	textfile	2	TRUE
rs273421	C	G	C	G	-0.1485	0.0524	0.8356	0.827231	FALSE	TRUE	FALSE	ebi-a-GCST90018908	8	132542825	0.0488	469126	0.2827	Coronary heart disease	Pulmonary fibrosis	Pulmonary fibrosis || ||	TRUE	igd	NA	NA	NA	NA	NA	NA	NA	2.81501e-06	8	132542825	3437	0.03164	Activated & resting Treg % CD4 Treg	TRUE	reported	UcNWYW	textfile	2	TRUE
rs34645541	A	C	A	C	0.6092	-0.0678	0.0095	0.0195369	FALSE	FALSE	FALSE	ebi-a-GCST90018908	1	195875605	0.1351	469126	0.615601	Coronary heart disease	Pulmonary fibrosis	Pulmonary fibrosis || ||	TRUE	igd	NA	NA	NA	NA	NA	NA	NA	1.302e-06	1	195875605	3437	0.1257	Activated & resting Treg % CD4 Treg	TRUE	reported	UcNWYW	textfile	2	TRUE
rs369976766	A	T	A	T	1.032	-0.0175	0.0035	0.0202718	FALSE	TRUE	FALSE	ebi-a-GCST90018908	22	28842645	0.1122	469126	0.876	Coronary heart disease	Pulmonary fibrosis	Pulmonary fibrosis || ||	TRUE	igd	TRUE	rs369976766	rs77888326	A	T	C	T	1.74201e-06	22	28835840	3437	0.2155	Activated & resting Treg % CD4 Treg	TRUE	reported	UcNWYW	textfile	2	TRUE
rs413431	G	A	G	A	-0.2936	0.0886	0.8154	0.913667	FALSE	FALSE	FALSE	ebi-a-GCST90018908	2	39176695	0.0774	469126	0.2527	Coronary heart disease	Pulmonary fibrosis	Pulmonary fibrosis || ||	TRUE	igd	NA	NA	NA	NA	NA	NA	NA	9.54333e-21	2	39176695	3437	0.03123	Activated & resting Treg % CD4 Treg	TRUE	reported	UcNWYW	textfile	2	TRUE
rs4759006	A	G	A	G	-0.1503	0.0725	0.1565	0.184045	FALSE	FALSE	FALSE	ebi-a-GCST90018908	12	56009543	0.0418	469126	0.0825905	Coronary heart disease	Pulmonary fibrosis	Pulmonary fibrosis || ||	TRUE	igd	NA	NA	NA	NA	NA	NA	NA	7.03008e-06	12	56009543	3437	0.0334	Activated & resting Treg % CD4 Treg	TRUE	reported	UcNWYW	textfile	2	TRUE
rs562562	A	G	A	G	-0.1195	-0.01	0.3714	0.301336	FALSE	FALSE	FALSE	ebi-a-GCST90018908	18	24263725	0.0371	469126	0.7877	Coronary heart disease	Pulmonary fibrosis	Pulmonary fibrosis || ||	TRUE	igd	NA	NA	NA	NA	NA	NA	NA	1.81001e-06	18	24263725	3437	0.02499	Activated & resting Treg % CD4 Treg	TRUE	reported	UcNWYW	textfile	2	TRUE
rs60220946	T	C	T	C	0.4221	-0.0811	0.0212	0.0151646	FALSE	FALSE	FALSE	ebi-a-GCST90018908	1	193505625	0.1598	469126	0.611599	Coronary heart disease	Pulmonary fibrosis	Pulmonary fibrosis || ||	TRUE	igd	NA	NA	NA	NA	NA	NA	NA	2.94897e-07	1	193505625	3437	0.08216	Activated & resting Treg % CD4 Treg	TRUE	reported	UcNWYW	textfile	2	TRUE
rs62322628	T	C	T	C	0.7983	0.025	0.0049	0.0253924	FALSE	FALSE	FALSE	ebi-a-GCST90018908	4	122780838	0.1161	469126	0.8296	Coronary heart disease	Pulmonary fibrosis	Pulmonary fibrosis || ||	TRUE	igd	NA	NA	NA	NA	NA	NA	NA	6.55496e-06	4	122780838	3437	0.1768	Activated & resting Treg % CD4 Treg	TRUE	reported	UcNWYW	textfile	2	TRUE
rs6587385	C	T	C	T	0.125	-0.043	0.7012	0.732764	FALSE	FALSE	FALSE	ebi-a-GCST90018908	1	248047256	0.0452	469126	0.3408	Coronary heart disease	Pulmonary fibrosis	Pulmonary fibrosis || ||	TRUE	igd	NA	NA	NA	NA	NA	NA	NA	1.48201e-06	1	248047256	3437	0.02593	Activated & resting Treg % CD4 Treg	TRUE	reported	UcNWYW	textfile	2	TRUE
rs6751481	C	T	C	T	0.2886	0.014	0.4709	0.514997	FALSE	FALSE	FALSE	ebi-a-GCST90018908	2	38897810	0.035	469126	0.6878	Coronary heart disease	Pulmonary fibrosis	Pulmonary fibrosis || ||	TRUE	igd	NA	NA	NA	NA	NA	NA	NA	5.48656e-33	2	38897810	3437	0.02387	Activated & resting Treg % CD4 Treg	TRUE	reported	UcNWYW	textfile	2	TRUE
rs73579441	C	T	C	T	0.2151	-0.0067	0.0716	0.0484655	FALSE	FALSE	FALSE	ebi-a-GCST90018908	8	49024059	0.0882	469126	0.9398	Coronary heart disease	Pulmonary fibrosis	Pulmonary fibrosis || ||	TRUE	igd	NA	NA	NA	NA	NA	NA	NA	5.71005e-06	8	49024059	3437	0.04733	Activated & resting Treg % CD4 Treg	TRUE	reported	UcNWYW	textfile	2	TRUE
rs75981740	G	A	G	A	-0.2161	-0.0184	0.0711	0.0793984	FALSE	FALSE	FALSE	ebi-a-GCST90018908	1	5012020	0.0881	469126	0.8343	Coronary heart disease	Pulmonary fibrosis	Pulmonary fibrosis || ||	TRUE	igd	NA	NA	NA	NA	NA	NA	NA	2.91602e-06	1	5012020	3437	0.04613	Activated & resting Treg % CD4 Treg	TRUE	reported	UcNWYW	textfile	2	TRUE
rs7825970	T	G	T	G	-0.1086	0.0024	0.5701	0.539315	FALSE	FALSE	FALSE	ebi-a-GCST90018908	8	3414155	0.035	469126	0.9453	Coronary heart disease	Pulmonary fibrosis	Pulmonary fibrosis || ||	TRUE	igd	NA	NA	NA	NA	NA	NA	NA	8.27694e-06	8	3414155	3437	0.02433	Activated & resting Treg % CD4 Treg	TRUE	reported	UcNWYW	textfile	2	TRUE
rs7893324	C	T	C	T	-0.1646	-0.0808	0.1562	0.0994302	FALSE	FALSE	FALSE	ebi-a-GCST90018908	10	6111075	0.053	469126	0.1272	Coronary heart disease	Pulmonary fibrosis	Pulmonary fibrosis || ||	TRUE	igd	NA	NA	NA	NA	NA	NA	NA	1.088e-06	10	6111075	3437	0.03371	Activated & resting Treg % CD4 Treg	TRUE	reported	UcNWYW	textfile	2	TRUE
rs79224901	C	G	C	G	0.4155	-0.1933	0.0221	0.0123078	FALSE	TRUE	FALSE	ebi-a-GCST90018908	8	3651438	0.1458	469126	0.1849	Coronary heart disease	Pulmonary fibrosis	Pulmonary fibrosis || ||	TRUE	igd	NA	NA	NA	NA	NA	NA	NA	7.79704e-07	8	3651438	3437	0.08395	Activated & resting Treg % CD4 Treg	TRUE	reported	UcNWYW	textfile	2	TRUE
rs79235233	G	C	G	C	-0.2939	0.012	0.0342	0.0681514	FALSE	TRUE	FALSE	ebi-a-GCST90018908	14	92726328	0.0717	469126	0.8676	Coronary heart disease	Pulmonary fibrosis	Pulmonary fibrosis || ||	TRUE	igd	NA	NA	NA	NA	NA	NA	NA	6.48993e-06	14	92726328	3437	0.06506	Activated & resting Treg % CD4 Treg	TRUE	reported	UcNWYW	textfile	2	TRUE
rs79607503	A	G	A	G	0.5324	-0.1333	0.0097	0.0149454	FALSE	FALSE	FALSE	ebi-a-GCST90018908	9	135102542	0.1526	469126	0.3823	Coronary heart disease	Pulmonary fibrosis	Pulmonary fibrosis || ||	TRUE	igd	NA	NA	NA	NA	NA	NA	NA	5.05895e-06	9	135102542	3437	0.1165	Activated & resting Treg % CD4 Treg	TRUE	reported	UcNWYW	textfile	2	TRUE
rs9265947	C	T	C	T	-0.1408	-0.0044	0.5804	0.647687	FALSE	FALSE	FALSE	ebi-a-GCST90018908	6	31315165	0.0377	469126	0.9075	Coronary heart disease	Pulmonary fibrosis	Pulmonary fibrosis || ||	TRUE	igd	NA	NA	NA	NA	NA	NA	NA	6.58704e-06	6	31315165	3437	0.0312	Activated & resting Treg % CD4 Treg	TRUE	reported	UcNWYW	textfile	2	TRUE
rs10059100	G	A	G	A	0.1188	0.0289	0.3224	0.351364	FALSE	FALSE	FALSE	ebi-a-GCST90018908	5	120100784	0.0358	469126	0.4204	Coronary heart disease	Pulmonary fibrosis	Pulmonary fibrosis || ||	TRUE	igd	NA	NA	NA	NA	NA	NA	NA	4.48301e-06	5	120100784	3437	0.02585	Secreting Treg % CD4 Treg	TRUE	reported	dq9IMq	textfile	2	TRUE
rs113435341	G	A	G	A	-2.54	-0.2392	0.0032	0.0154458	FALSE	FALSE	FALSE	ebi-a-GCST90018908	1	198151688	0.1566	469126	0.1267	Coronary heart disease	Pulmonary fibrosis	Pulmonary fibrosis || ||	TRUE	igd	NA	NA	NA	NA	NA	NA	NA	3.13834e-33	1	198151688	3437	0.2093	Secreting Treg % CD4 Treg	TRUE	reported	dq9IMq	textfile	2	TRUE
rs11577174	T	C	T	C	1.612	0.1182	0.0012	0.0166077	FALSE	FALSE	FALSE	ebi-a-GCST90018908	1	230492271	0.1432	469126	0.4092	Coronary heart disease	Pulmonary fibrosis	Pulmonary fibrosis || ||	TRUE	igd	NA	NA	NA	NA	NA	NA	NA	2.38699e-06	1	230492271	3437	0.3412	Secreting Treg % CD4 Treg	TRUE	reported	dq9IMq	textfile	2	TRUE
rs11579717	A	G	A	G	-1.776	-0.0467	0.0044	0.0553179	FALSE	FALSE	FALSE	ebi-a-GCST90018908	1	199999121	0.0794	469126	0.5563	Coronary heart disease	Pulmonary fibrosis	Pulmonary fibrosis || ||	TRUE	igd	NA	NA	NA	NA	NA	NA	NA	2.93022e-23	1	199999121	3437	0.1774	Secreting Treg % CD4 Treg	TRUE	reported	dq9IMq	textfile	2	TRUE
rs116794175	C	T	C	T	-1.417	-0.4932	0.0042	0.00861865	FALSE	FALSE	FALSE	ebi-a-GCST90018908	1	194010208	0.2969	469126	0.0967097	Coronary heart disease	Pulmonary fibrosis	Pulmonary fibrosis || ||	TRUE	igd	NA	NA	NA	NA	NA	NA	NA	1.78115e-14	1	194010208	3437	0.1841	Secreting Treg % CD4 Treg	TRUE	reported	dq9IMq	textfile	2	TRUE
rs11739607	C	T	C	T	-0.3801	0.016	0.0214	0.124958	FALSE	FALSE	FALSE	ebi-a-GCST90018908	5	27694229	0.0553	469126	0.7727	Coronary heart disease	Pulmonary fibrosis	Pulmonary fibrosis || ||	TRUE	igd	NA	NA	NA	NA	NA	NA	NA	4.42497e-06	5	27694229	3437	0.08266	Secreting Treg % CD4 Treg	TRUE	reported	dq9IMq	textfile	2	TRUE
rs117608988	C	T	C	T	-0.7938	-0.0539	0.0044	0.0136636	FALSE	FALSE	FALSE	ebi-a-GCST90018908	9	86285391	0.164	469126	0.7424	Coronary heart disease	Pulmonary fibrosis	Pulmonary fibrosis || ||	TRUE	igd	NA	NA	NA	NA	NA	NA	NA	9.50605e-06	9	86285391	3437	0.179	Secreting Treg % CD4 Treg	TRUE	reported	dq9IMq	textfile	2	TRUE
rs12744266	A	G	A	G	0.1243	0.0473	0.2979	0.271656	FALSE	FALSE	FALSE	ebi-a-GCST90018908	1	248047667	0.0381	469126	0.2148	Coronary heart disease	Pulmonary fibrosis	Pulmonary fibrosis || ||	TRUE	igd	NA	NA	NA	NA	NA	NA	NA	1.547e-06	1	248047667	3437	0.02583	Secreting Treg % CD4 Treg	TRUE	reported	dq9IMq	textfile	2	TRUE
rs12993274	C	A	C	A	0.1532	-0.1685	0.1481	0.0652979	FALSE	FALSE	FALSE	ebi-a-GCST90018908	2	42378770	0.0739	469126	0.0226402	Coronary heart disease	Pulmonary fibrosis	Pulmonary fibrosis || ||	TRUE	igd	NA	NA	NA	NA	NA	NA	NA	6.29695e-06	2	42378770	3437	0.03388	Secreting Treg % CD4 Treg	TRUE	reported	dq9IMq	textfile	2	TRUE
rs17607399	T	C	T	C	-0.2213	-0.0243	0.1084	0.0603889	FALSE	FALSE	FALSE	ebi-a-GCST90018908	2	41884212	0.0664	469126	0.7149	Coronary heart disease	Pulmonary fibrosis	Pulmonary fibrosis || ||	TRUE	igd	NA	NA	NA	NA	NA	NA	NA	1.43599e-08	2	41884212	3437	0.03894	Secreting Treg % CD4 Treg	TRUE	reported	dq9IMq	textfile	2	TRUE
rs186940149	T	A	T	A	0.3416	-0.1056	0.0256	0.0260212	FALSE	TRUE	FALSE	ebi-a-GCST90018908	13	36528979	0.4439	469126	0.8121	Coronary heart disease	Pulmonary fibrosis	Pulmonary fibrosis || ||	TRUE	igd	NA	NA	NA	NA	NA	NA	NA	6.29898e-06	13	36528979	3437	0.07552	Secreting Treg % CD4 Treg	TRUE	reported	dq9IMq	textfile	2	TRUE
rs187089343	C	A	C	A	-0.8547	0.228	0.0047	0.00704594	FALSE	FALSE	FALSE	ebi-a-GCST90018908	1	182091538	0.2142	469126	0.2872	Coronary heart disease	Pulmonary fibrosis	Pulmonary fibrosis || ||	TRUE	igd	NA	NA	NA	NA	NA	NA	NA	2.38699e-06	1	182091538	3437	0.1809	Secreting Treg % CD4 Treg	TRUE	reported	dq9IMq	textfile	2	TRUE
rs2148708	G	A	G	A	-0.2105	0.0509	0.9326	0.902657	FALSE	FALSE	FALSE	ebi-a-GCST90018908	13	21794935	0.0627	469126	0.4168	Coronary heart disease	Pulmonary fibrosis	Pulmonary fibrosis || ||	TRUE	igd	NA	NA	NA	NA	NA	NA	NA	5.35895e-06	13	21794935	3437	0.04618	Secreting Treg % CD4 Treg	TRUE	reported	dq9IMq	textfile	2	TRUE
rs273421	C	G	C	G	0.1507	0.0524	0.8356	0.827231	FALSE	TRUE	FALSE	ebi-a-GCST90018908	8	132542825	0.0488	469126	0.2827	Coronary heart disease	Pulmonary fibrosis	Pulmonary fibrosis || ||	TRUE	igd	NA	NA	NA	NA	NA	NA	NA	1.75902e-06	8	132542825	3437	0.03147	Secreting Treg % CD4 Treg	TRUE	reported	dq9IMq	textfile	2	TRUE
rs34645541	A	C	A	C	-0.6193	-0.0678	0.0095	0.0195369	FALSE	FALSE	FALSE	ebi-a-GCST90018908	1	195875605	0.1351	469126	0.615601	Coronary heart disease	Pulmonary fibrosis	Pulmonary fibrosis || ||	TRUE	igd	NA	NA	NA	NA	NA	NA	NA	7.59994e-07	1	195875605	3437	0.125	Secreting Treg % CD4 Treg	TRUE	reported	dq9IMq	textfile	2	TRUE
rs369976766	A	T	A	T	-1.008	-0.0175	0.0035	0.0202718	FALSE	TRUE	FALSE	ebi-a-GCST90018908	22	28842645	0.1122	469126	0.876	Coronary heart disease	Pulmonary fibrosis	Pulmonary fibrosis || ||	TRUE	igd	TRUE	rs369976766	rs77888326	A	T	C	T	2.66999e-06	22	28835840	3437	0.2144	Secreting Treg % CD4 Treg	TRUE	reported	dq9IMq	textfile	2	TRUE
rs413431	G	A	G	A	0.2955	0.0886	0.8154	0.913667	FALSE	FALSE	FALSE	ebi-a-GCST90018908	2	39176695	0.0774	469126	0.2527	Coronary heart disease	Pulmonary fibrosis	Pulmonary fibrosis || ||	TRUE	igd	NA	NA	NA	NA	NA	NA	NA	3.30598e-21	2	39176695	3437	0.03106	Secreting Treg % CD4 Treg	TRUE	reported	dq9IMq	textfile	2	TRUE
rs4759006	A	G	A	G	0.1495	0.0725	0.1565	0.184045	FALSE	FALSE	FALSE	ebi-a-GCST90018908	12	56009543	0.0418	469126	0.0825905	Coronary heart disease	Pulmonary fibrosis	Pulmonary fibrosis || ||	TRUE	igd	NA	NA	NA	NA	NA	NA	NA	7.07099e-06	12	56009543	3437	0.03323	Secreting Treg % CD4 Treg	TRUE	reported	dq9IMq	textfile	2	TRUE
rs562562	A	G	A	G	0.1197	-0.01	0.3714	0.301336	FALSE	FALSE	FALSE	ebi-a-GCST90018908	18	24263725	0.0371	469126	0.7877	Coronary heart disease	Pulmonary fibrosis	Pulmonary fibrosis || ||	TRUE	igd	NA	NA	NA	NA	NA	NA	NA	1.54e-06	18	24263725	3437	0.02486	Secreting Treg % CD4 Treg	TRUE	reported	dq9IMq	textfile	2	TRUE
rs60220946	T	C	T	C	-0.4131	-0.0811	0.0212	0.0151646	FALSE	FALSE	FALSE	ebi-a-GCST90018908	1	193505625	0.1598	469126	0.611599	Coronary heart disease	Pulmonary fibrosis	Pulmonary fibrosis || ||	TRUE	igd	NA	NA	NA	NA	NA	NA	NA	4.56499e-07	1	193505625	3437	0.08175	Secreting Treg % CD4 Treg	TRUE	reported	dq9IMq	textfile	2	TRUE
rs62322628	T	C	T	C	-0.814	0.025	0.0049	0.0253924	FALSE	FALSE	FALSE	ebi-a-GCST90018908	4	122780838	0.1161	469126	0.8296	Coronary heart disease	Pulmonary fibrosis	Pulmonary fibrosis || ||	TRUE	igd	NA	NA	NA	NA	NA	NA	NA	3.82798e-06	4	122780838	3437	0.1759	Secreting Treg % CD4 Treg	TRUE	reported	dq9IMq	textfile	2	TRUE
rs6751481	C	T	C	T	-0.2879	0.014	0.4709	0.514997	FALSE	FALSE	FALSE	ebi-a-GCST90018908	2	38897810	0.035	469126	0.6878	Coronary heart disease	Pulmonary fibrosis	Pulmonary fibrosis || ||	TRUE	igd	NA	NA	NA	NA	NA	NA	NA	3.53021e-33	2	38897810	3437	0.02374	Secreting Treg % CD4 Treg	TRUE	reported	dq9IMq	textfile	2	TRUE
rs72966214	C	T	C	T	-0.2131	-0.0146	0.0701	0.0280831	FALSE	FALSE	FALSE	ebi-a-GCST90018908	2	208014310	0.1115	469126	0.8955	Coronary heart disease	Pulmonary fibrosis	Pulmonary fibrosis || ||	TRUE	igd	NA	NA	NA	NA	NA	NA	NA	7.55301e-06	2	208014310	3437	0.04753	Secreting Treg % CD4 Treg	TRUE	reported	dq9IMq	textfile	2	TRUE
rs73579441	C	T	C	T	-0.2123	-0.0067	0.0716	0.0484655	FALSE	FALSE	FALSE	ebi-a-GCST90018908	8	49024059	0.0882	469126	0.9398	Coronary heart disease	Pulmonary fibrosis	Pulmonary fibrosis || ||	TRUE	igd	NA	NA	NA	NA	NA	NA	NA	6.72698e-06	8	49024059	3437	0.04708	Secreting Treg % CD4 Treg	TRUE	reported	dq9IMq	textfile	2	TRUE
rs75981740	G	A	G	A	0.212	-0.0184	0.0711	0.0793984	FALSE	FALSE	FALSE	ebi-a-GCST90018908	1	5012020	0.0881	469126	0.8343	Coronary heart disease	Pulmonary fibrosis	Pulmonary fibrosis || ||	TRUE	igd	NA	NA	NA	NA	NA	NA	NA	3.97796e-06	1	5012020	3437	0.04589	Secreting Treg % CD4 Treg	TRUE	reported	dq9IMq	textfile	2	TRUE
rs7825970	T	G	T	G	0.1091	0.0024	0.5701	0.539315	FALSE	FALSE	FALSE	ebi-a-GCST90018908	8	3414155	0.035	469126	0.9453	Coronary heart disease	Pulmonary fibrosis	Pulmonary fibrosis || ||	TRUE	igd	NA	NA	NA	NA	NA	NA	NA	6.76893e-06	8	3414155	3437	0.0242	Secreting Treg % CD4 Treg	TRUE	reported	dq9IMq	textfile	2	TRUE
rs7893324	C	T	C	T	0.1629	-0.0808	0.1562	0.0994302	FALSE	FALSE	FALSE	ebi-a-GCST90018908	10	6111075	0.053	469126	0.1272	Coronary heart disease	Pulmonary fibrosis	Pulmonary fibrosis || ||	TRUE	igd	NA	NA	NA	NA	NA	NA	NA	1.24799e-06	10	6111075	3437	0.03354	Secreting Treg % CD4 Treg	TRUE	reported	dq9IMq	textfile	2	TRUE
rs79224901	C	G	C	G	-0.4074	-0.1933	0.0221	0.0123078	FALSE	TRUE	FALSE	ebi-a-GCST90018908	8	3651438	0.1458	469126	0.1849	Coronary heart disease	Pulmonary fibrosis	Pulmonary fibrosis || ||	TRUE	igd	NA	NA	NA	NA	NA	NA	NA	1.118e-06	8	3651438	3437	0.08352	Secreting Treg % CD4 Treg	TRUE	reported	dq9IMq	textfile	2	TRUE
rs79235233	G	C	G	C	0.2934	0.012	0.0342	0.0681514	FALSE	TRUE	FALSE	ebi-a-GCST90018908	14	92726328	0.0717	469126	0.8676	Coronary heart disease	Pulmonary fibrosis	Pulmonary fibrosis || ||	TRUE	igd	NA	NA	NA	NA	NA	NA	NA	5.97806e-06	14	92726328	3437	0.06472	Secreting Treg % CD4 Treg	TRUE	reported	dq9IMq	textfile	2	TRUE
rs79607503	A	G	A	G	-0.5285	-0.1333	0.0097	0.0149454	FALSE	FALSE	FALSE	ebi-a-GCST90018908	9	135102542	0.1526	469126	0.3823	Coronary heart disease	Pulmonary fibrosis	Pulmonary fibrosis || ||	TRUE	igd	NA	NA	NA	NA	NA	NA	NA	5.28896e-06	9	135102542	3437	0.1159	Secreting Treg % CD4 Treg	TRUE	reported	dq9IMq	textfile	2	TRUE
rs9265947	C	T	C	T	0.1387	-0.0044	0.5804	0.647687	FALSE	FALSE	FALSE	ebi-a-GCST90018908	6	31315165	0.0377	469126	0.9075	Coronary heart disease	Pulmonary fibrosis	Pulmonary fibrosis || ||	TRUE	igd	NA	NA	NA	NA	NA	NA	NA	8.15004e-06	6	31315165	3437	0.03104	Secreting Treg % CD4 Treg	TRUE	reported	dq9IMq	textfile	2	TRUE
rs10059458	C	T	C	T	0.1184	0.0017	0.6101	0.400644	FALSE	FALSE	FALSE	ebi-a-GCST90018908	5	73681489	0.0351	469126	0.9604	Coronary heart disease	Pulmonary fibrosis	Pulmonary fibrosis || ||	TRUE	igd	NA	NA	NA	NA	NA	NA	NA	8.51805e-06	5	73681489	3405	0.02655	CD39+ activated Treg AC	TRUE	reported	jP8Q30	textfile	2	TRUE
rs10786199	A	G	A	G	-0.189	0.012	0.2894	0.48437	FALSE	FALSE	FALSE	ebi-a-GCST90018908	10	97069472	0.0356	469126	0.7362	Coronary heart disease	Pulmonary fibrosis	Pulmonary fibrosis || ||	TRUE	igd	NA	NA	NA	NA	NA	NA	NA	5.63248e-11	10	97069472	3405	0.02875	CD39+ activated Treg AC	TRUE	reported	jP8Q30	textfile	2	TRUE
rs10882701	C	A	C	A	-0.3631	-0.0271	0.514	0.515735	FALSE	FALSE	FALSE	ebi-a-GCST90018908	10	97741071	0.0365	469126	0.4578	Coronary heart disease	Pulmonary fibrosis	Pulmonary fibrosis || ||	TRUE	igd	NA	NA	NA	NA	NA	NA	NA	1.80094e-45	10	97741071	3405	0.02528	CD39+ activated Treg AC	TRUE	reported	jP8Q30	textfile	2	TRUE
rs11002579	A	G	A	G	-0.1316	0.0035	0.3366	0.222506	FALSE	FALSE	FALSE	ebi-a-GCST90018908	10	80258836	0.041	469126	0.9323	Coronary heart disease	Pulmonary fibrosis	Pulmonary fibrosis || ||	TRUE	igd	NA	NA	NA	NA	NA	NA	NA	1.46201e-06	10	80258836	3405	0.02727	CD39+ activated Treg AC	TRUE	reported	jP8Q30	textfile	2	TRUE
rs111806244	T	C	T	C	-0.3653	0.0573	0.0476	0.1017	FALSE	FALSE	FALSE	ebi-a-GCST90018908	10	47637202	0.1109	469126	0.605399	Coronary heart disease	Pulmonary fibrosis	Pulmonary fibrosis || ||	TRUE	igd	NA	NA	NA	NA	NA	NA	NA	3.26302e-06	10	47637202	3405	0.07836	CD39+ activated Treg AC	TRUE	reported	jP8Q30	textfile	2	TRUE
rs11188757	C	A	C	A	-0.2494	0.0571	0.2213	0.266507	FALSE	FALSE	FALSE	ebi-a-GCST90018908	10	98205222	0.0384	469126	0.1372	Coronary heart disease	Pulmonary fibrosis	Pulmonary fibrosis || ||	TRUE	igd	NA	NA	NA	NA	NA	NA	NA	3.05914e-15	10	98205222	3405	0.03146	CD39+ activated Treg AC	TRUE	reported	jP8Q30	textfile	2	TRUE
rs11777493	A	T	A	T	-0.1467	0.0608	0.2395	0.207192	FALSE	TRUE	FALSE	ebi-a-GCST90018908	8	113921646	0.0407	469126	0.1358	Coronary heart disease	Pulmonary fibrosis	Pulmonary fibrosis || ||	TRUE	igd	NA	NA	NA	NA	NA	NA	NA	1.57101e-06	8	113921646	3405	0.0305	CD39+ activated Treg AC	TRUE	reported	jP8Q30	textfile	2	TRUE
rs11795139	T	C	T	C	0.1205	-0.0275	0.3335	0.195209	FALSE	FALSE	FALSE	ebi-a-GCST90018908	9	86150415	0.041	469126	0.5034	Coronary heart disease	Pulmonary fibrosis	Pulmonary fibrosis || ||	TRUE	igd	NA	NA	NA	NA	NA	NA	NA	9.22593e-06	9	86150415	3405	0.02712	CD39+ activated Treg AC	TRUE	reported	jP8Q30	textfile	2	TRUE
rs12648210	G	A	G	A	-0.5171	-0.0874	0.0145	0.0998493	FALSE	FALSE	FALSE	ebi-a-GCST90018908	4	89266460	0.0662	469126	0.1872	Coronary heart disease	Pulmonary fibrosis	Pulmonary fibrosis || ||	TRUE	igd	NA	NA	NA	NA	NA	NA	NA	1.01801e-06	4	89266460	3405	0.1056	CD39+ activated Treg AC	TRUE	reported	jP8Q30	textfile	2	TRUE
rs12707040	A	G	A	G	0.1591	0.0119	0.1783	0.232346	FALSE	FALSE	FALSE	ebi-a-GCST90018908	7	80480551	0.0421	469126	0.7782	Coronary heart disease	Pulmonary fibrosis	Pulmonary fibrosis || ||	TRUE	igd	NA	NA	NA	NA	NA	NA	NA	3.37404e-06	7	80480551	3405	0.03418	CD39+ activated Treg AC	TRUE	reported	jP8Q30	textfile	2	TRUE
rs139015125	C	G	C	G	-0.401	-0.1718	0.0231	0.01253	FALSE	TRUE	FALSE	ebi-a-GCST90018908	4	165512454	0.2932	469126	0.5579	Coronary heart disease	Pulmonary fibrosis	Pulmonary fibrosis || ||	TRUE	igd	NA	NA	NA	NA	NA	NA	NA	2.52802e-06	4	165512454	3405	0.08506	CD39+ activated Treg AC	TRUE	reported	jP8Q30	textfile	2	TRUE
rs139577399	C	T	C	T	-0.3155	-0.0513	0.0414	0.0101061	FALSE	FALSE	FALSE	ebi-a-GCST90018908	7	23203415	0.2028	469126	0.8002	Coronary heart disease	Pulmonary fibrosis	Pulmonary fibrosis || ||	TRUE	igd	NA	NA	NA	NA	NA	NA	NA	1.08101e-06	7	23203415	3405	0.06457	CD39+ activated Treg AC	TRUE	reported	jP8Q30	textfile	2	TRUE
rs142422333	T	C	T	C	-0.2705	-0.0435	0.0515	0.00882552	FALSE	FALSE	FALSE	ebi-a-GCST90018908	5	155375550	0.2045	469126	0.8315	Coronary heart disease	Pulmonary fibrosis	Pulmonary fibrosis || ||	TRUE	igd	NA	NA	NA	NA	NA	NA	NA	4.782e-06	5	155375550	3405	0.05905	CD39+ activated Treg AC	TRUE	reported	jP8Q30	textfile	2	TRUE
rs191262582	A	T	A	T	-0.4955	-0.0862	0.014	0.00855864	FALSE	TRUE	FALSE	ebi-a-GCST90018908	9	85042639	0.2132	469126	0.686099	Coronary heart disease	Pulmonary fibrosis	Pulmonary fibrosis || ||	TRUE	igd	NA	NA	NA	NA	NA	NA	NA	6.418e-06	9	85042639	3405	0.1096	CD39+ activated Treg AC	TRUE	reported	jP8Q30	textfile	2	TRUE
rs202211780	G	A	G	A	0.4192	-0.0992	0.0878	0.204365	FALSE	FALSE	FALSE	ebi-a-GCST90018908	10	97016742	0.054	469126	0.0664997	Coronary heart disease	Pulmonary fibrosis	Pulmonary fibrosis || ||	TRUE	igd	NA	NA	NA	NA	NA	NA	NA	1.01906e-19	10	97016742	3405	0.04585	CD39+ activated Treg AC	TRUE	reported	jP8Q30	textfile	2	TRUE
rs2251521	T	C	T	C	-0.197	-0.0051	0.1021	0.294659	FALSE	FALSE	FALSE	ebi-a-GCST90018908	10	109471331	0.0419	469126	0.9038	Coronary heart disease	Pulmonary fibrosis	Pulmonary fibrosis || ||	TRUE	igd	NA	NA	NA	NA	NA	NA	NA	4.27996e-06	10	109471331	3405	0.04279	CD39+ activated Treg AC	TRUE	reported	jP8Q30	textfile	2	TRUE
rs289708	G	A	G	A	0.1372	-0.0343	0.7573	0.835825	FALSE	FALSE	FALSE	ebi-a-GCST90018908	16	57038162	0.0486	469126	0.4804	Coronary heart disease	Pulmonary fibrosis	Pulmonary fibrosis || ||	TRUE	igd	NA	NA	NA	NA	NA	NA	NA	3.77303e-06	16	57038162	3405	0.02962	CD39+ activated Treg AC	TRUE	reported	jP8Q30	textfile	2	TRUE
rs35163827	G	A	G	A	-0.3443	0.2362	0.0391	0.0177547	FALSE	FALSE	FALSE	ebi-a-GCST90018908	8	9606332	0.1354	469126	0.0810998	Coronary heart disease	Pulmonary fibrosis	Pulmonary fibrosis || ||	TRUE	igd	NA	NA	NA	NA	NA	NA	NA	1.646e-06	8	9606332	3405	0.07172	CD39+ activated Treg AC	TRUE	reported	jP8Q30	textfile	2	TRUE
rs4321083	A	G	A	G	0.1497	0.0277	0.2137	0.227695	FALSE	FALSE	FALSE	ebi-a-GCST90018908	13	84031916	0.0403	469126	0.491501	Coronary heart disease	Pulmonary fibrosis	Pulmonary fibrosis || ||	TRUE	igd	NA	NA	NA	NA	NA	NA	NA	2.12398e-06	13	84031916	3405	0.03152	CD39+ activated Treg AC	TRUE	reported	jP8Q30	textfile	2	TRUE
rs4441121	G	A	G	A	0.125	0.0296	0.3192	0.289262	FALSE	FALSE	FALSE	ebi-a-GCST90018908	13	19650584	0.0392	469126	0.4508	Coronary heart disease	Pulmonary fibrosis	Pulmonary fibrosis || ||	TRUE	igd	NA	NA	NA	NA	NA	NA	NA	3.85496e-06	13	19650584	3405	0.02703	CD39+ activated Treg AC	TRUE	reported	jP8Q30	textfile	2	TRUE
rs4811602	A	G	A	G	0.1348	-0.0148	0.4019	0.464378	FALSE	FALSE	FALSE	ebi-a-GCST90018908	20	36849088	0.0351	469126	0.673301	Coronary heart disease	Pulmonary fibrosis	Pulmonary fibrosis || ||	TRUE	igd	NA	NA	NA	NA	NA	NA	NA	2.651e-07	20	36849088	3405	0.02614	CD39+ activated Treg AC	TRUE	reported	jP8Q30	textfile	2	TRUE
rs56197234	A	G	A	G	0.5601	-0.0898	0.0115	0.0549493	FALSE	FALSE	FALSE	ebi-a-GCST90018908	15	70222702	0.0791	469126	0.2565	Coronary heart disease	Pulmonary fibrosis	Pulmonary fibrosis || ||	TRUE	igd	NA	NA	NA	NA	NA	NA	NA	2.536e-06	15	70222702	3405	0.1188	CD39+ activated Treg AC	TRUE	reported	jP8Q30	textfile	2	TRUE
rs618250	T	C	T	C	0.3109	-0.0269	0.0457	0.0248613	FALSE	FALSE	FALSE	ebi-a-GCST90018908	18	362116	0.1048	469126	0.7976	Coronary heart disease	Pulmonary fibrosis	Pulmonary fibrosis || ||	TRUE	igd	NA	NA	NA	NA	NA	NA	NA	2.51299e-07	18	362116	3405	0.06017	CD39+ activated Treg AC	TRUE	reported	jP8Q30	textfile	2	TRUE
rs7088584	T	G	T	G	0.8768	0.0037	0.4687	0.498576	FALSE	FALSE	FALSE	ebi-a-GCST90018908	10	97607644	0.0349	469126	0.9155	Coronary heart disease	Pulmonary fibrosis	Pulmonary fibrosis || ||	TRUE	igd	NA	NA	NA	NA	NA	NA	NA	1e-200	10	97607644	3405	0.02116	CD39+ activated Treg AC	TRUE	reported	jP8Q30	textfile	2	TRUE
rs7267949	T	C	T	C	-0.7453	-0.2529	0.0057	0.0284735	FALSE	FALSE	FALSE	ebi-a-GCST90018908	20	17586584	0.1567	469126	0.1065	Coronary heart disease	Pulmonary fibrosis	Pulmonary fibrosis || ||	TRUE	igd	NA	NA	NA	NA	NA	NA	NA	9.64206e-06	20	17586584	3405	0.1682	CD39+ activated Treg AC	TRUE	reported	jP8Q30	textfile	2	TRUE
rs72809762	T	C	T	C	0.3373	0.1017	0.0675	0.040151	FALSE	FALSE	FALSE	ebi-a-GCST90018908	10	97294154	0.0978	469126	0.2984	Coronary heart disease	Pulmonary fibrosis	Pulmonary fibrosis || ||	TRUE	igd	NA	NA	NA	NA	NA	NA	NA	4.74351e-11	10	97294154	3405	0.0511	CD39+ activated Treg AC	TRUE	reported	jP8Q30	textfile	2	TRUE
rs7432284	C	A	C	A	0.2441	-0.0303	0.068	0.0980952	FALSE	FALSE	FALSE	ebi-a-GCST90018908	3	186094684	0.0698	469126	0.6645	Coronary heart disease	Pulmonary fibrosis	Pulmonary fibrosis || ||	TRUE	igd	NA	NA	NA	NA	NA	NA	NA	1.196e-06	3	186094684	3405	0.05017	CD39+ activated Treg AC	TRUE	reported	jP8Q30	textfile	2	TRUE
rs77020191	G	C	G	C	0.2605	0.0622	0.0542	0.0762556	FALSE	TRUE	FALSE	ebi-a-GCST90018908	15	59643449	0.0675	469126	0.3565	Coronary heart disease	Pulmonary fibrosis	Pulmonary fibrosis || ||	TRUE	igd	NA	NA	NA	NA	NA	NA	NA	5.65705e-06	15	59643449	3405	0.05731	CD39+ activated Treg AC	TRUE	reported	jP8Q30	textfile	2	TRUE
rs78027772	A	G	A	G	0.2212	-0.0056	0.0846	0.11022	FALSE	FALSE	FALSE	ebi-a-GCST90018908	7	126248228	0.0592	469126	0.9249	Coronary heart disease	Pulmonary fibrosis	Pulmonary fibrosis || ||	TRUE	igd	NA	NA	NA	NA	NA	NA	NA	2.29398e-06	7	126248228	3405	0.04672	CD39+ activated Treg AC	TRUE	reported	jP8Q30	textfile	2	TRUE
rs8076447	A	G	A	G	0.1337	-0.0045	0.2515	0.164125	FALSE	FALSE	FALSE	ebi-a-GCST90018908	17	75229883	0.046	469126	0.9215	Coronary heart disease	Pulmonary fibrosis	Pulmonary fibrosis || ||	TRUE	igd	NA	NA	NA	NA	NA	NA	NA	5.08604e-06	17	75229883	3405	0.02928	CD39+ activated Treg AC	TRUE	reported	jP8Q30	textfile	2	TRUE
rs1006368	T	C	T	C	0.389	0.0345	0.1224	0.106244	FALSE	FALSE	FALSE	ebi-a-GCST90018908	10	126346603	0.0576	469126	0.5498	Coronary heart disease	Pulmonary fibrosis	Pulmonary fibrosis || ||	TRUE	igd	NA	NA	NA	NA	NA	NA	NA	5.07809e-22	10	126346603	3113	0.04003	FSC-A on NK	TRUE	reported	cnHUyO	textfile	2	TRUE
rs10919543	G	A	G	A	-0.1509	0.0502	0.5475	0.292094	FALSE	FALSE	FALSE	ebi-a-GCST90018908	1	161508617	0.0384	469126	0.1908	Coronary heart disease	Pulmonary fibrosis	Pulmonary fibrosis || ||	TRUE	igd	NA	NA	NA	NA	NA	NA	NA	3.03403e-08	1	161508617	3113	0.02717	FSC-A on NK	TRUE	reported	cnHUyO	textfile	2	TRUE
rs111460281	A	G	A	G	0.2794	0.0675	0.0524	0.0356097	FALSE	FALSE	FALSE	ebi-a-GCST90018908	21	46437156	0.0995	469126	0.4974	Coronary heart disease	Pulmonary fibrosis	Pulmonary fibrosis || ||	TRUE	igd	NA	NA	NA	NA	NA	NA	NA	5.53503e-06	21	46437156	3113	0.06138	FSC-A on NK	TRUE	reported	cnHUyO	textfile	2	TRUE
rs117893932	G	A	G	A	0.2818	0.16	0.0501	0.0201984	FALSE	FALSE	FALSE	ebi-a-GCST90018908	18	56570039	0.131	469126	0.222	Coronary heart disease	Pulmonary fibrosis	Pulmonary fibrosis || ||	TRUE	igd	NA	NA	NA	NA	NA	NA	NA	4.83704e-06	18	56570039	3113	0.06153	FSC-A on NK	TRUE	reported	cnHUyO	textfile	2	TRUE
rs12425743	G	A	G	A	0.8813	-0.0284	0.0055	0.0940453	FALSE	FALSE	FALSE	ebi-a-GCST90018908	12	86546401	0.0626	469126	0.6501	Coronary heart disease	Pulmonary fibrosis	Pulmonary fibrosis || ||	TRUE	igd	NA	NA	NA	NA	NA	NA	NA	1.43199e-06	12	86546401	3113	0.1825	FSC-A on NK	TRUE	reported	cnHUyO	textfile	2	TRUE
rs12542554	T	C	T	C	0.2057	0.0264	0.1031	0.0965228	FALSE	FALSE	FALSE	ebi-a-GCST90018908	8	5579734	0.0615	469126	0.667	Coronary heart disease	Pulmonary fibrosis	Pulmonary fibrosis || ||	TRUE	igd	NA	NA	NA	NA	NA	NA	NA	2.40298e-06	8	5579734	3113	0.04354	FSC-A on NK	TRUE	reported	cnHUyO	textfile	2	TRUE
rs145419574	T	C	T	C	1.098	0.1547	0.0029	0.0194924	FALSE	FALSE	FALSE	ebi-a-GCST90018908	6	17386586	0.1341	469126	0.2488	Coronary heart disease	Pulmonary fibrosis	Pulmonary fibrosis || ||	TRUE	igd	NA	NA	NA	NA	NA	NA	NA	4.30002e-06	6	17386586	3113	0.2386	FSC-A on NK	TRUE	reported	cnHUyO	textfile	2	TRUE
rs146765347	T	C	T	C	-0.286	0.2908	0.0495	0.0296977	FALSE	FALSE	FALSE	ebi-a-GCST90018908	11	11413255	0.1079	469126	0.00704304	Coronary heart disease	Pulmonary fibrosis	Pulmonary fibrosis || ||	TRUE	igd	NA	NA	NA	NA	NA	NA	NA	5.01095e-06	11	11413255	3113	0.06255	FSC-A on NK	TRUE	reported	cnHUyO	textfile	2	TRUE
rs16970975	A	G	A	G	-0.1698	7e-04	0.1659	0.337024	FALSE	FALSE	FALSE	ebi-a-GCST90018908	17	33770706	0.0435	469126	0.9873	Coronary heart disease	Pulmonary fibrosis	Pulmonary fibrosis || ||	TRUE	igd	NA	NA	NA	NA	NA	NA	NA	2.44698e-06	17	33770706	3113	0.03597	FSC-A on NK	TRUE	reported	cnHUyO	textfile	2	TRUE
rs1735091	T	C	T	C	-0.1744	-0.0652	0.8614	0.8894	FALSE	FALSE	FALSE	ebi-a-GCST90018908	7	152996005	0.055	469126	0.2359	Coronary heart disease	Pulmonary fibrosis	Pulmonary fibrosis || ||	TRUE	igd	NA	NA	NA	NA	NA	NA	NA	4.49697e-06	7	152996005	3113	0.03795	FSC-A on NK	TRUE	reported	cnHUyO	textfile	2	TRUE
rs2774933	A	G	A	G	0.1363	-0.0599	0.3455	0.461566	FALSE	FALSE	FALSE	ebi-a-GCST90018908	1	62637062	0.0352	469126	0.0881008	Coronary heart disease	Pulmonary fibrosis	Pulmonary fibrosis || ||	TRUE	igd	NA	NA	NA	NA	NA	NA	NA	1.29799e-06	1	62637062	3113	0.0281	FSC-A on NK	TRUE	reported	cnHUyO	textfile	2	TRUE
rs34700818	T	C	T	C	0.133	0.0047	0.2584	0.293203	FALSE	FALSE	FALSE	ebi-a-GCST90018908	17	48945753	0.0383	469126	0.9029	Coronary heart disease	Pulmonary fibrosis	Pulmonary fibrosis || ||	TRUE	igd	NA	NA	NA	NA	NA	NA	NA	9.93802e-06	17	48945753	3113	0.03006	FSC-A on NK	TRUE	reported	cnHUyO	textfile	2	TRUE
rs55708007	G	C	G	C	0.3112	0.0195	0.0448	0.0196164	FALSE	TRUE	FALSE	ebi-a-GCST90018908	21	46813143	0.1324	469126	0.883	Coronary heart disease	Pulmonary fibrosis	Pulmonary fibrosis || ||	TRUE	igd	NA	NA	NA	NA	NA	NA	NA	1.646e-06	21	46813143	3113	0.0648	FSC-A on NK	TRUE	reported	cnHUyO	textfile	2	TRUE
rs5768144	G	A	G	A	-0.1937	0.0039	0.1111	0.14494	FALSE	FALSE	FALSE	ebi-a-GCST90018908	22	48307233	0.0551	469126	0.9441	Coronary heart disease	Pulmonary fibrosis	Pulmonary fibrosis || ||	TRUE	igd	NA	NA	NA	NA	NA	NA	NA	5.04905e-06	22	48307233	3113	0.04237	FSC-A on NK	TRUE	reported	cnHUyO	textfile	2	TRUE
rs6694654	T	A	T	A	0.1382	0.0475	0.3161	0.292476	FALSE	TRUE	FALSE	ebi-a-GCST90018908	1	86178676	0.0422	469126	0.2598	Coronary heart disease	Pulmonary fibrosis	Pulmonary fibrosis || ||	TRUE	igd	NA	NA	NA	NA	NA	NA	NA	8.16902e-06	1	86178676	3113	0.03092	FSC-A on NK	TRUE	reported	cnHUyO	textfile	2	TRUE
rs73112545	T	C	T	C	-0.139	-0.0185	0.2795	0.152206	FALSE	FALSE	FALSE	ebi-a-GCST90018908	3	2699329	0.0462	469126	0.6888	Coronary heart disease	Pulmonary fibrosis	Pulmonary fibrosis || ||	TRUE	igd	NA	NA	NA	NA	NA	NA	NA	2.24202e-06	3	2699329	3113	0.02933	FSC-A on NK	TRUE	reported	cnHUyO	textfile	2	TRUE
rs78273995	G	A	G	A	0.1351	-0.0796	0.2703	0.133628	FALSE	FALSE	FALSE	ebi-a-GCST90018908	14	79113570	0.0471	469126	0.0911192	Coronary heart disease	Pulmonary fibrosis	Pulmonary fibrosis || ||	TRUE	igd	NA	NA	NA	NA	NA	NA	NA	7.99908e-06	14	79113570	3113	0.0302	FSC-A on NK	TRUE	reported	cnHUyO	textfile	2	TRUE
rs79678187	C	G	C	G	-0.1634	0.0244	0.1918	0.096943	FALSE	TRUE	FALSE	ebi-a-GCST90018908	9	91859293	0.0622	469126	0.6949	Coronary heart disease	Pulmonary fibrosis	Pulmonary fibrosis || ||	TRUE	igd	NA	NA	NA	NA	NA	NA	NA	1.20901e-06	9	91859293	3113	0.0336	FSC-A on NK	TRUE	reported	cnHUyO	textfile	2	TRUE
rs9912354	T	C	T	C	0.1606	-0.0179	0.5254	0.363214	FALSE	FALSE	FALSE	ebi-a-GCST90018908	17	33805730	0.0358	469126	0.6162	Coronary heart disease	Pulmonary fibrosis	Pulmonary fibrosis || ||	TRUE	igd	NA	NA	NA	NA	NA	NA	NA	2.34498e-09	17	33805730	3113	0.02681	FSC-A on NK	TRUE	reported	cnHUyO	textfile	2	TRUE
rs1006368	T	C	T	C	0.2024	0.0345	0.1224	0.106244	FALSE	FALSE	FALSE	ebi-a-GCST90018908	10	126346603	0.0576	469126	0.5498	Coronary heart disease	Pulmonary fibrosis	Pulmonary fibrosis || ||	TRUE	igd	NA	NA	NA	NA	NA	NA	NA	6.82197e-07	10	126346603	3113	0.04066	SSC-A on NKT	TRUE	reported	XfYWv4	textfile	2	TRUE
rs10422871	T	C	T	C	-0.2765	-0.1181	0.0888	0.17481	FALSE	FALSE	FALSE	ebi-a-GCST90018908	19	8789227	0.0619	469126	0.0564404	Coronary heart disease	Pulmonary fibrosis	Pulmonary fibrosis || ||	TRUE	igd	NA	NA	NA	NA	NA	NA	NA	3.60296e-09	19	8789227	3113	0.04672	SSC-A on NKT	TRUE	reported	XfYWv4	textfile	2	TRUE
rs10749775	A	C	A	C	0.1882	-0.0403	0.8657	0.920824	FALSE	FALSE	FALSE	ebi-a-GCST90018908	1	67822087	0.0593	469126	0.4962	Coronary heart disease	Pulmonary fibrosis	Pulmonary fibrosis || ||	TRUE	igd	NA	NA	NA	NA	NA	NA	NA	1.80401e-06	1	67822087	3113	0.03934	SSC-A on NKT	TRUE	reported	XfYWv4	textfile	2	TRUE
rs10765790	C	T	C	T	0.1554	-0.0183	0.5524	0.41761	FALSE	FALSE	FALSE	ebi-a-GCST90018908	11	95852734	0.0356	469126	0.606599	Coronary heart disease	Pulmonary fibrosis	Pulmonary fibrosis || ||	TRUE	igd	NA	NA	NA	NA	NA	NA	NA	1.54999e-08	11	95852734	3113	0.02741	SSC-A on NKT	TRUE	reported	XfYWv4	textfile	2	TRUE
rs11644532	A	G	A	G	0.2024	-0.0288	0.1145	0.077483	FALSE	FALSE	FALSE	ebi-a-GCST90018908	16	70657660	0.0674	469126	0.668599	Coronary heart disease	Pulmonary fibrosis	Pulmonary fibrosis || ||	TRUE	igd	NA	NA	NA	NA	NA	NA	NA	5.94402e-06	16	70657660	3113	0.04461	SSC-A on NKT	TRUE	reported	XfYWv4	textfile	2	TRUE
rs118042158	C	T	C	T	0.867	-0.1624	0.0051	0.0150147	FALSE	FALSE	FALSE	ebi-a-GCST90018908	13	97456459	0.1796	469126	0.3659	Coronary heart disease	Pulmonary fibrosis	Pulmonary fibrosis || ||	TRUE	igd	NA	NA	NA	NA	NA	NA	NA	8.95509e-06	13	97456459	3113	0.1949	SSC-A on NKT	TRUE	reported	XfYWv4	textfile	2	TRUE
rs12716653	C	T	C	T	-0.1377	-0.0422	0.6349	0.525545	FALSE	FALSE	FALSE	ebi-a-GCST90018908	9	89886037	0.0356	469126	0.2357	Coronary heart disease	Pulmonary fibrosis	Pulmonary fibrosis || ||	TRUE	igd	NA	NA	NA	NA	NA	NA	NA	1.199e-06	9	89886037	3113	0.02831	SSC-A on NKT	TRUE	reported	XfYWv4	textfile	2	TRUE
rs138822248	A	G	A	G	-0.5658	0.176	0.0111	0.006087	FALSE	FALSE	FALSE	ebi-a-GCST90018908	2	152970607	0.4287	469126	0.6814	Coronary heart disease	Pulmonary fibrosis	Pulmonary fibrosis || ||	TRUE	igd	NA	NA	NA	NA	NA	NA	NA	9.58208e-06	2	152970607	3113	0.1276	SSC-A on NKT	TRUE	reported	XfYWv4	textfile	2	TRUE
rs2109396	A	C	A	C	-0.1485	-0.0221	0.7498	0.80406	FALSE	FALSE	FALSE	ebi-a-GCST90018908	7	14933955	0.0425	469126	0.6025	Coronary heart disease	Pulmonary fibrosis	Pulmonary fibrosis || ||	TRUE	igd	NA	NA	NA	NA	NA	NA	NA	2.25699e-06	7	14933955	3113	0.03134	SSC-A on NKT	TRUE	reported	XfYWv4	textfile	2	TRUE
rs2198787	C	A	C	A	-0.2554	0.0288	0.9269	0.971001	FALSE	FALSE	FALSE	ebi-a-GCST90018908	12	62296066	0.1093	469126	0.792301	Coronary heart disease	Pulmonary fibrosis	Pulmonary fibrosis || ||	TRUE	igd	NA	NA	NA	NA	NA	NA	NA	1.327e-06	12	62296066	3113	0.05271	SSC-A on NKT	TRUE	reported	XfYWv4	textfile	2	TRUE
rs276951	T	C	T	C	-0.148	-0.0166	0.2713	0.235577	FALSE	FALSE	FALSE	ebi-a-GCST90018908	16	86243187	0.0448	469126	0.7114	Coronary heart disease	Pulmonary fibrosis	Pulmonary fibrosis || ||	TRUE	igd	NA	NA	NA	NA	NA	NA	NA	7.54293e-07	16	86243187	3113	0.02986	SSC-A on NKT	TRUE	reported	XfYWv4	textfile	2	TRUE
rs35060274	G	T	G	T	0.159	-0.0061	0.1919	0.22484	FALSE	FALSE	FALSE	ebi-a-GCST90018908	8	58338298	0.0415	469126	0.8841	Coronary heart disease	Pulmonary fibrosis	Pulmonary fibrosis || ||	TRUE	igd	NA	NA	NA	NA	NA	NA	NA	2.68602e-06	8	58338298	3113	0.03382	SSC-A on NKT	TRUE	reported	XfYWv4	textfile	2	TRUE
rs4707956	A	C	A	C	0.1305	-0.043	0.2812	0.354107	FALSE	FALSE	FALSE	ebi-a-GCST90018908	6	72648340	0.038	469126	0.2579	Coronary heart disease	Pulmonary fibrosis	Pulmonary fibrosis || ||	TRUE	igd	NA	NA	NA	NA	NA	NA	NA	9.27406e-06	6	72648340	3113	0.02938	SSC-A on NKT	TRUE	reported	XfYWv4	textfile	2	TRUE
rs55657662	A	C	A	C	0.135	-0.0079	0.2605	0.396637	FALSE	FALSE	FALSE	ebi-a-GCST90018908	13	102674496	0.0407	469126	0.846	Coronary heart disease	Pulmonary fibrosis	Pulmonary fibrosis || ||	TRUE	igd	NA	NA	NA	NA	NA	NA	NA	9.26403e-06	13	102674496	3113	0.03039	SSC-A on NKT	TRUE	reported	XfYWv4	textfile	2	TRUE
rs6694654	T	A	T	A	0.1404	0.0475	0.3161	0.292476	FALSE	TRUE	FALSE	ebi-a-GCST90018908	1	86178676	0.0422	469126	0.2598	Coronary heart disease	Pulmonary fibrosis	Pulmonary fibrosis || ||	TRUE	igd	NA	NA	NA	NA	NA	NA	NA	6.35594e-06	1	86178676	3113	0.03105	SSC-A on NKT	TRUE	reported	XfYWv4	textfile	2	TRUE
rs6783507	C	T	C	T	-0.245	0.1448	0.0634	0.219097	FALSE	FALSE	FALSE	ebi-a-GCST90018908	3	123518258	0.0664	469126	0.02914	Coronary heart disease	Pulmonary fibrosis	Pulmonary fibrosis || ||	TRUE	igd	NA	NA	NA	NA	NA	NA	NA	9.99609e-06	3	123518258	3113	0.05538	SSC-A on NKT	TRUE	reported	XfYWv4	textfile	2	TRUE
rs6918518	C	A	C	A	0.1324	-0.0098	0.3977	0.507497	FALSE	FALSE	FALSE	ebi-a-GCST90018908	6	158930696	0.0348	469126	0.7776	Coronary heart disease	Pulmonary fibrosis	Pulmonary fibrosis || ||	TRUE	igd	NA	NA	NA	NA	NA	NA	NA	1.735e-06	6	158930696	3113	0.02764	SSC-A on NKT	TRUE	reported	XfYWv4	textfile	2	TRUE
rs7183698	C	A	C	A	0.1252	-0.0106	0.3816	0.337835	FALSE	FALSE	FALSE	ebi-a-GCST90018908	15	64870152	0.0361	469126	0.768799	Coronary heart disease	Pulmonary fibrosis	Pulmonary fibrosis || ||	TRUE	igd	NA	NA	NA	NA	NA	NA	NA	7.69609e-06	15	64870152	3113	0.02793	SSC-A on NKT	TRUE	reported	XfYWv4	textfile	2	TRUE
rs74777495	T	G	T	G	1.36	-0.0978	0.0021	0.025241	FALSE	FALSE	FALSE	ebi-a-GCST90018908	18	58910278	0.1137	469126	0.3898	Coronary heart disease	Pulmonary fibrosis	Pulmonary fibrosis || ||	TRUE	igd	NA	NA	NA	NA	NA	NA	NA	4.21202e-06	18	58910278	3113	0.2951	SSC-A on NKT	TRUE	reported	XfYWv4	textfile	2	TRUE
rs78201778	A	G	A	G	2.293	-0.1008	6e-04	0.0227561	FALSE	FALSE	FALSE	ebi-a-GCST90018908	12	45872353	0.1224	469126	0.4102	Coronary heart disease	Pulmonary fibrosis	Pulmonary fibrosis || ||	TRUE	igd	NA	NA	NA	NA	NA	NA	NA	7.25805e-06	12	45872353	3113	0.5103	SSC-A on NKT	TRUE	reported	XfYWv4	textfile	2	TRUE
rs79523120	C	T	C	T	-2.525	-0.1507	8e-04	0.0234638	FALSE	FALSE	FALSE	ebi-a-GCST90018908	6	66414139	0.1174	469126	0.1992	Coronary heart disease	Pulmonary fibrosis	Pulmonary fibrosis || ||	TRUE	igd	NA	NA	NA	NA	NA	NA	NA	1.133e-06	6	66414139	3113	0.5177	SSC-A on NKT	TRUE	reported	XfYWv4	textfile	2	TRUE
rs1006368	T	C	T	C	0.4144	0.0345	0.1224	0.106244	FALSE	FALSE	FALSE	ebi-a-GCST90018908	10	126346603	0.0576	469126	0.5498	Coronary heart disease	Pulmonary fibrosis	Pulmonary fibrosis || ||	TRUE	igd	NA	NA	NA	NA	NA	NA	NA	3.61327e-24	10	126346603	3113	0.04052	SSC-A on NK	TRUE	reported	4haCG4	textfile	2	TRUE
rs10512469	T	C	T	C	-0.1684	1e-04	0.1646	0.336874	FALSE	FALSE	FALSE	ebi-a-GCST90018908	17	33770802	0.0435	469126	0.9984	Coronary heart disease	Pulmonary fibrosis	Pulmonary fibrosis || ||	TRUE	igd	NA	NA	NA	NA	NA	NA	NA	4.30695e-06	17	33770802	3113	0.03658	SSC-A on NK	TRUE	reported	4haCG4	textfile	2	TRUE
rs11081793	G	A	G	A	-0.3945	0.1311	0.0255	0.0181295	FALSE	FALSE	FALSE	ebi-a-GCST90018908	18	19722536	0.1386	469126	0.3441	Coronary heart disease	Pulmonary fibrosis	Pulmonary fibrosis || ||	TRUE	igd	NA	NA	NA	NA	NA	NA	NA	2.56898e-06	18	19722536	3113	0.08374	SSC-A on NK	TRUE	reported	4haCG4	textfile	2	TRUE
rs11703193	A	G	A	G	-0.1793	-0.0375	0.1597	0.171704	FALSE	FALSE	FALSE	ebi-a-GCST90018908	22	18542023	0.0476	469126	0.431	Coronary heart disease	Pulmonary fibrosis	Pulmonary fibrosis || ||	TRUE	igd	NA	NA	NA	NA	NA	NA	NA	1.56801e-06	22	18542023	3113	0.03727	SSC-A on NK	TRUE	reported	4haCG4	textfile	2	TRUE
rs12594783	C	T	C	T	-0.1395	0.01	0.2535	0.363001	FALSE	FALSE	FALSE	ebi-a-GCST90018908	15	88040400	0.0393	469126	0.7999	Coronary heart disease	Pulmonary fibrosis	Pulmonary fibrosis || ||	TRUE	igd	NA	NA	NA	NA	NA	NA	NA	5.41602e-06	15	88040400	3113	0.03061	SSC-A on NK	TRUE	reported	4haCG4	textfile	2	TRUE
rs147596499	G	A	G	A	0.4951	0.3198	0.0154	0.00826483	FALSE	FALSE	FALSE	ebi-a-GCST90018908	4	96489377	0.2052	469126	0.1192	Coronary heart disease	Pulmonary fibrosis	Pulmonary fibrosis || ||	TRUE	igd	NA	NA	NA	NA	NA	NA	NA	6.78297e-06	4	96489377	3113	0.1098	SSC-A on NK	TRUE	reported	4haCG4	textfile	2	TRUE
rs17606146	A	G	A	G	-0.2168	0.3656	0.0858	0.06253	FALSE	FALSE	FALSE	ebi-a-GCST90018908	19	3631134	0.1375	469126	0.00783899	Coronary heart disease	Pulmonary fibrosis	Pulmonary fibrosis || ||	TRUE	igd	NA	NA	NA	NA	NA	NA	NA	6.36708e-06	19	3631134	3113	0.04794	SSC-A on NK	TRUE	reported	4haCG4	textfile	2	TRUE
rs188107682	A	G	A	G	-0.4965	0.036	0.0162	0.00581161	FALSE	FALSE	FALSE	ebi-a-GCST90018908	5	170062959	0.2304	469126	0.8757	Coronary heart disease	Pulmonary fibrosis	Pulmonary fibrosis || ||	TRUE	igd	NA	NA	NA	NA	NA	NA	NA	5.74196e-06	5	170062959	3113	0.1093	SSC-A on NK	TRUE	reported	4haCG4	textfile	2	TRUE
rs2198787	C	A	C	A	-0.2652	0.0288	0.9269	0.971001	FALSE	FALSE	FALSE	ebi-a-GCST90018908	12	62296066	0.1093	469126	0.792301	Coronary heart disease	Pulmonary fibrosis	Pulmonary fibrosis || ||	TRUE	igd	NA	NA	NA	NA	NA	NA	NA	6.54696e-07	12	62296066	3113	0.05319	SSC-A on NK	TRUE	reported	4haCG4	textfile	2	TRUE
rs28691703	C	T	C	T	0.1706	-0.0041	0.2127	0.2659	FALSE	FALSE	FALSE	ebi-a-GCST90018908	19	43649306	0.0737	469126	0.9556	Coronary heart disease	Pulmonary fibrosis	Pulmonary fibrosis || ||	TRUE	igd	NA	NA	NA	NA	NA	NA	NA	2.87098e-06	19	43649306	3113	0.03639	SSC-A on NK	TRUE	reported	4haCG4	textfile	2	TRUE
rs2869804	G	A	G	A	-0.1514	0.0794	0.8008	0.757896	FALSE	FALSE	FALSE	ebi-a-GCST90018908	18	14141133	0.0426	469126	0.0621498	Coronary heart disease	Pulmonary fibrosis	Pulmonary fibrosis || ||	TRUE	igd	NA	NA	NA	NA	NA	NA	NA	7.07995e-06	18	14141133	3113	0.03364	SSC-A on NK	TRUE	reported	4haCG4	textfile	2	TRUE
rs2915158	G	A	G	A	0.7087	0.1262	0.0072	0.0423333	FALSE	FALSE	FALSE	ebi-a-GCST90018908	7	9912333	0.0908	469126	0.1644	Coronary heart disease	Pulmonary fibrosis	Pulmonary fibrosis || ||	TRUE	igd	NA	NA	NA	NA	NA	NA	NA	6.93202e-06	7	9912333	3113	0.1574	SSC-A on NK	TRUE	reported	4haCG4	textfile	2	TRUE
rs35150190	T	G	T	G	-0.1472	0.0392	0.2135	0.272125	FALSE	FALSE	FALSE	ebi-a-GCST90018908	19	40286227	0.0405	469126	0.3339	Coronary heart disease	Pulmonary fibrosis	Pulmonary fibrosis || ||	TRUE	igd	NA	NA	NA	NA	NA	NA	NA	6.00095e-06	19	40286227	3113	0.03246	SSC-A on NK	TRUE	reported	4haCG4	textfile	2	TRUE
rs6850820	A	G	A	G	-0.1642	0.0247	0.8275	0.751025	FALSE	FALSE	FALSE	ebi-a-GCST90018908	4	149325342	0.0398	469126	0.5343	Coronary heart disease	Pulmonary fibrosis	Pulmonary fibrosis || ||	TRUE	igd	NA	NA	NA	NA	NA	NA	NA	4.48198e-06	4	149325342	3113	0.03573	SSC-A on NK	TRUE	reported	4haCG4	textfile	2	TRUE
rs6863338	T	C	T	C	0.2553	0.0067	0.084	0.0986642	FALSE	FALSE	FALSE	ebi-a-GCST90018908	5	127586596	0.0549	469126	0.903	Coronary heart disease	Pulmonary fibrosis	Pulmonary fibrosis || ||	TRUE	igd	NA	NA	NA	NA	NA	NA	NA	3.84804e-07	5	127586596	3113	0.05018	SSC-A on NK	TRUE	reported	4haCG4	textfile	2	TRUE
rs72901909	G	T	G	T	-0.2893	0.176	0.058	0.0258026	FALSE	FALSE	FALSE	ebi-a-GCST90018908	18	39079198	0.1398	469126	0.208	Coronary heart disease	Pulmonary fibrosis	Pulmonary fibrosis || ||	TRUE	igd	NA	NA	NA	NA	NA	NA	NA	5.23396e-07	18	39079198	3113	0.05753	SSC-A on NK	TRUE	reported	4haCG4	textfile	2	TRUE
rs74856421	T	C	T	C	0.22	0.0397	0.0793	0.0799633	FALSE	FALSE	FALSE	ebi-a-GCST90018908	16	3773110	0.0662	469126	0.549301	Coronary heart disease	Pulmonary fibrosis	Pulmonary fibrosis || ||	TRUE	igd	NA	NA	NA	NA	NA	NA	NA	7.787e-06	16	3773110	3113	0.04913	SSC-A on NK	TRUE	reported	4haCG4	textfile	2	TRUE
rs75215140	G	A	G	A	-0.1632	0.0015	0.168	0.172448	FALSE	FALSE	FALSE	ebi-a-GCST90018908	2	62135307	0.0481	469126	0.9747	Coronary heart disease	Pulmonary fibrosis	Pulmonary fibrosis || ||	TRUE	igd	NA	NA	NA	NA	NA	NA	NA	9.04107e-06	2	62135307	3113	0.0367	SSC-A on NK	TRUE	reported	4haCG4	textfile	2	TRUE
rs7575742	G	A	G	A	0.1383	-0.0318	0.3696	0.560447	FALSE	FALSE	FALSE	ebi-a-GCST90018908	2	135429002	0.0372	469126	0.393	Coronary heart disease	Pulmonary fibrosis	Pulmonary fibrosis || ||	TRUE	igd	NA	NA	NA	NA	NA	NA	NA	7.57199e-07	2	135429002	3113	0.02791	SSC-A on NK	TRUE	reported	4haCG4	textfile	2	TRUE
rs767896	T	C	T	C	0.1637	0.026	0.2114	0.284749	FALSE	FALSE	FALSE	ebi-a-GCST90018908	6	33791515	0.0377	469126	0.490601	Coronary heart disease	Pulmonary fibrosis	Pulmonary fibrosis || ||	TRUE	igd	NA	NA	NA	NA	NA	NA	NA	1.305e-06	6	33791515	3113	0.03376	SSC-A on NK	TRUE	reported	4haCG4	textfile	2	TRUE
rs77154024	C	T	C	T	1.113	0.0011	0.0027	0.0267827	FALSE	FALSE	FALSE	ebi-a-GCST90018908	4	72546264	0.1109	469126	0.9923	Coronary heart disease	Pulmonary fibrosis	Pulmonary fibrosis || ||	TRUE	igd	NA	NA	NA	NA	NA	NA	NA	4.42303e-06	4	72546264	3113	0.242	SSC-A on NK	TRUE	reported	4haCG4	textfile	2	TRUE
rs79025422	A	G	A	G	0.5466	-0.1211	0.0148	0.0426188	FALSE	FALSE	FALSE	ebi-a-GCST90018908	5	80236683	0.1099	469126	0.2705	Coronary heart disease	Pulmonary fibrosis	Pulmonary fibrosis || ||	TRUE	igd	NA	NA	NA	NA	NA	NA	NA	2.063e-06	5	80236683	3113	0.1149	SSC-A on NK	TRUE	reported	4haCG4	textfile	2	TRUE
rs873220	A	G	A	G	-0.1277	-0.0343	0.3392	0.381901	FALSE	FALSE	FALSE	ebi-a-GCST90018908	21	33382162	0.0358	469126	0.3377	Coronary heart disease	Pulmonary fibrosis	Pulmonary fibrosis || ||	TRUE	igd	NA	NA	NA	NA	NA	NA	NA	9.56709e-06	21	33382162	3113	0.02879	SSC-A on NK	TRUE	reported	4haCG4	textfile	2	TRUE
rs9912354	T	C	T	C	0.1471	-0.0179	0.5254	0.363214	FALSE	FALSE	FALSE	ebi-a-GCST90018908	17	33805730	0.0358	469126	0.6162	Coronary heart disease	Pulmonary fibrosis	Pulmonary fibrosis || ||	TRUE	igd	NA	NA	NA	NA	NA	NA	NA	6.80205e-08	17	33805730	3113	0.02719	SSC-A on NK	TRUE	reported	4haCG4	textfile	2	TRUE
rs1007033	T	C	T	C	37.39	0.0181	0.0396	0.0497334	FALSE	FALSE	FALSE	ebi-a-GCST90018908	17	31695774	0.085	469126	0.8314	Coronary heart disease	Pulmonary fibrosis	Pulmonary fibrosis || ||	TRUE	igd	NA	NA	NA	NA	NA	NA	NA	5.58895e-08	17	31695774	3408	6.868	CD45RA- CD28- CD8br AC	TRUE	reported	nfjsMH	textfile	2	TRUE
rs10759064	G	A	G	A	-13.2	0.06	0.5346	0.560125	FALSE	FALSE	FALSE	ebi-a-GCST90018908	9	9405003	0.0354	469126	0.0904107	Coronary heart disease	Pulmonary fibrosis	Pulmonary fibrosis || ||	TRUE	igd	NA	NA	NA	NA	NA	NA	NA	3.84397e-07	9	9405003	3408	2.596	CD45RA- CD28- CD8br AC	TRUE	reported	nfjsMH	textfile	2	TRUE
rs111417549	T	C	T	C	303.3	0.1468	6e-04	0.0233499	FALSE	FALSE	FALSE	ebi-a-GCST90018908	11	36584481	0.1189	469126	0.217	Coronary heart disease	Pulmonary fibrosis	Pulmonary fibrosis || ||	TRUE	igd	NA	NA	NA	NA	NA	NA	NA	1.95398e-08	11	36584481	3408	53.88	CD45RA- CD28- CD8br AC	TRUE	reported	nfjsMH	textfile	2	TRUE
rs111456999	A	G	A	G	56.51	0.0581	0.0113	0.0255117	FALSE	FALSE	FALSE	ebi-a-GCST90018908	8	3156062	0.1165	469126	0.6178	Coronary heart disease	Pulmonary fibrosis	Pulmonary fibrosis || ||	TRUE	igd	NA	NA	NA	NA	NA	NA	NA	5.25799e-06	8	3156062	3408	12.39	CD45RA- CD28- CD8br AC	TRUE	reported	nfjsMH	textfile	2	TRUE
rs11160382	T	C	T	C	18.54	0.1367	0.1404	0.2121	FALSE	FALSE	FALSE	ebi-a-GCST90018908	14	97572261	0.0826	469126	0.097931	Coronary heart disease	Pulmonary fibrosis	Pulmonary fibrosis || ||	TRUE	igd	NA	NA	NA	NA	NA	NA	NA	1.48399e-06	14	97572261	3408	3.845	CD45RA- CD28- CD8br AC	TRUE	reported	nfjsMH	textfile	2	TRUE
rs111731860	T	C	T	C	36.01	0.3007	0.0296	0.00649149	FALSE	FALSE	FALSE	ebi-a-GCST90018908	5	175121768	0.2541	469126	0.2365	Coronary heart disease	Pulmonary fibrosis	Pulmonary fibrosis || ||	TRUE	igd	NA	NA	NA	NA	NA	NA	NA	4.51305e-06	5	175121768	3408	7.839	CD45RA- CD28- CD8br AC	TRUE	reported	nfjsMH	textfile	2	TRUE
rs111953852	G	A	G	A	137.6	-0.1569	0.0025	0.0199841	FALSE	FALSE	FALSE	ebi-a-GCST90018908	14	84194540	0.1316	469126	0.2332	Coronary heart disease	Pulmonary fibrosis	Pulmonary fibrosis || ||	TRUE	igd	NA	NA	NA	NA	NA	NA	NA	1.821e-08	14	84194540	3408	24.38	CD45RA- CD28- CD8br AC	TRUE	reported	nfjsMH	textfile	2	TRUE
rs111978771	C	T	C	T	123.8	0.2805	0.0043	0.0188466	FALSE	FALSE	FALSE	ebi-a-GCST90018908	1	21025910	0.1396	469126	0.0445	Coronary heart disease	Pulmonary fibrosis	Pulmonary fibrosis || ||	TRUE	igd	NA	NA	NA	NA	NA	NA	NA	3.21403e-10	1	21025910	3408	19.64	CD45RA- CD28- CD8br AC	TRUE	reported	nfjsMH	textfile	2	TRUE
rs111981818	G	A	G	A	133.9	-0.0675	0.0028	0.0104629	FALSE	FALSE	FALSE	ebi-a-GCST90018908	4	2899648	0.1819	469126	0.710699	Coronary heart disease	Pulmonary fibrosis	Pulmonary fibrosis || ||	TRUE	igd	NA	NA	NA	NA	NA	NA	NA	5.40505e-08	4	2899648	3408	24.58	CD45RA- CD28- CD8br AC	TRUE	reported	nfjsMH	textfile	2	TRUE
rs112028149	T	C	T	C	105.2	0.1193	0.0035	0.0124148	FALSE	FALSE	FALSE	ebi-a-GCST90018908	4	60775910	0.1685	469126	0.479001	Coronary heart disease	Pulmonary fibrosis	Pulmonary fibrosis || ||	TRUE	igd	NA	NA	NA	NA	NA	NA	NA	1.69699e-06	4	60775910	3408	21.94	CD45RA- CD28- CD8br AC	TRUE	reported	nfjsMH	textfile	2	TRUE
rs11232730	A	C	A	C	40.36	0.0932	0.0283	0.126574	FALSE	FALSE	FALSE	ebi-a-GCST90018908	11	81281823	0.0542	469126	0.0857097	Coronary heart disease	Pulmonary fibrosis	Pulmonary fibrosis || ||	TRUE	igd	NA	NA	NA	NA	NA	NA	NA	2.20399e-07	11	81281823	3408	7.773	CD45RA- CD28- CD8br AC	TRUE	reported	nfjsMH	textfile	2	TRUE
rs112362737	G	T	G	T	278.5	0.0517	0.0012	0.01484	FALSE	FALSE	FALSE	ebi-a-GCST90018908	19	24522507	0.3889	469126	0.8942	Coronary heart disease	Pulmonary fibrosis	Pulmonary fibrosis || ||	TRUE	igd	NA	NA	NA	NA	NA	NA	NA	1.0361e-11	19	24522507	3408	40.8	CD45RA- CD28- CD8br AC	TRUE	reported	nfjsMH	textfile	2	TRUE
rs112545773	A	G	A	G	278.7	-0.0502	4e-04	0.0285747	FALSE	FALSE	FALSE	ebi-a-GCST90018908	3	141081402	0.1098	469126	0.6474	Coronary heart disease	Pulmonary fibrosis	Pulmonary fibrosis || ||	TRUE	igd	NA	NA	NA	NA	NA	NA	NA	9.84102e-06	3	141081402	3408	62.95	CD45RA- CD28- CD8br AC	TRUE	reported	nfjsMH	textfile	2	TRUE
rs112568609	T	C	T	C	87.63	-0.2148	0.0076	0.0184842	FALSE	FALSE	FALSE	ebi-a-GCST90018908	15	27818525	0.1416	469126	0.1292	Coronary heart disease	Pulmonary fibrosis	Pulmonary fibrosis || ||	TRUE	igd	NA	NA	NA	NA	NA	NA	NA	9.60196e-09	15	27818525	3408	15.24	CD45RA- CD28- CD8br AC	TRUE	reported	nfjsMH	textfile	2	TRUE
rs112785730	A	G	A	G	115.7	-0.0011	0.0026	0.0156892	FALSE	FALSE	FALSE	ebi-a-GCST90018908	2	127831527	0.1523	469126	0.9941	Coronary heart disease	Pulmonary fibrosis	Pulmonary fibrosis || ||	TRUE	igd	NA	NA	NA	NA	NA	NA	NA	2.319e-06	2	127831527	3408	24.44	CD45RA- CD28- CD8br AC	TRUE	reported	nfjsMH	textfile	2	TRUE
rs112839187	A	G	A	G	444.1	0.1594	3e-04	0.00673001	FALSE	FALSE	FALSE	ebi-a-GCST90018908	2	238422350	0.2374	469126	0.5021	Coronary heart disease	Pulmonary fibrosis	Pulmonary fibrosis || ||	TRUE	igd	NA	NA	NA	NA	NA	NA	NA	7.31493e-09	2	238422350	3408	76.59	CD45RA- CD28- CD8br AC	TRUE	reported	nfjsMH	textfile	2	TRUE
rs112857714	T	C	T	C	286.9	-0.0545	9e-04	0.0124081	FALSE	FALSE	FALSE	ebi-a-GCST90018908	6	148462118	0.1337	469126	0.683501	Coronary heart disease	Pulmonary fibrosis	Pulmonary fibrosis || ||	TRUE	igd	NA	NA	NA	NA	NA	NA	NA	2.84302e-10	6	148462118	3408	45.35	CD45RA- CD28- CD8br AC	TRUE	reported	nfjsMH	textfile	2	TRUE
rs113432575	T	C	T	C	345.8	0.0203	6e-04	0.0107008	FALSE	FALSE	FALSE	ebi-a-GCST90018908	21	30128360	0.1832	469126	0.912	Coronary heart disease	Pulmonary fibrosis	Pulmonary fibrosis || ||	TRUE	igd	NA	NA	NA	NA	NA	NA	NA	1.48201e-09	21	30128360	3408	57.03	CD45RA- CD28- CD8br AC	TRUE	reported	nfjsMH	textfile	2	TRUE
rs113447030	A	G	A	G	68.16	0.0278	0.0075	0.0434541	FALSE	FALSE	FALSE	ebi-a-GCST90018908	9	124865332	0.0839	469126	0.7406	Coronary heart disease	Pulmonary fibrosis	Pulmonary fibrosis || ||	TRUE	igd	NA	NA	NA	NA	NA	NA	NA	7.82492e-06	9	124865332	3408	15.23	CD45RA- CD28- CD8br AC	TRUE	reported	nfjsMH	textfile	2	TRUE
rs113759128	T	C	T	C	75.56	0.1495	0.0065	0.00543899	FALSE	FALSE	FALSE	ebi-a-GCST90018908	1	28458334	0.2744	469126	0.5857	Coronary heart disease	Pulmonary fibrosis	Pulmonary fibrosis || ||	TRUE	igd	NA	NA	NA	NA	NA	NA	NA	2.63202e-06	1	28458334	3408	16.06	CD45RA- CD28- CD8br AC	TRUE	reported	nfjsMH	textfile	2	TRUE
rs113819655	T	C	T	C	442.7	-0.4898	4e-04	0.0116847	FALSE	FALSE	FALSE	ebi-a-GCST90018908	13	100586942	0.1811	469126	0.00685299	Coronary heart disease	Pulmonary fibrosis	Pulmonary fibrosis || ||	TRUE	igd	NA	NA	NA	NA	NA	NA	NA	3.90301e-12	13	100586942	3408	63.56	CD45RA- CD28- CD8br AC	TRUE	reported	nfjsMH	textfile	2	TRUE
rs114057146	T	A	T	A	203.6	0.0339	0.0013	0.015413	FALSE	TRUE	FALSE	ebi-a-GCST90018908	3	190504703	0.1616	469126	0.834	Coronary heart disease	Pulmonary fibrosis	Pulmonary fibrosis || ||	TRUE	igd	NA	NA	NA	NA	NA	NA	NA	8.35199e-08	3	190504703	3408	37.91	CD45RA- CD28- CD8br AC	TRUE	reported	nfjsMH	textfile	2	TRUE
rs114109475	A	G	A	G	76.96	-0.1905	0.0075	0.0112185	FALSE	FALSE	FALSE	ebi-a-GCST90018908	4	47216939	0.1765	469126	0.2804	Coronary heart disease	Pulmonary fibrosis	Pulmonary fibrosis || ||	TRUE	igd	NA	NA	NA	NA	NA	NA	NA	6.26297e-07	4	47216939	3408	15.41	CD45RA- CD28- CD8br AC	TRUE	reported	nfjsMH	textfile	2	TRUE
rs114128029	T	C	T	C	116.9	-0.1271	0.0025	0.0135618	FALSE	FALSE	FALSE	ebi-a-GCST90018908	5	79070021	0.1599	469126	0.4267	Coronary heart disease	Pulmonary fibrosis	Pulmonary fibrosis || ||	TRUE	igd	NA	NA	NA	NA	NA	NA	NA	7.83502e-06	5	79070021	3408	26.12	CD45RA- CD28- CD8br AC	TRUE	reported	nfjsMH	textfile	2	TRUE
rs114216104	T	C	T	C	591	-0.0847	1e-04	0.018369	FALSE	FALSE	FALSE	ebi-a-GCST90018908	5	140131486	0.1353	469126	0.5313	Coronary heart disease	Pulmonary fibrosis	Pulmonary fibrosis || ||	TRUE	igd	NA	NA	NA	NA	NA	NA	NA	1.16001e-09	5	140131486	3408	96.85	CD45RA- CD28- CD8br AC	TRUE	reported	nfjsMH	textfile	2	TRUE
rs114507999	A	G	A	G	176.7	0.0269	0.0022	0.0206512	FALSE	FALSE	FALSE	ebi-a-GCST90018908	1	21892266	0.1255	469126	0.8305	Coronary heart disease	Pulmonary fibrosis	Pulmonary fibrosis || ||	TRUE	igd	NA	NA	NA	NA	NA	NA	NA	1.91902e-09	1	21892266	3408	29.35	CD45RA- CD28- CD8br AC	TRUE	reported	nfjsMH	textfile	2	TRUE
rs114619811	G	A	G	A	240.1	-0.0926	6e-04	0.0164106	FALSE	FALSE	FALSE	ebi-a-GCST90018908	4	71875684	0.1302	469126	0.4766	Coronary heart disease	Pulmonary fibrosis	Pulmonary fibrosis || ||	TRUE	igd	NA	NA	NA	NA	NA	NA	NA	2.52e-06	4	71875684	3408	50.93	CD45RA- CD28- CD8br AC	TRUE	reported	nfjsMH	textfile	2	TRUE
rs114763811	A	C	A	C	979.6	-0.1174	1e-04	0.00994247	FALSE	FALSE	FALSE	ebi-a-GCST90018908	2	191319109	0.18	469126	0.5141	Coronary heart disease	Pulmonary fibrosis	Pulmonary fibrosis || ||	TRUE	igd	NA	NA	NA	NA	NA	NA	NA	2.51501e-09	2	191319109	3408	163.9	CD45RA- CD28- CD8br AC	TRUE	reported	nfjsMH	textfile	2	TRUE
rs114801643	A	C	A	C	436	0.1313	3e-04	0.0259963	FALSE	FALSE	FALSE	ebi-a-GCST90018908	6	66316172	0.1144	469126	0.2511	Coronary heart disease	Pulmonary fibrosis	Pulmonary fibrosis || ||	TRUE	igd	NA	NA	NA	NA	NA	NA	NA	6.72295e-09	6	66316172	3408	75.02	CD45RA- CD28- CD8br AC	TRUE	reported	nfjsMH	textfile	2	TRUE
rs114935210	G	A	G	A	161	0.3626	0.0013	0.00322213	FALSE	FALSE	FALSE	ebi-a-GCST90018908	5	134766276	0.3525	469126	0.3037	Coronary heart disease	Pulmonary fibrosis	Pulmonary fibrosis || ||	TRUE	igd	NA	NA	NA	NA	NA	NA	NA	6.53597e-06	5	134766276	3408	35.65	CD45RA- CD28- CD8br AC	TRUE	reported	nfjsMH	textfile	2	TRUE
rs115379408	A	G	A	G	450.6	-0.3305	3e-04	0.0114854	FALSE	FALSE	FALSE	ebi-a-GCST90018908	6	18617129	0.1716	469126	0.0540705	Coronary heart disease	Pulmonary fibrosis	Pulmonary fibrosis || ||	TRUE	igd	NA	NA	NA	NA	NA	NA	NA	7.79202e-09	6	18617129	3408	77.86	CD45RA- CD28- CD8br AC	TRUE	reported	nfjsMH	textfile	2	TRUE
rs115445664	G	A	G	A	349.4	0.0082	3e-04	0.0134636	FALSE	FALSE	FALSE	ebi-a-GCST90018908	3	126486072	0.1621	469126	0.9598	Coronary heart disease	Pulmonary fibrosis	Pulmonary fibrosis || ||	TRUE	igd	NA	NA	NA	NA	NA	NA	NA	7.86593e-07	3	126486072	3408	70.62	CD45RA- CD28- CD8br AC	TRUE	reported	nfjsMH	textfile	2	TRUE
rs115485721	A	T	A	T	69.53	-0.015	0.0139	0.0767789	FALSE	TRUE	FALSE	ebi-a-GCST90018908	6	65783601	0.0677	469126	0.8242	Coronary heart disease	Pulmonary fibrosis	Pulmonary fibrosis || ||	TRUE	igd	NA	NA	NA	NA	NA	NA	NA	1.86801e-09	6	65783601	3408	11.54	CD45RA- CD28- CD8br AC	TRUE	reported	nfjsMH	textfile	2	TRUE
rs115486816	A	G	A	G	127.9	-0.147	0.0023	0.0111573	FALSE	FALSE	FALSE	ebi-a-GCST90018908	1	56588047	0.1808	469126	0.4164	Coronary heart disease	Pulmonary fibrosis	Pulmonary fibrosis || ||	TRUE	igd	NA	NA	NA	NA	NA	NA	NA	1.041e-06	1	56588047	3408	26.15	CD45RA- CD28- CD8br AC	TRUE	reported	nfjsMH	textfile	2	TRUE
rs115546994	T	A	T	A	383.2	-0.1687	4e-04	0.00895824	FALSE	TRUE	FALSE	ebi-a-GCST90018908	5	159062854	0.2068	469126	0.4146	Coronary heart disease	Pulmonary fibrosis	Pulmonary fibrosis || ||	TRUE	igd	NA	NA	NA	NA	NA	NA	NA	7.72147e-11	5	159062854	3408	58.71	CD45RA- CD28- CD8br AC	TRUE	reported	nfjsMH	textfile	2	TRUE
rs115879183	G	A	G	A	281.9	-0.2846	9e-04	0.01361	FALSE	FALSE	FALSE	ebi-a-GCST90018908	3	194347376	0.2993	469126	0.3417	Coronary heart disease	Pulmonary fibrosis	Pulmonary fibrosis || ||	TRUE	igd	NA	NA	NA	NA	NA	NA	NA	5.10305e-10	3	194347376	3408	45.23	CD45RA- CD28- CD8br AC	TRUE	reported	nfjsMH	textfile	2	TRUE
rs115928015	C	G	C	G	318.1	-0.1395	4e-04	0.00950892	FALSE	TRUE	FALSE	ebi-a-GCST90018908	4	156055689	0.1964	469126	0.4775	Coronary heart disease	Pulmonary fibrosis	Pulmonary fibrosis || ||	TRUE	igd	NA	NA	NA	NA	NA	NA	NA	3.508e-07	4	156055689	3408	62.32	CD45RA- CD28- CD8br AC	TRUE	reported	nfjsMH	textfile	2	TRUE
rs115945428	A	G	A	G	61.26	-0.0958	0.0092	0.0221509	FALSE	FALSE	FALSE	ebi-a-GCST90018908	3	110093567	0.1236	469126	0.4381	Coronary heart disease	Pulmonary fibrosis	Pulmonary fibrosis || ||	TRUE	igd	NA	NA	NA	NA	NA	NA	NA	9.909e-06	3	110093567	3408	13.84	CD45RA- CD28- CD8br AC	TRUE	reported	nfjsMH	textfile	2	TRUE
rs115954619	A	G	A	G	213	-0.3883	0.0015	0.0132082	FALSE	FALSE	FALSE	ebi-a-GCST90018908	2	174896997	0.1627	469126	0.017	Coronary heart disease	Pulmonary fibrosis	Pulmonary fibrosis || ||	TRUE	igd	NA	NA	NA	NA	NA	NA	NA	7.23003e-09	2	174896997	3408	36.73	CD45RA- CD28- CD8br AC	TRUE	reported	nfjsMH	textfile	2	TRUE
rs116581718	C	T	C	T	384.3	0.1808	6e-04	0.0185515	FALSE	FALSE	FALSE	ebi-a-GCST90018908	5	29413612	0.1383	469126	0.191	Coronary heart disease	Pulmonary fibrosis	Pulmonary fibrosis || ||	TRUE	igd	NA	NA	NA	NA	NA	NA	NA	4.1419e-11	5	29413612	3408	58.05	CD45RA- CD28- CD8br AC	TRUE	reported	nfjsMH	textfile	2	TRUE
rs116779558	G	T	G	T	248.4	-0.0414	7e-04	0.0273773	FALSE	FALSE	FALSE	ebi-a-GCST90018908	3	77069014	0.1125	469126	0.712801	Coronary heart disease	Pulmonary fibrosis	Pulmonary fibrosis || ||	TRUE	igd	NA	NA	NA	NA	NA	NA	NA	1.44301e-07	3	77069014	3408	47.12	CD45RA- CD28- CD8br AC	TRUE	reported	nfjsMH	textfile	2	TRUE
rs116807650	T	C	T	C	276.6	-0.0522	7e-04	0.0125151	FALSE	FALSE	FALSE	ebi-a-GCST90018908	4	112605741	0.1663	469126	0.753401	Coronary heart disease	Pulmonary fibrosis	Pulmonary fibrosis || ||	TRUE	igd	NA	NA	NA	NA	NA	NA	NA	9.19899e-08	4	112605741	3408	51.66	CD45RA- CD28- CD8br AC	TRUE	reported	nfjsMH	textfile	2	TRUE
rs116848911	A	G	A	G	110	0.016	0.0029	0.0225546	FALSE	FALSE	FALSE	ebi-a-GCST90018908	14	79042294	0.1202	469126	0.8939	Coronary heart disease	Pulmonary fibrosis	Pulmonary fibrosis || ||	TRUE	igd	NA	NA	NA	NA	NA	NA	NA	1.09099e-06	14	79042294	3408	22.52	CD45RA- CD28- CD8br AC	TRUE	reported	nfjsMH	textfile	2	TRUE
rs116865617	C	A	C	A	120.1	0.1791	0.0029	0.0101193	FALSE	FALSE	FALSE	ebi-a-GCST90018908	19	14535355	0.1853	469126	0.3336	Coronary heart disease	Pulmonary fibrosis	Pulmonary fibrosis || ||	TRUE	igd	NA	NA	NA	NA	NA	NA	NA	2.16302e-06	19	14535355	3408	25.31	CD45RA- CD28- CD8br AC	TRUE	reported	nfjsMH	textfile	2	TRUE
rs116876186	C	T	C	T	647.9	0.1222	1e-04	0.0167696	FALSE	FALSE	FALSE	ebi-a-GCST90018908	17	16446446	0.1354	469126	0.3669	Coronary heart disease	Pulmonary fibrosis	Pulmonary fibrosis || ||	TRUE	igd	NA	NA	NA	NA	NA	NA	NA	6.57052e-11	17	16446446	3408	98.9	CD45RA- CD28- CD8br AC	TRUE	reported	nfjsMH	textfile	2	TRUE
rs116928874	G	C	G	C	28.39	0.1006	0.0462	0.0214645	FALSE	TRUE	FALSE	ebi-a-GCST90018908	14	22957038	0.1313	469126	0.4436	Coronary heart disease	Pulmonary fibrosis	Pulmonary fibrosis || ||	TRUE	igd	NA	NA	NA	NA	NA	NA	NA	7.38006e-06	14	22957038	3408	6.325	CD45RA- CD28- CD8br AC	TRUE	reported	nfjsMH	textfile	2	TRUE
rs116941636	A	G	A	G	210.2	-0.267	0.0019	0.0104657	FALSE	FALSE	FALSE	ebi-a-GCST90018908	16	79757046	0.2115	469126	0.2069	Coronary heart disease	Pulmonary fibrosis	Pulmonary fibrosis || ||	TRUE	igd	NA	NA	NA	NA	NA	NA	NA	3.44191e-12	16	79757046	3408	30.1	CD45RA- CD28- CD8br AC	TRUE	reported	nfjsMH	textfile	2	TRUE
rs116959045	G	T	G	T	172.7	-0.1207	0.0022	0.00824636	FALSE	FALSE	FALSE	ebi-a-GCST90018908	8	53929771	0.1836	469126	0.511	Coronary heart disease	Pulmonary fibrosis	Pulmonary fibrosis || ||	TRUE	igd	NA	NA	NA	NA	NA	NA	NA	1.118e-09	8	53929771	3408	28.26	CD45RA- CD28- CD8br AC	TRUE	reported	nfjsMH	textfile	2	TRUE
rs116960471	T	G	T	G	447.9	-0.0114	3e-04	0.00462214	FALSE	FALSE	FALSE	ebi-a-GCST90018908	8	1549975	0.2922	469126	0.9689	Coronary heart disease	Pulmonary fibrosis	Pulmonary fibrosis || ||	TRUE	igd	NA	NA	NA	NA	NA	NA	NA	1.83899e-07	8	1549975	3408	85.71	CD45RA- CD28- CD8br AC	TRUE	reported	nfjsMH	textfile	2	TRUE
rs117006645	G	A	G	A	308.2	0.0451	4e-04	0.00287105	FALSE	FALSE	FALSE	ebi-a-GCST90018908	10	108143796	0.3507	469126	0.8978	Coronary heart disease	Pulmonary fibrosis	Pulmonary fibrosis || ||	TRUE	igd	NA	NA	NA	NA	NA	NA	NA	1.40501e-07	10	108143796	3408	58.42	CD45RA- CD28- CD8br AC	TRUE	reported	nfjsMH	textfile	2	TRUE
rs117036387	G	A	G	A	84.27	0.2355	0.0075	0.0212192	FALSE	FALSE	FALSE	ebi-a-GCST90018908	20	3521072	0.1284	469126	0.0666807	Coronary heart disease	Pulmonary fibrosis	Pulmonary fibrosis || ||	TRUE	igd	NA	NA	NA	NA	NA	NA	NA	4.03701e-08	20	3521072	3408	15.32	CD45RA- CD28- CD8br AC	TRUE	reported	nfjsMH	textfile	2	TRUE
rs117048727	T	C	T	C	368.8	0.0691	4e-04	0.00884832	FALSE	FALSE	FALSE	ebi-a-GCST90018908	13	44264686	0.1642	469126	0.674	Coronary heart disease	Pulmonary fibrosis	Pulmonary fibrosis || ||	TRUE	igd	NA	NA	NA	NA	NA	NA	NA	2.585e-08	13	44264686	3408	66.09	CD45RA- CD28- CD8br AC	TRUE	reported	nfjsMH	textfile	2	TRUE
rs11716645	G	A	G	A	159.7	0.1239	0.0025	0.0428777	FALSE	FALSE	FALSE	ebi-a-GCST90018908	3	29402908	0.0823	469126	0.1323	Coronary heart disease	Pulmonary fibrosis	Pulmonary fibrosis || ||	TRUE	igd	NA	NA	NA	NA	NA	NA	NA	2.41902e-09	3	29402908	3408	26.69	CD45RA- CD28- CD8br AC	TRUE	reported	nfjsMH	textfile	2	TRUE
rs117196114	A	G	A	G	201.5	0.0948	0.0018	0.0288816	FALSE	FALSE	FALSE	ebi-a-GCST90018908	9	83853182	0.0954	469126	0.3205	Coronary heart disease	Pulmonary fibrosis	Pulmonary fibrosis || ||	TRUE	igd	NA	NA	NA	NA	NA	NA	NA	4.10696e-10	9	83853182	3408	32.14	CD45RA- CD28- CD8br AC	TRUE	reported	nfjsMH	textfile	2	TRUE
rs117262195	T	C	T	C	270.5	-0.129	0.0013	0.00873288	FALSE	FALSE	FALSE	ebi-a-GCST90018908	16	5991815	0.2048	469126	0.5287	Coronary heart disease	Pulmonary fibrosis	Pulmonary fibrosis || ||	TRUE	igd	NA	NA	NA	NA	NA	NA	NA	1.5531e-11	16	5991815	3408	39.98	CD45RA- CD28- CD8br AC	TRUE	reported	nfjsMH	textfile	2	TRUE
rs117271894	A	G	A	G	192.8	-0.1031	0.0022	0.0183491	FALSE	FALSE	FALSE	ebi-a-GCST90018908	8	112881674	0.1354	469126	0.4462	Coronary heart disease	Pulmonary fibrosis	Pulmonary fibrosis || ||	TRUE	igd	NA	NA	NA	NA	NA	NA	NA	1.62701e-08	8	112881674	3408	34.06	CD45RA- CD28- CD8br AC	TRUE	reported	nfjsMH	textfile	2	TRUE
rs117277690	G	A	G	A	356.8	0.1561	4e-04	0.0159197	FALSE	FALSE	FALSE	ebi-a-GCST90018908	11	33322159	0.1534	469126	0.309	Coronary heart disease	Pulmonary fibrosis	Pulmonary fibrosis || ||	TRUE	igd	NA	NA	NA	NA	NA	NA	NA	6.19498e-08	11	33322159	3408	65.76	CD45RA- CD28- CD8br AC	TRUE	reported	nfjsMH	textfile	2	TRUE
rs117362948	A	G	A	G	262.2	0.2553	4e-04	0.00933749	FALSE	FALSE	FALSE	ebi-a-GCST90018908	16	50169595	0.195	469126	0.1903	Coronary heart disease	Pulmonary fibrosis	Pulmonary fibrosis || ||	TRUE	igd	NA	NA	NA	NA	NA	NA	NA	8.24309e-06	16	50169595	3408	58.71	CD45RA- CD28- CD8br AC	TRUE	reported	nfjsMH	textfile	2	TRUE
rs117413806	C	T	C	T	364.8	0.2027	4e-04	0.0236121	FALSE	FALSE	FALSE	ebi-a-GCST90018908	11	16290338	0.125	469126	0.1048	Coronary heart disease	Pulmonary fibrosis	Pulmonary fibrosis || ||	TRUE	igd	NA	NA	NA	NA	NA	NA	NA	3.57001e-08	11	16290338	3408	66.04	CD45RA- CD28- CD8br AC	TRUE	reported	nfjsMH	textfile	2	TRUE
rs117428784	A	C	A	C	472.2	0.3451	4e-04	0.006128	FALSE	FALSE	FALSE	ebi-a-GCST90018908	19	43422957	0.426	469126	0.4179	Coronary heart disease	Pulmonary fibrosis	Pulmonary fibrosis || ||	TRUE	igd	NA	NA	NA	NA	NA	NA	NA	2.03095e-11	19	43422957	3408	70.2	CD45RA- CD28- CD8br AC	TRUE	reported	nfjsMH	textfile	2	TRUE
rs117431224	G	A	G	A	385.7	-0.0137	4e-04	0.0137458	FALSE	FALSE	FALSE	ebi-a-GCST90018908	11	44356396	0.1544	469126	0.9293	Coronary heart disease	Pulmonary fibrosis	Pulmonary fibrosis || ||	TRUE	igd	NA	NA	NA	NA	NA	NA	NA	2.31201e-08	11	44356396	3408	68.87	CD45RA- CD28- CD8br AC	TRUE	reported	nfjsMH	textfile	2	TRUE
rs117437702	G	A	G	A	46.12	0.2632	0.0185	0.0346275	FALSE	FALSE	FALSE	ebi-a-GCST90018908	10	110752679	0.1021	469126	0.0099049	Coronary heart disease	Pulmonary fibrosis	Pulmonary fibrosis || ||	TRUE	igd	NA	NA	NA	NA	NA	NA	NA	2.613e-06	10	110752679	3408	9.799	CD45RA- CD28- CD8br AC	TRUE	reported	nfjsMH	textfile	2	TRUE
rs117469911	A	C	A	C	132.8	-0.3071	0.0035	0.0139497	FALSE	FALSE	FALSE	ebi-a-GCST90018908	7	79791344	0.162	469126	0.0580003	Coronary heart disease	Pulmonary fibrosis	Pulmonary fibrosis || ||	TRUE	igd	NA	NA	NA	NA	NA	NA	NA	1.238e-10	7	79791344	3408	20.58	CD45RA- CD28- CD8br AC	TRUE	reported	nfjsMH	textfile	2	TRUE
rs117475878	T	C	T	C	159.2	0.3795	0.0022	0.0146826	FALSE	FALSE	FALSE	ebi-a-GCST90018908	14	32709998	0.1554	469126	0.0146201	Coronary heart disease	Pulmonary fibrosis	Pulmonary fibrosis || ||	TRUE	igd	NA	NA	NA	NA	NA	NA	NA	1.088e-07	14	32709998	3408	29.91	CD45RA- CD28- CD8br AC	TRUE	reported	nfjsMH	textfile	2	TRUE
rs117500319	A	G	A	G	230.6	-0.0128	7e-04	0.0167183	FALSE	FALSE	FALSE	ebi-a-GCST90018908	16	3108127	0.1455	469126	0.9298	Coronary heart disease	Pulmonary fibrosis	Pulmonary fibrosis || ||	TRUE	igd	NA	NA	NA	NA	NA	NA	NA	2.09402e-06	16	3108127	3408	48.53	CD45RA- CD28- CD8br AC	TRUE	reported	nfjsMH	textfile	2	TRUE
rs117514047	C	A	C	A	462.3	0.2506	3e-04	0.0125623	FALSE	FALSE	FALSE	ebi-a-GCST90018908	21	26316207	0.1699	469126	0.1403	Coronary heart disease	Pulmonary fibrosis	Pulmonary fibrosis || ||	TRUE	igd	NA	NA	NA	NA	NA	NA	NA	2.70801e-08	21	26316207	3408	82.97	CD45RA- CD28- CD8br AC	TRUE	reported	nfjsMH	textfile	2	TRUE
rs117708200	G	A	G	A	284.3	-0.2665	9e-04	0.0104114	FALSE	FALSE	FALSE	ebi-a-GCST90018908	1	121273212	0.1853	469126	0.1503	Coronary heart disease	Pulmonary fibrosis	Pulmonary fibrosis || ||	TRUE	igd	NA	NA	NA	NA	NA	NA	NA	6.55707e-08	1	121273212	3408	52.5	CD45RA- CD28- CD8br AC	TRUE	reported	nfjsMH	textfile	2	TRUE
rs117739788	T	C	T	C	268.9	0.2671	4e-04	0.00945736	FALSE	FALSE	FALSE	ebi-a-GCST90018908	10	56884368	0.1779	469126	0.1332	Coronary heart disease	Pulmonary fibrosis	Pulmonary fibrosis || ||	TRUE	igd	NA	NA	NA	NA	NA	NA	NA	9.50889e-06	10	56884368	3408	60.64	CD45RA- CD28- CD8br AC	TRUE	reported	nfjsMH	textfile	2	TRUE
rs117785622	T	G	T	G	232.5	-0.1221	0.001	0.0162588	FALSE	FALSE	FALSE	ebi-a-GCST90018908	12	132283582	0.1425	469126	0.3918	Coronary heart disease	Pulmonary fibrosis	Pulmonary fibrosis || ||	TRUE	igd	NA	NA	NA	NA	NA	NA	NA	3.62602e-08	12	132283582	3408	42.11	CD45RA- CD28- CD8br AC	TRUE	reported	nfjsMH	textfile	2	TRUE
rs117845490	C	T	C	T	152.1	0.0064	0.0022	0.0307529	FALSE	FALSE	FALSE	ebi-a-GCST90018908	7	113248370	0.1043	469126	0.951	Coronary heart disease	Pulmonary fibrosis	Pulmonary fibrosis || ||	TRUE	igd	NA	NA	NA	NA	NA	NA	NA	4.57804e-07	7	113248370	3408	30.1	CD45RA- CD28- CD8br AC	TRUE	reported	nfjsMH	textfile	2	TRUE
rs117863142	A	G	A	G	117.3	-0.1126	0.0035	0.0191442	FALSE	FALSE	FALSE	ebi-a-GCST90018908	16	79245986	0.1342	469126	0.4014	Coronary heart disease	Pulmonary fibrosis	Pulmonary fibrosis || ||	TRUE	igd	NA	NA	NA	NA	NA	NA	NA	1.25401e-07	16	79245986	3408	22.14	CD45RA- CD28- CD8br AC	TRUE	reported	nfjsMH	textfile	2	TRUE
rs117905416	G	C	G	C	272.3	-0.1447	4e-04	0.0238173	FALSE	TRUE	FALSE	ebi-a-GCST90018908	4	48119663	0.1313	469126	0.2702	Coronary heart disease	Pulmonary fibrosis	Pulmonary fibrosis || ||	TRUE	igd	NA	NA	NA	NA	NA	NA	NA	7.02603e-06	4	48119663	3408	60.5	CD45RA- CD28- CD8br AC	TRUE	reported	nfjsMH	textfile	2	TRUE
rs117975109	T	G	T	G	308.9	0.0707	6e-04	0.00865598	FALSE	FALSE	FALSE	ebi-a-GCST90018908	12	52408142	0.2058	469126	0.731301	Coronary heart disease	Pulmonary fibrosis	Pulmonary fibrosis || ||	TRUE	igd	NA	NA	NA	NA	NA	NA	NA	4.82303e-07	12	52408142	3408	61.24	CD45RA- CD28- CD8br AC	TRUE	reported	nfjsMH	textfile	2	TRUE
rs118024980	C	T	C	T	50.48	0.2897	0.0156	0.00904674	FALSE	FALSE	FALSE	ebi-a-GCST90018908	9	9009338	0.2006	469126	0.1487	Coronary heart disease	Pulmonary fibrosis	Pulmonary fibrosis || ||	TRUE	igd	NA	NA	NA	NA	NA	NA	NA	3.37699e-06	9	9009338	3408	10.85	CD45RA- CD28- CD8br AC	TRUE	reported	nfjsMH	textfile	2	TRUE
rs118082680	C	T	C	T	217	-0.0303	0.001	0.0178857	FALSE	FALSE	FALSE	ebi-a-GCST90018908	8	21084293	0.1345	469126	0.8218	Coronary heart disease	Pulmonary fibrosis	Pulmonary fibrosis || ||	TRUE	igd	NA	NA	NA	NA	NA	NA	NA	4.33501e-07	8	21084293	3408	42.86	CD45RA- CD28- CD8br AC	TRUE	reported	nfjsMH	textfile	2	TRUE
rs11899522	T	C	T	C	35.09	-0.0259	0.0398	0.0294511	FALSE	FALSE	FALSE	ebi-a-GCST90018908	2	54396879	0.0919	469126	0.7778	Coronary heart disease	Pulmonary fibrosis	Pulmonary fibrosis || ||	TRUE	igd	NA	NA	NA	NA	NA	NA	NA	3.46003e-07	2	54396879	3408	6.871	CD45RA- CD28- CD8br AC	TRUE	reported	nfjsMH	textfile	2	TRUE
rs12062472	T	C	T	C	172.5	-0.1619	0.0012	0.00709125	FALSE	FALSE	FALSE	ebi-a-GCST90018908	1	17431300	0.2214	469126	0.4645	Coronary heart disease	Pulmonary fibrosis	Pulmonary fibrosis || ||	TRUE	igd	NA	NA	NA	NA	NA	NA	NA	4.90897e-06	1	17431300	3408	37.71	CD45RA- CD28- CD8br AC	TRUE	reported	nfjsMH	textfile	2	TRUE
rs12279408	T	C	T	C	259.3	0.0552	7e-04	0.00917001	FALSE	FALSE	FALSE	ebi-a-GCST90018908	11	84269972	0.1962	469126	0.7784	Coronary heart disease	Pulmonary fibrosis	Pulmonary fibrosis || ||	TRUE	igd	NA	NA	NA	NA	NA	NA	NA	4.69602e-07	11	84269972	3408	51.36	CD45RA- CD28- CD8br AC	TRUE	reported	nfjsMH	textfile	2	TRUE
rs12464465	A	G	A	G	189.7	0.0437	0.0015	0.023883	FALSE	FALSE	FALSE	ebi-a-GCST90018908	2	176542288	0.1187	469126	0.7126	Coronary heart disease	Pulmonary fibrosis	Pulmonary fibrosis || ||	TRUE	igd	NA	NA	NA	NA	NA	NA	NA	4.08602e-08	2	176542288	3408	34.49	CD45RA- CD28- CD8br AC	TRUE	reported	nfjsMH	textfile	2	TRUE
rs12656604	A	C	A	C	101.8	-0.0098	0.0047	0.131841	FALSE	FALSE	FALSE	ebi-a-GCST90018908	5	72679056	0.0889	469126	0.9126	Coronary heart disease	Pulmonary fibrosis	Pulmonary fibrosis || ||	TRUE	igd	NA	NA	NA	NA	NA	NA	NA	1.19201e-07	5	72679056	3408	19.19	CD45RA- CD28- CD8br AC	TRUE	reported	nfjsMH	textfile	2	TRUE
rs12882035	C	T	C	T	267	0.2138	4e-04	0.0143728	FALSE	FALSE	FALSE	ebi-a-GCST90018908	14	43977463	0.1549	469126	0.1676	Coronary heart disease	Pulmonary fibrosis	Pulmonary fibrosis || ||	TRUE	igd	NA	NA	NA	NA	NA	NA	NA	5.46198e-06	14	43977463	3408	58.64	CD45RA- CD28- CD8br AC	TRUE	reported	nfjsMH	textfile	2	TRUE
rs130071	A	G	A	G	22.81	0.0819	0.2188	0.223408	FALSE	FALSE	FALSE	ebi-a-GCST90018908	6	31116210	0.0402	469126	0.0415499	Coronary heart disease	Pulmonary fibrosis	Pulmonary fibrosis || ||	TRUE	igd	NA	NA	NA	NA	NA	NA	NA	1.74401e-10	6	31116210	3408	3.563	CD45RA- CD28- CD8br AC	TRUE	reported	nfjsMH	textfile	2	TRUE
rs137942933	T	G	T	G	304	0.2232	6e-04	0.01172	FALSE	FALSE	FALSE	ebi-a-GCST90018908	20	33104122	0.3044	469126	0.4634	Coronary heart disease	Pulmonary fibrosis	Pulmonary fibrosis || ||	TRUE	igd	NA	NA	NA	NA	NA	NA	NA	5.05697e-08	20	33104122	3408	55.65	CD45RA- CD28- CD8br AC	TRUE	reported	nfjsMH	textfile	2	TRUE
rs137978465	A	G	A	G	641.1	-0.2837	4e-04	0.0153626	FALSE	FALSE	FALSE	ebi-a-GCST90018908	2	228411157	0.1541	469126	0.0655904	Coronary heart disease	Pulmonary fibrosis	Pulmonary fibrosis || ||	TRUE	igd	NA	NA	NA	NA	NA	NA	NA	2.23821e-21	2	228411157	3408	67.08	CD45RA- CD28- CD8br AC	TRUE	reported	nfjsMH	textfile	2	TRUE
rs138010330	T	C	T	C	111	0.053	0.0048	0.0193178	FALSE	FALSE	FALSE	ebi-a-GCST90018908	1	161526187	0.1361	469126	0.6971	Coronary heart disease	Pulmonary fibrosis	Pulmonary fibrosis || ||	TRUE	igd	NA	NA	NA	NA	NA	NA	NA	1.88899e-08	1	161526187	3408	19.7	CD45RA- CD28- CD8br AC	TRUE	reported	nfjsMH	textfile	2	TRUE
rs138324315	A	G	A	G	138.5	-0.0548	0.0028	0.0118036	FALSE	FALSE	FALSE	ebi-a-GCST90018908	5	39721163	0.1719	469126	0.749799	Coronary heart disease	Pulmonary fibrosis	Pulmonary fibrosis || ||	TRUE	igd	NA	NA	NA	NA	NA	NA	NA	4.11396e-06	5	39721163	3408	30.03	CD45RA- CD28- CD8br AC	TRUE	reported	nfjsMH	textfile	2	TRUE
rs138358136	T	A	T	A	726.8	-0.1997	3e-04	0.0215001	FALSE	TRUE	FALSE	ebi-a-GCST90018908	7	194075	0.1331	469126	0.1335	Coronary heart disease	Pulmonary fibrosis	Pulmonary fibrosis || ||	TRUE	igd	NA	NA	NA	NA	NA	NA	NA	1.25893e-18	7	194075	3408	82.02	CD45RA- CD28- CD8br AC	TRUE	reported	nfjsMH	textfile	2	TRUE
rs138480948	C	A	C	A	259.1	-0.0104	6e-04	0.0103517	FALSE	FALSE	FALSE	ebi-a-GCST90018908	1	64420637	0.1784	469126	0.9537	Coronary heart disease	Pulmonary fibrosis	Pulmonary fibrosis || ||	TRUE	igd	NA	NA	NA	NA	NA	NA	NA	7.43498e-06	1	64420637	3408	57.74	CD45RA- CD28- CD8br AC	TRUE	reported	nfjsMH	textfile	2	TRUE
[truncated: 16,923 more rows]
