# Supplementary material for: Immune factors have a complex causal regulation on pulmonary fibrosis: Insights from a two-sample Mendelian randomization analysis
Source: Medicine (Baltimore). 2023 Dec 29;102(52):e36781. doi: 10.1097/MD.0000000000036781 (PMC10754615; doi:10.1097/MD.0000000000036781)
Supplement: Supplementary file 4 [file medi-102-e36781-s004.docx]

id.exposure	id.outcome	outcome	exposure	method	nsnp	b	se	pval	lo_ci	up_ci	or	or_lci95	or_uci95
1ClceP	ebi-a-GCST90018908	Coronary heart disease	CD28- CD8dim AC	MR Egger	28	0.101390975118336	0.0582823735273527	0.0937475596144024	-0.0128424769952754	0.215624427231947	1.10670925296895	0.9872396357263	1.24063634226558
1ClceP	ebi-a-GCST90018908	Coronary heart disease	CD28- CD8dim AC	Weighted median	28	0.0648841090571998	0.0561611456105024	0.247959304471569	-0.0451917363393849	0.174959954453784	1.06703535748481	0.955814199946933	1.19119851346209
1ClceP	ebi-a-GCST90018908	Coronary heart disease	CD28- CD8dim AC	Inverse variance weighted	28	0.0773943527602025	0.0384725033848029	0.0442537154400005	0.00198824612598883	0.152800459394416	1.08046807795849	1.00199022399793	1.16509247248875
1ClceP	ebi-a-GCST90018908	Coronary heart disease	CD28- CD8dim AC	Simple mode	28	0.16810054101034	0.0878720458980522	0.0664065782112795	-0.00412866894984201	0.340329750970523	1.18305555026887	0.995879842286419	1.40541094978749
1ClceP	ebi-a-GCST90018908	Coronary heart disease	CD28- CD8dim AC	Weighted mode	28	0.088736625437372	0.0631260922028277	0.171215609585683	-0.0349905152801702	0.212463766154914	1.09279280459463	0.965614574797839	1.23672130158538
4cMQLU	ebi-a-GCST90018908	Coronary heart disease	CD28+ DN (CD4-CD8-) %T cell	MR Egger	24	0.150242730544647	0.073504444904549	0.0531068967498508	0.00617401853173077	0.294311442557563	1.16211628961612	1.00619311706882	1.34220185735853
4cMQLU	ebi-a-GCST90018908	Coronary heart disease	CD28+ DN (CD4-CD8-) %T cell	Weighted median	24	0.0974241645656378	0.0783221446203674	0.213539899441195	-0.0560872388902822	0.250935568021558	1.10232784288272	0.94545665170343	1.28522727192746
4cMQLU	ebi-a-GCST90018908	Coronary heart disease	CD28+ DN (CD4-CD8-) %T cell	Inverse variance weighted	24	0.104551754830341	0.0482948077842015	0.0303980002187469	0.00989393157330618	0.199209578087376	1.11021285125711	1.00994303833365	1.22043771610142
4cMQLU	ebi-a-GCST90018908	Coronary heart disease	CD28+ DN (CD4-CD8-) %T cell	Simple mode	24	0.217484307041298	0.13687223409567	0.125722906023048	-0.0507852717862152	0.48575388586881	1.24294592385563	0.950482744083339	1.62539991309286
4cMQLU	ebi-a-GCST90018908	Coronary heart disease	CD28+ DN (CD4-CD8-) %T cell	Weighted mode	24	0.100217542995249	0.0731163270787838	0.183710621977863	-0.0430904580791675	0.243525544069665	1.10541136642041	0.957824743161688	1.27573890498792
4kxB7U	ebi-a-GCST90018908	Coronary heart disease	SSC-A on B cell	MR Egger	14	0.162664589963555	0.135358988749569	0.252649204024868	-0.102639027985601	0.42796820791271	1.17664196597033	0.902452674853381	1.5341373067651
4kxB7U	ebi-a-GCST90018908	Coronary heart disease	SSC-A on B cell	Weighted median	14	0.189730645799293	0.0917505553094912	0.0386497631736487	0.00989955739269047	0.369561734205896	1.20892392506103	1.00994872010676	1.44710026112066
4kxB7U	ebi-a-GCST90018908	Coronary heart disease	SSC-A on B cell	Inverse variance weighted	14	0.156966169363599	0.0674084033185294	0.0198810830830343	0.0248456988592815	0.289086639867917	1.16995603287424	1.02515692543689	1.33520740571058
4kxB7U	ebi-a-GCST90018908	Coronary heart disease	SSC-A on B cell	Simple mode	14	0.273518853762525	0.148461094915393	0.0883412522539789	-0.0174648922716453	0.564502599796696	1.31458214379798	0.982686734958422	1.75857285065072
4kxB7U	ebi-a-GCST90018908	Coronary heart disease	SSC-A on B cell	Weighted mode	14	0.230185358902104	0.118219837118437	0.0734551204766429	-0.00152552185003221	0.46189623965424	1.25883332426828	0.998475641166947	1.58708061864814
7cUFvw	ebi-a-GCST90018908	Coronary heart disease	SSC-A on CD8br	MR Egger	19	-0.0560314483434889	0.0537703185829679	0.311981196066123	-0.161421272766106	0.0493583760791282	0.945509400718432	0.850933520470704	1.0505967920413
7cUFvw	ebi-a-GCST90018908	Coronary heart disease	SSC-A on CD8br	Weighted median	19	-0.106377012091258	0.0588637438567121	0.0707351941287393	-0.221749950050413	0.00899592586789802	0.899085618021655	0.801115658221829	1.00903651081745
7cUFvw	ebi-a-GCST90018908	Coronary heart disease	SSC-A on CD8br	Inverse variance weighted	19	-0.107215303683649	0.0432802869017316	0.0132405873140088	-0.192044666011043	-0.0223859413562554	0.898332237927445	0.825270006149233	0.977862764533578
7cUFvw	ebi-a-GCST90018908	Coronary heart disease	SSC-A on CD8br	Simple mode	19	-0.0311840527628775	0.0997709046953541	0.758209650443603	-0.226735025965771	0.164366920440016	0.969297154837948	0.797131973583653	1.17864670532921
7cUFvw	ebi-a-GCST90018908	Coronary heart disease	SSC-A on CD8br	Weighted mode	19	-0.0885121400483386	0.0545996455680541	0.12237909260105	-0.195527445361725	0.0185031652650473	0.915291998979438	0.822400772167769	1.01867540954214
8Dji6X	ebi-a-GCST90018908	Coronary heart disease	CD45RA+ CD28- CD8br %CD8br	MR Egger	35	0.00189531697827305	0.00122089387991897	0.130105184664982	-0.000497635026368134	0.00428826898291422	1.00189711422677	0.999502488773405	1.00429747676546
8Dji6X	ebi-a-GCST90018908	Coronary heart disease	CD45RA+ CD28- CD8br %CD8br	Weighted median	35	0.00296959216675799	0.00161370930097098	0.0657348502010707	-0.000193278063145141	0.00613246239666112	1.00297400577337	0.999806740613856	1.00615130444054
8Dji6X	ebi-a-GCST90018908	Coronary heart disease	CD45RA+ CD28- CD8br %CD8br	Inverse variance weighted	35	0.00269927225689086	0.00109515174800186	0.0137109931106458	0.000552774830807225	0.0048457696829745	1.00270291857231	1.00055292763897	1.00485752941219
8Dji6X	ebi-a-GCST90018908	Coronary heart disease	CD45RA+ CD28- CD8br %CD8br	Simple mode	35	0.00368628235470359	0.00276618680179049	0.191518337026223	-0.00173544377680577	0.00910800848621294	1.00369308504982	0.998266061234998	1.00914961260981
8Dji6X	ebi-a-GCST90018908	Coronary heart disease	CD45RA+ CD28- CD8br %CD8br	Weighted mode	35	0.00221294435319627	0.00143659941464044	0.132718245624069	-0.000602790499498997	0.00502867920589154	1.00221539472173	0.999397391142195	1.00504134423372
A7xpkI	ebi-a-GCST90018908	Coronary heart disease	IgD on unsw mem	MR Egger	21	0.040890283684115	0.067095754267575	0.549457335726562	-0.090617394680332	0.172397962048562	1.04173780364127	0.913367103167815	1.18815057797844
A7xpkI	ebi-a-GCST90018908	Coronary heart disease	IgD on unsw mem	Weighted median	21	0.0544454467586276	0.0691252698215751	0.430910533394022	-0.0810400820916596	0.189930975608915	1.05595486908155	0.922156728733316	1.20916613282069
A7xpkI	ebi-a-GCST90018908	Coronary heart disease	IgD on unsw mem	Inverse variance weighted	21	0.111752767507639	0.0457269330793643	0.0145288228339843	0.022127978672085	0.201377556343193	1.11823636210389	1.02237461824431	1.22308646871408
A7xpkI	ebi-a-GCST90018908	Coronary heart disease	IgD on unsw mem	Simple mode	21	0.0503402734865992	0.10623255163733	0.640725641098706	-0.157875527722568	0.258556074695766	1.05162887692551	0.853956069210199	1.29505876784324
A7xpkI	ebi-a-GCST90018908	Coronary heart disease	IgD on unsw mem	Weighted mode	21	0.0503402734865992	0.0631712661237317	0.434876096911766	-0.0734754081159149	0.174155955089113	1.05162887692551	0.929158995280871	1.19024117551519
bkIaY1	ebi-a-GCST90018908	Coronary heart disease	CD16-CD56 on NK	MR Egger	30	-0.013031708619017	0.0632692292643727	0.838302858312139	-0.137039397977188	0.110975980739154	0.987052836441732	0.87193587294576	1.11736806817705
bkIaY1	ebi-a-GCST90018908	Coronary heart disease	CD16-CD56 on NK	Weighted median	30	-0.0726243862296173	0.0479190232754707	0.129629426499198	-0.16654567184954	0.0212968993903052	0.929950066483415	0.846584150988507	1.02152529685646
bkIaY1	ebi-a-GCST90018908	Coronary heart disease	CD16-CD56 on NK	Inverse variance weighted	30	-0.0819031382284144	0.0364750307543517	0.0247387656053299	-0.153394198506944	-0.0104120779498851	0.9213611990523	0.857791515020977	0.989641940091156
bkIaY1	ebi-a-GCST90018908	Coronary heart disease	CD16-CD56 on NK	Simple mode	30	-0.0648486702649029	0.0760290635288244	0.400679419350485	-0.213865634781399	0.084168294251593	0.937209280278691	0.807456871853187	1.08781195090282
bkIaY1	ebi-a-GCST90018908	Coronary heart disease	CD16-CD56 on NK	Weighted mode	30	-0.0836396040841469	0.0494412390663024	0.101424014440106	-0.1805444326541	0.0132652244858057	0.919762675082166	0.834815586800654	1.01335359790822
blSQfk	ebi-a-GCST90018908	Coronary heart disease	HVEM on naive CD8br	MR Egger	21	-0.0912003419561089	0.0403911933206376	0.0359096031857861	-0.170367080864559	-0.0120336030476593	0.912834813466729	0.843355180220381	0.988038511198914
blSQfk	ebi-a-GCST90018908	Coronary heart disease	HVEM on naive CD8br	Weighted median	21	-0.129019741429034	0.0371577534654651	0.000516181081880912	-0.201848938221345	-0.0561905446367222	0.878956613514697	0.817218369078765	0.945358985643118
blSQfk	ebi-a-GCST90018908	Coronary heart disease	HVEM on naive CD8br	Inverse variance weighted	21	-0.0863353447218579	0.0265580948481054	0.00115076363023019	-0.138389210624144	-0.0342814788195714	0.917286572426663	0.870759716850887	0.966299473518645
blSQfk	ebi-a-GCST90018908	Coronary heart disease	HVEM on naive CD8br	Simple mode	21	-0.0682283305031599	0.0628288568837653	0.290421844165853	-0.19137288999534	0.0549162289890201	0.934047177765096	0.825824589002717	1.05645211090714
blSQfk	ebi-a-GCST90018908	Coronary heart disease	HVEM on naive CD8br	Weighted mode	21	-0.124656226660646	0.0449429552865823	0.0117194894605504	-0.212744419022348	-0.0365680342989449	0.882800333644532	0.808362712949423	0.964092500307666
byOeVw	ebi-a-GCST90018908	Coronary heart disease	CD25++ CD8br %T cell	MR Egger	18	-0.103823426082624	0.0968566398789367	0.299654955616391	-0.29366244024534	0.0860155880800923	0.901384444352594	0.745528109258529	1.08982331642587
byOeVw	ebi-a-GCST90018908	Coronary heart disease	CD25++ CD8br %T cell	Weighted median	18	-0.153198197048362	0.0781149436525576	0.0498569365469999	-0.306303486607375	-9.29074893490645e-05	0.857959659886862	0.736163169887936	0.999907096826418
byOeVw	ebi-a-GCST90018908	Coronary heart disease	CD25++ CD8br %T cell	Inverse variance weighted	18	-0.116355452796154	0.0589832157308153	0.0485311761813465	-0.231962555628552	-0.00074834996375564	0.89015875763708	0.792975815231758	0.999251929980242
byOeVw	ebi-a-GCST90018908	Coronary heart disease	CD25++ CD8br %T cell	Simple mode	18	-0.226965671776306	0.133965000373065	0.10846401421428	-0.489537072507514	0.0356057289549017	0.796948139634582	0.612910061438526	1.03624720367023
byOeVw	ebi-a-GCST90018908	Coronary heart disease	CD25++ CD8br %T cell	Weighted mode	18	-0.117111481283686	0.109337510735084	0.299095863842451	-0.33141300232445	0.0971900397570778	0.88948602659184	0.717908609880351	1.10206979079691
d6MolR	ebi-a-GCST90018908	Coronary heart disease	CD8 on CD8br	MR Egger	30	0.06156976558575	0.0599156914667161	0.312930773291924	-0.0558649896890135	0.179004520860514	1.06350468996834	0.945666802041112	1.19602615122306
d6MolR	ebi-a-GCST90018908	Coronary heart disease	CD8 on CD8br	Weighted median	30	0.0454328154895823	0.0530976157953029	0.392193066195724	-0.0586385114692113	0.149504142448376	1.04648069495896	0.943047608443082	1.16125828125452
d6MolR	ebi-a-GCST90018908	Coronary heart disease	CD8 on CD8br	Inverse variance weighted	30	0.075416107824539	0.038040295614972	0.0474197163816445	0.000857128419193956	0.149975087229884	1.07833276024222	1.00085749585873	1.16180529857942
d6MolR	ebi-a-GCST90018908	Coronary heart disease	CD8 on CD8br	Simple mode	30	0.0182544020039752	0.0961143670311531	0.85069204197867	-0.170129757377085	0.206638561385035	1.0184220320421	0.843555351964719	1.22953808891505
d6MolR	ebi-a-GCST90018908	Coronary heart disease	CD8 on CD8br	Weighted mode	30	0.0661630065250118	0.0624331658564663	0.298009361698871	-0.0562059985536621	0.188532011603686	1.06840085928385	0.945344376256762	1.20747573560265
FfmYdk	ebi-a-GCST90018908	Coronary heart disease	CD64 on monocyte	MR Egger	29	-0.101223969094805	0.0491888233683275	0.0493760602510311	-0.197634062896727	-0.00481387529288275	0.903730602492647	0.82067011184005	0.995197692834833
FfmYdk	ebi-a-GCST90018908	Coronary heart disease	CD64 on monocyte	Weighted median	29	-0.0989986116913236	0.0538696491056075	0.0661001718137744	-0.204583123938314	0.00658590055566705	0.905743965474882	0.814986994173188	1.00660763528679
FfmYdk	ebi-a-GCST90018908	Coronary heart disease	CD64 on monocyte	Inverse variance weighted	29	-0.0713271701207372	0.0338627557892211	0.0351730524976963	-0.137698171467611	-0.00495616877386397	0.931157195474421	0.871361653868234	0.995056092765477
FfmYdk	ebi-a-GCST90018908	Coronary heart disease	CD64 on monocyte	Simple mode	29	-0.117294657448929	0.0894094134208924	0.200214401993273	-0.292537107753878	0.0579477928560201	0.889323108874229	0.746367548498715	1.05965967246108
FfmYdk	ebi-a-GCST90018908	Coronary heart disease	CD64 on monocyte	Weighted mode	29	-0.0600362918711113	0.0626168666034839	0.345872073346012	-0.18276535041394	0.0626927666717172	0.94173035580737	0.832963587368198	1.06469967775081
fIlnjR	ebi-a-GCST90018908	Coronary heart disease	CD28+ CD45RA+ CD8dim %CD8dim	MR Egger	28	-0.0685595455171702	0.0229790559612674	0.00612477962962103	-0.113598495201254	-0.023520595833086	0.933737858544439	0.892616273661754	0.976753857402265
fIlnjR	ebi-a-GCST90018908	Coronary heart disease	CD28+ CD45RA+ CD8dim %CD8dim	Weighted median	28	-0.0660124500584163	0.0261123224477358	0.0114708109368837	-0.117192602055979	-0.0148322980608541	0.936119209480225	0.889413873725008	0.985277158638999
fIlnjR	ebi-a-GCST90018908	Coronary heart disease	CD28+ CD45RA+ CD8dim %CD8dim	Inverse variance weighted	28	-0.0581512969807788	0.020122856269673	0.00385470727158281	-0.0975920952693379	-0.0187104986922196	0.943507186848735	0.907018805568033	0.981463456072126
fIlnjR	ebi-a-GCST90018908	Coronary heart disease	CD28+ CD45RA+ CD8dim %CD8dim	Simple mode	28	-0.0556035408298445	0.0466808089367965	0.243963638174764	-0.147097926345966	0.0358908446862765	0.945914077871243	0.863209442330791	1.03654269617237
fIlnjR	ebi-a-GCST90018908	Coronary heart disease	CD28+ CD45RA+ CD8dim %CD8dim	Weighted mode	28	-0.058662217282796	0.0221385294955064	0.0132996425180372	-0.102053735093989	-0.0152706994716034	0.943025252997253	0.902981028594751	0.984845306411902
g330c2	ebi-a-GCST90018908	Coronary heart disease	HVEM on CM CD4+	MR Egger	19	-0.0903859545552508	0.0453210464366109	0.0624052637932751	-0.179215205571008	-0.00155670353949336	0.913578517428345	0.835925984109613	0.998444507494973
g330c2	ebi-a-GCST90018908	Coronary heart disease	HVEM on CM CD4+	Weighted median	19	-0.11525300689125	0.0368656833773406	0.00177023790776138	-0.187509746310837	-0.0429962674716621	0.891140650656672	0.829021038244296	0.957914965505112
g330c2	ebi-a-GCST90018908	Coronary heart disease	HVEM on CM CD4+	Inverse variance weighted	19	-0.0676246203902598	0.0307812256690428	0.0280244659860943	-0.127955822701584	-0.00729341807893603	0.93461124174067	0.879892249548525	0.99273311435148
g330c2	ebi-a-GCST90018908	Coronary heart disease	HVEM on CM CD4+	Simple mode	19	-0.122843513649244	0.0690364610663225	0.0920648450891244	-0.258154977339236	0.012467950040748	0.88440204858196	0.772475506631157	1.01254599896258
g330c2	ebi-a-GCST90018908	Coronary heart disease	HVEM on CM CD4+	Weighted mode	19	-0.115208707840368	0.0373150872461891	0.00635115334308438	-0.188346278842898	-0.0420711368378371	0.891180128216101	0.828327825164114	0.958801572034496
GPXJy2	ebi-a-GCST90018908	Coronary heart disease	Activated & secreting Treg AC	MR Egger	23	0.0354539649425959	0.0219957656934539	0.121922371834255	-0.00765773581657375	0.0785656657017655	1.03608995056984	0.992371509942631	1.08173438567768
GPXJy2	ebi-a-GCST90018908	Coronary heart disease	Activated & secreting Treg AC	Weighted median	23	0.0372429733298798	0.0267018396886512	0.163084661638704	-0.0150926324598766	0.0895785791196361	1.03794518319995	0.985020690487224	1.0937132729619
GPXJy2	ebi-a-GCST90018908	Coronary heart disease	Activated & secreting Treg AC	Inverse variance weighted	23	0.0397492037826636	0.018191469291787	0.0288854474913834	0.00409392397076111	0.0754044835945661	1.04054977551737	1.00410231552505	1.07832022552708
GPXJy2	ebi-a-GCST90018908	Coronary heart disease	Activated & secreting Treg AC	Simple mode	23	0.0402495114439017	0.0334917734689828	0.242228852768462	-0.0253943645553046	0.105893387443108	1.04107050079252	0.974925360200381	1.11170334865186
GPXJy2	ebi-a-GCST90018908	Coronary heart disease	Activated & secreting Treg AC	Weighted mode	23	0.0316201914913783	0.0242260972593131	0.205307440488094	-0.0158629591368753	0.0791033421196319	1.03212542083452	0.984262194954125	1.08231616513778
Ifl0hU	ebi-a-GCST90018908	Coronary heart disease	DN (CD4-CD8-) NKT %lymphocyte	MR Egger	31	0.233832657055808	0.0993247374870401	0.0255468840936148	0.0391561715812098	0.428509142530407	1.26343304791039	1.03993287893112	1.53496739923526
Ifl0hU	ebi-a-GCST90018908	Coronary heart disease	DN (CD4-CD8-) NKT %lymphocyte	Weighted median	31	0.0934704233413144	0.0681071394915432	0.169938104525108	-0.0400195700621103	0.226960416744739	1.0979781283367	0.960770636627308	1.25478019867235
Ifl0hU	ebi-a-GCST90018908	Coronary heart disease	DN (CD4-CD8-) NKT %lymphocyte	Inverse variance weighted	31	0.12160095023422	0.0493331106516632	0.0137053310947135	0.0249080533569597	0.218293847111479	1.12930336361008	1.02522085057501	1.24395254578148
Ifl0hU	ebi-a-GCST90018908	Coronary heart disease	DN (CD4-CD8-) NKT %lymphocyte	Simple mode	31	0.0300712212269025	0.115560105544119	0.79647070438368	-0.19642658563957	0.256569028093376	1.03052792680323	0.821661650845652	1.2924879807015
Ifl0hU	ebi-a-GCST90018908	Coronary heart disease	DN (CD4-CD8-) NKT %lymphocyte	Weighted mode	31	0.111509474593292	0.0916704572303055	0.233310514378269	-0.0681646215781069	0.291183570764691	1.11796433621275	0.934106686802348	1.33801018095921
m6agS2	ebi-a-GCST90018908	Coronary heart disease	CD20 on IgD- CD38-	MR Egger	29	-0.123486562512269	0.121354408589037	0.317914572562684	-0.361341203346781	0.114368078322243	0.883833517666333	0.696741227466397	1.12116472537592
m6agS2	ebi-a-GCST90018908	Coronary heart disease	CD20 on IgD- CD38-	Weighted median	29	-0.199468007219454	0.0791924175366976	0.0117763351719131	-0.354685145591381	-0.0442508688475264	0.81916642780546	0.701394245516839	0.956713917647116
m6agS2	ebi-a-GCST90018908	Coronary heart disease	CD20 on IgD- CD38-	Inverse variance weighted	29	-0.118244098386221	0.0543565188364255	0.0296043871766153	-0.224782875305615	-0.0117053214668268	0.888479149816222	0.798689615172977	0.988362919288981
m6agS2	ebi-a-GCST90018908	Coronary heart disease	CD20 on IgD- CD38-	Simple mode	29	-0.266498391652003	0.175202081131013	0.139450724098021	-0.609894470668788	0.0768976873647816	0.766057235811824	0.54340821155393	1.0799315800943
m6agS2	ebi-a-GCST90018908	Coronary heart disease	CD20 on IgD- CD38-	Weighted mode	29	-0.280291444695953	0.171639650655723	0.113660814340727	-0.61670515998117	0.0561222705892653	0.755563504388013	0.539719801619679	1.05772700473452
MZyzRl	ebi-a-GCST90018908	Coronary heart disease	HVEM on TD CD8br	MR Egger	27	0.0297648243143071	0.0611677719479224	0.63077386464394	-0.0901240087036207	0.149653657332235	1.03021222459567	0.913817856876743	1.161431919632
MZyzRl	ebi-a-GCST90018908	Coronary heart disease	HVEM on TD CD8br	Weighted median	27	0.0834045361550134	0.0426956805281908	0.0507644691031644	-0.000278997680240534	0.167088069990267	1.08698144291173	0.999721041235993	1.18185834697817
MZyzRl	ebi-a-GCST90018908	Coronary heart disease	HVEM on TD CD8br	Inverse variance weighted	27	0.0687249791560741	0.0317767598767859	0.0305609175251158	0.00644252979757379	0.131007428514574	1.071141582374	1.00646332753202	1.13997624961072
MZyzRl	ebi-a-GCST90018908	Coronary heart disease	HVEM on TD CD8br	Simple mode	27	0.146560334673524	0.080758297008635	0.0811086820054782	-0.0117259274634004	0.304846596810449	1.15784478689827	0.988342553295884	1.35641690836534
MZyzRl	ebi-a-GCST90018908	Coronary heart disease	HVEM on TD CD8br	Weighted mode	27	0.114667995581313	0.0668914878758056	0.0983837453905845	-0.0164393206552662	0.245775311817892	1.12150103245695	0.983695067551852	1.27861225220152
N9SNUB	ebi-a-GCST90018908	Coronary heart disease	Activated & resting Treg %CD4+	MR Egger	30	-0.0931894707354566	0.0483419245843735	0.0640900250535155	-0.187939642920829	0.00156070144991551	0.911020872148004	0.82866472150551	1.00156191997826
N9SNUB	ebi-a-GCST90018908	Coronary heart disease	Activated & resting Treg %CD4+	Weighted median	30	-0.0720582886745211	0.0493840667553114	0.144526458943335	-0.168851059514931	0.0247344821658893	0.930476657979429	0.844634694319198	1.02504291721336
N9SNUB	ebi-a-GCST90018908	Coronary heart disease	Activated & resting Treg %CD4+	Inverse variance weighted	30	-0.0840232773694552	0.0343488770514064	0.0144381915349153	-0.151347076390212	-0.0166994783486987	0.919409854403176	0.859549317607327	0.983439184998387
N9SNUB	ebi-a-GCST90018908	Coronary heart disease	Activated & resting Treg %CD4+	Simple mode	30	-0.00833000844214138	0.0794520197307511	0.917221980734652	-0.164055967114414	0.147395950230131	0.991704589943251	0.848694521567601	1.15881270436146
N9SNUB	ebi-a-GCST90018908	Coronary heart disease	Activated & resting Treg %CD4+	Weighted mode	30	-0.076663426991195	0.0488369218972066	0.127313523865516	-0.17238379390972	0.0190569399273298	0.926201535589275	0.84165608869262	1.01923968239862
NBQPbG	ebi-a-GCST90018908	Coronary heart disease	HVEM on EM CD4+	MR Egger	22	-0.125551374740182	0.0418551850599801	0.00708129700244631	-0.207587537457743	-0.0435152120226209	0.882010450205323	0.812542110789143	0.957417989716073
NBQPbG	ebi-a-GCST90018908	Coronary heart disease	HVEM on EM CD4+	Weighted median	22	-0.109882070334201	0.0422549569755582	0.00931005098514068	-0.192701786006296	-0.0270623546621072	0.895939786946324	0.824727882866243	0.973300549805239
NBQPbG	ebi-a-GCST90018908	Coronary heart disease	HVEM on EM CD4+	Inverse variance weighted	22	-0.0825821560102606	0.0258704988027756	0.00141224717641275	-0.133288333663701	-0.0318759783568204	0.920735790770342	0.875212702439289	0.968626705305723
NBQPbG	ebi-a-GCST90018908	Coronary heart disease	HVEM on EM CD4+	Simple mode	22	-0.0321804304539755	0.0822119013765173	0.699420923493875	-0.193315757151949	0.128954896243998	0.968331849760905	0.824221679156284	1.13763881122518
NBQPbG	ebi-a-GCST90018908	Coronary heart disease	HVEM on EM CD4+	Weighted mode	22	-0.117691203331465	0.0408678226404944	0.00896521425604075	-0.197792135706834	-0.0375902709560964	0.888970521370342	0.820540396461808	0.963107473164171
ohGnkL	ebi-a-GCST90018908	Coronary heart disease	CD38 on IgD+	MR Egger	16	0.317569578800037	0.170011295939438	0.0828446964115572	-0.015652561241262	0.650791718841335	1.37378482783987	0.984469303435506	1.91705799928647
ohGnkL	ebi-a-GCST90018908	Coronary heart disease	CD38 on IgD+	Weighted median	16	0.0593214581537126	0.113372489972832	0.600804569865465	-0.162888622193038	0.281531538500464	1.06111629040421	0.849685819287761	1.32515778915202
ohGnkL	ebi-a-GCST90018908	Coronary heart disease	CD38 on IgD+	Inverse variance weighted	16	0.176914300522561	0.084150523005301	0.0355221611532341	0.0119792754321712	0.341849325612951	1.19352880394933	1.01205131432262	1.40754820007339
ohGnkL	ebi-a-GCST90018908	Coronary heart disease	CD38 on IgD+	Simple mode	16	0.0106014158363658	0.198657189075604	0.958145041387894	-0.378766674751819	0.39996950642455	1.01065780995488	0.684705353076256	1.49177920726588
ohGnkL	ebi-a-GCST90018908	Coronary heart disease	CD38 on IgD+	Weighted mode	16	0.032204554729233	0.170467618114127	0.852688748943852	-0.301911976774455	0.366321086232921	1.03272873324695	0.739403146675084	1.44241830896955
PjWNat	ebi-a-GCST90018908	Coronary heart disease	CD127- CD8br %T cell	MR Egger	15	0.267661916068892	0.148971809327247	0.0956395983046389	-0.0243228302125119	0.559646662350295	1.30690522166147	0.975970586103211	1.75005403106011
PjWNat	ebi-a-GCST90018908	Coronary heart disease	CD127- CD8br %T cell	Weighted median	15	0.248792125110494	0.0960269885586306	0.00957374682114375	0.0605792275355776	0.43700502268541	1.28247541092441	1.06245176967129	1.54806385247454
PjWNat	ebi-a-GCST90018908	Coronary heart disease	CD127- CD8br %T cell	Inverse variance weighted	15	0.198152109675106	0.0687556410422548	0.00395189790472585	0.0633910532322865	0.332913166117925	1.21914782389783	1.06544340286323	1.39502615767345
PjWNat	ebi-a-GCST90018908	Coronary heart disease	CD127- CD8br %T cell	Simple mode	15	0.223884623193954	0.136205723303985	0.122493605996933	-0.0430785944818567	0.490847840869764	1.25092668317669	0.95783610647614	1.63370075120719
PjWNat	ebi-a-GCST90018908	Coronary heart disease	CD127- CD8br %T cell	Weighted mode	15	0.279237725338477	0.123477200661509	0.0401763464520342	0.037222412041919	0.521253038635034	1.32212160832059	1.03792384192955	1.68413661636157
PS2C6B	ebi-a-GCST90018908	Coronary heart disease	Activated & secreting Treg %CD4+	MR Egger	31	0.0408158187478765	0.0181487667535288	0.0322803844644094	0.00524423591096002	0.0763874015847929	1.0416602335903	1.00525801098549	1.07938064694425
PS2C6B	ebi-a-GCST90018908	Coronary heart disease	Activated & secreting Treg %CD4+	Weighted median	31	0.0483185030951561	0.0225181750505487	0.0318924724822735	0.00418287999608057	0.0924541261942316	1.04950487264734	1.00419164044899	1.09686282313406
PS2C6B	ebi-a-GCST90018908	Coronary heart disease	Activated & secreting Treg %CD4+	Inverse variance weighted	31	0.034361025945772	0.0157667350244987	0.0293066569184043	0.00345822529775451	0.0652638265937894	1.0349581860461	1.00346421185783	1.06744060645741
PS2C6B	ebi-a-GCST90018908	Coronary heart disease	Activated & secreting Treg %CD4+	Simple mode	31	0.0462806566217853	0.0297578926859501	0.130376573099896	-0.0120448130426769	0.104606126286247	1.04736832056578	0.988027435354207	1.11027321678727
PS2C6B	ebi-a-GCST90018908	Coronary heart disease	Activated & secreting Treg %CD4+	Weighted mode	31	0.0517703811738183	0.0196051695774742	0.0130085477766048	0.0133442488019689	0.0901965135456676	1.05313389537923	1.01343368064752	1.09438932490184
pTH2vr	ebi-a-GCST90018908	Coronary heart disease	CD14+ CD16+ monocyte AC	MR Egger	21	-0.114514833907359	0.0692596741205565	0.114674768333281	-0.250263795183649	0.0212341273689318	0.891798709460568	0.778595366270981	1.02146117566122
pTH2vr	ebi-a-GCST90018908	Coronary heart disease	CD14+ CD16+ monocyte AC	Weighted median	21	-0.0800124614715893	0.0640299892289035	0.211442352971675	-0.20551124036024	0.0454863174170616	0.923104843070186	0.814230942266607	1.04653668519099
pTH2vr	ebi-a-GCST90018908	Coronary heart disease	CD14+ CD16+ monocyte AC	Inverse variance weighted	21	-0.100098995272107	0.0462762805406125	0.0305355283368785	-0.190800505131708	-0.00939748541250665	0.904747847843134	0.826297413803448	0.990646532958285
pTH2vr	ebi-a-GCST90018908	Coronary heart disease	CD14+ CD16+ monocyte AC	Simple mode	21	-0.274138480948306	0.109327036223044	0.0208956596689326	-0.488419471945472	-0.0598574899511404	0.76022679104417	0.613595432982145	0.9418987540576
pTH2vr	ebi-a-GCST90018908	Coronary heart disease	CD14+ CD16+ monocyte AC	Weighted mode	21	-0.0873095494057208	0.0647306173805137	0.192472133871337	-0.214181559471528	0.0395624606600862	0.916393382696812	0.807201816582405	1.0403554781455
pVZ4qK	ebi-a-GCST90018908	Coronary heart disease	CD8dim %T cell	MR Egger	19	0.151664160683506	0.129415297174708	0.2573926123067	-0.101989821778922	0.405318143145933	1.16376933129835	0.903038742950069	1.49977956875488
pVZ4qK	ebi-a-GCST90018908	Coronary heart disease	CD8dim %T cell	Weighted median	19	0.16724713475385	0.086058310227276	0.0519658626935228	-0.00142715329161067	0.335921422799311	1.18204635394897	0.998573864607358	1.39922907298746
pVZ4qK	ebi-a-GCST90018908	Coronary heart disease	CD8dim %T cell	Inverse variance weighted	19	0.131272922948218	0.0650403666765523	0.0435569048287923	0.00379380426217513	0.25875204163426	1.14027894713996	1.00380100984688	1.29531258141387
pVZ4qK	ebi-a-GCST90018908	Coronary heart disease	CD8dim %T cell	Simple mode	19	0.200894660258903	0.143354112510037	0.178104997891516	-0.0800794002607699	0.481868720778575	1.22249598762957	0.923043053617783	1.61909721752724
pVZ4qK	ebi-a-GCST90018908	Coronary heart disease	CD8dim %T cell	Weighted mode	19	0.155646249086266	0.104226312911306	0.152667918088888	-0.0486373242198935	0.359929822392426	1.16841280287719	0.952526525362056	1.43322883046058
pwFsfR	ebi-a-GCST90018908	Coronary heart disease	CD25 on naive-mature B cell	MR Egger	27	-0.0756848383367727	0.0553749132373055	0.183863551793304	-0.184219668281892	0.0328499916083461	0.927108349530262	0.831753073988711	1.03339550961538
pwFsfR	ebi-a-GCST90018908	Coronary heart disease	CD25 on naive-mature B cell	Weighted median	27	-0.0773738257239562	0.0588998416952739	0.188963736032724	-0.192817515446693	0.0380698639987806	0.925543796848156	0.824632443092581	1.03880380533116
pwFsfR	ebi-a-GCST90018908	Coronary heart disease	CD25 on naive-mature B cell	Inverse variance weighted	27	-0.0926733669423957	0.0412116559137193	0.0245304826624968	-0.173448212533285	-0.0118985213515059	0.911491174827736	0.84076069090076	0.988171986131679
pwFsfR	ebi-a-GCST90018908	Coronary heart disease	CD25 on naive-mature B cell	Simple mode	27	-0.021381136039013	0.0949097212809748	0.823523809226626	-0.207404189749724	0.164641917671698	0.978845820045907	0.812691102181023	1.17897087448107
pwFsfR	ebi-a-GCST90018908	Coronary heart disease	CD25 on naive-mature B cell	Weighted mode	27	-0.0726620283070183	0.0509874215419707	0.166023838828167	-0.172597374529281	0.0272733179152443	0.92991506188986	0.841476346459152	1.02764863916659
Q6P7lf	ebi-a-GCST90018908	Coronary heart disease	CD25 on IgD+ CD38br	MR Egger	14	-0.2362777655635	0.180858010333639	0.215892779870481	-0.590759465817433	0.118203934690433	0.7895613305233	0.553906451934372	1.12547361107754
Q6P7lf	ebi-a-GCST90018908	Coronary heart disease	CD25 on IgD+ CD38br	Weighted median	14	-0.193552169979077	0.098833567140171	0.0501872327184805	-0.387265961573812	0.000161621615658331	0.824026845610418	0.678910506806083	1.00016163467714
Q6P7lf	ebi-a-GCST90018908	Coronary heart disease	CD25 on IgD+ CD38br	Inverse variance weighted	14	-0.14631642042998	0.0730938810415079	0.0453105305761099	-0.289580427271336	-0.00305241358862454	0.863884309288619	0.748577584437223	0.996952240289342
Q6P7lf	ebi-a-GCST90018908	Coronary heart disease	CD25 on IgD+ CD38br	Simple mode	14	-0.196265682046899	0.183947440321511	0.305401591088706	-0.556802665077061	0.164271300983262	0.8217938697942	0.573038333372246	1.1785340091596
Q6P7lf	ebi-a-GCST90018908	Coronary heart disease	CD25 on IgD+ CD38br	Weighted mode	14	-0.204063130434352	0.143083841254893	0.177387603349734	-0.484507459293942	0.0763811984252379	0.815410892318561	0.616000527391506	1.07937395139464
r6vrE9	ebi-a-GCST90018908	Coronary heart disease	HVEM on CM CD8br	MR Egger	19	-0.135025179829702	0.0465801307514959	0.00998853185540294	-0.226322236102634	-0.0437281235567701	0.873693911947146	0.797461089505116	0.957214166082032
r6vrE9	ebi-a-GCST90018908	Coronary heart disease	HVEM on CM CD8br	Weighted median	19	-0.113486470705069	0.0402005852783842	0.00475757651799313	-0.192279617850702	-0.0346933235594363	0.892716274151246	0.825076130219718	0.965901590102062
r6vrE9	ebi-a-GCST90018908	Coronary heart disease	HVEM on CM CD8br	Inverse variance weighted	19	-0.0975598466325585	0.0289816736408528	0.000761948735558452	-0.15436392696863	-0.040755766296487	0.907048056159689	0.856960093366443	0.960063581200229
r6vrE9	ebi-a-GCST90018908	Coronary heart disease	HVEM on CM CD8br	Simple mode	19	-0.0288396674118651	0.0783071951284939	0.716953426806972	-0.182321769863713	0.124642435039983	0.971572226669055	0.83333315577522	1.13274335131492
r6vrE9	ebi-a-GCST90018908	Coronary heart disease	HVEM on CM CD8br	Weighted mode	19	-0.113668381818033	0.0364184233173879	0.00589943759639084	-0.185048491520113	-0.0422882721159528	0.892553893910087	0.831063983319154	0.958593404989517
ScqlyU	ebi-a-GCST90018908	Coronary heart disease	HVEM on naive CD4+	MR Egger	18	-0.136427540763852	0.0537850449570415	0.0219936340568462	-0.241846228879653	-0.0310088526480504	0.87246953644547	0.785176905801808	0.969466990687972
ScqlyU	ebi-a-GCST90018908	Coronary heart disease	HVEM on naive CD4+	Weighted median	18	-0.137519155443687	0.0425792384094449	0.00123910106264341	-0.220974462726199	-0.0540638481611747	0.871517655529891	0.801737154209994	0.947371616635064
ScqlyU	ebi-a-GCST90018908	Coronary heart disease	HVEM on naive CD4+	Inverse variance weighted	18	-0.078748196033245	0.0355431934632046	0.0267214226623617	-0.148412855221126	-0.00908353684536389	0.924272630660447	0.862075129243714	0.990957593843857
ScqlyU	ebi-a-GCST90018908	Coronary heart disease	HVEM on naive CD4+	Simple mode	18	-0.095003747289486	0.0880938133149337	0.295903131816947	-0.267667621386756	0.077660126807784	0.90936952679098	0.765162062346889	1.08075527649612
ScqlyU	ebi-a-GCST90018908	Coronary heart disease	HVEM on naive CD4+	Weighted mode	18	-0.12809174621028	0.0457200969868717	0.0122627206985345	-0.217703136304548	-0.0384803561160115	0.879772659634417	0.804364192753291	0.962250606893451
Swp7bJ	ebi-a-GCST90018908	Coronary heart disease	EM DN (CD4-CD8-) AC	MR Egger	21	0.233483831311887	0.100412921485977	0.0312885284297235	0.0366745051993717	0.430293157424403	1.26299240679551	1.03735531211942	1.53770824806792
Swp7bJ	ebi-a-GCST90018908	Coronary heart disease	EM DN (CD4-CD8-) AC	Weighted median	21	0.18738896029046	0.0975849946218591	0.0548245506135273	-0.00387762916838397	0.378655549749304	1.20609631740047	0.996129879127669	1.46031994153298
Swp7bJ	ebi-a-GCST90018908	Coronary heart disease	EM DN (CD4-CD8-) AC	Inverse variance weighted	21	0.184166328511852	0.0604634206587171	0.00231974825805753	0.0656580240207668	0.302674633002938	1.20221576922729	1.06786147174449	1.35347401701613
Swp7bJ	ebi-a-GCST90018908	Coronary heart disease	EM DN (CD4-CD8-) AC	Simple mode	21	0.285172739246847	0.152732726933025	0.0766108405337931	-0.0141834055418826	0.584528884035576	1.32999175005312	0.985916705092367	1.79414553589864
Swp7bJ	ebi-a-GCST90018908	Coronary heart disease	EM DN (CD4-CD8-) AC	Weighted mode	21	0.218851639964871	0.106804971254598	0.053803230279381	0.00951389630585814	0.428189383623884	1.24464660717472	1.00955929728316	1.53447665820172
tkUIxS	ebi-a-GCST90018908	Coronary heart disease	CCR2 on monocyte	MR Egger	25	-0.0545575158548516	0.0380241228208113	0.164799358695933	-0.129084796583642	0.0199697648739385	0.946904045295953	0.878899434716219	1.02017049457694
tkUIxS	ebi-a-GCST90018908	Coronary heart disease	CCR2 on monocyte	Weighted median	25	-0.0859676159928068	0.0451909732047977	0.0571295527366034	-0.17454192347421	0.00260669148859671	0.917623947079492	0.839841644411636	1.00261009186279
tkUIxS	ebi-a-GCST90018908	Coronary heart disease	CCR2 on monocyte	Inverse variance weighted	25	-0.0671382823114875	0.0308431735446713	0.0294982469364347	-0.127590902459043	-0.00668566216393168	0.935065889323632	0.880213398634977	0.993336637152447
tkUIxS	ebi-a-GCST90018908	Coronary heart disease	CCR2 on monocyte	Simple mode	25	-0.107405428938507	0.0738956406249349	0.159044158095481	-0.252240884563379	0.0374300266863654	0.898161458517016	0.777057534357725	1.03813935248976
tkUIxS	ebi-a-GCST90018908	Coronary heart disease	CCR2 on monocyte	Weighted mode	25	-0.0750727647074336	0.0391005246524826	0.0668206021083353	-0.151709793026299	0.00156426361143222	0.9276759818012	0.859237601306055	1.00156548770994
tWKPbG	ebi-a-GCST90018908	Coronary heart disease	CD8dim NKT %T cell	MR Egger	22	0.131806776011808	0.0887658167764838	0.153166716862768	-0.0421742248701003	0.305787776893716	1.14088785106739	0.958702736161589	1.3576941419032
tWKPbG	ebi-a-GCST90018908	Coronary heart disease	CD8dim NKT %T cell	Weighted median	22	0.130586750895503	0.0673154132622884	0.0523889898160787	-0.00135145909858245	0.262524960889588	1.1394967879727	0.998649453711011	1.3002089221348
tWKPbG	ebi-a-GCST90018908	Coronary heart disease	CD8dim NKT %T cell	Inverse variance weighted	22	0.119735330106879	0.0512555707442161	0.0194888858147058	0.0192744114482157	0.220196248765543	1.12719847659535	1.01946136210614	1.24632129560454
tWKPbG	ebi-a-GCST90018908	Coronary heart disease	CD8dim NKT %T cell	Simple mode	22	0.066265973991935	0.10618620367762	0.539312584081479	-0.141858985216201	0.274390933200071	1.06851087547793	0.86774361253662	1.31572906388457
tWKPbG	ebi-a-GCST90018908	Coronary heart disease	CD8dim NKT %T cell	Weighted mode	22	0.121338747275641	0.0849633855738568	0.167958766204467	-0.0451894884491184	0.2878669830004	1.12900729574364	0.955816348514784	1.3335799035275
ucOGOD	ebi-a-GCST90018908	Coronary heart disease	CD4 on CD45RA+ CD4+	MR Egger	29	-0.0822839721073717	0.0824248515568438	0.327001657209365	-0.243836681158786	0.079268736944042	0.921010380299017	0.783615603004965	1.08249518943431
ucOGOD	ebi-a-GCST90018908	Coronary heart disease	CD4 on CD45RA+ CD4+	Weighted median	29	-0.113395626574347	0.0616831484948479	0.066009867688523	-0.234294597624249	0.00750334447555505	0.892797375868905	0.791128716921588	1.00753156510359
ucOGOD	ebi-a-GCST90018908	Coronary heart disease	CD4 on CD45RA+ CD4+	Inverse variance weighted	29	-0.0882473023803318	0.0414292769640178	0.033165750187777	-0.169448685229807	-0.0070459195308569	0.915534434879655	0.844130069709538	0.992978844763617
ucOGOD	ebi-a-GCST90018908	Coronary heart disease	CD4 on CD45RA+ CD4+	Simple mode	29	-0.140298008022596	0.100221421219547	0.172532107964971	-0.336731993612909	0.0561359775677157	0.869099198269635	0.714100197673022	1.05774150307515
ucOGOD	ebi-a-GCST90018908	Coronary heart disease	CD4 on CD45RA+ CD4+	Weighted mode	29	-0.121647149510518	0.0822949777038285	0.150520369500649	-0.282945305810022	0.0396510067889859	0.88546074864622	0.753561002141227	1.0404476016743
unsv5e	ebi-a-GCST90018908	Coronary heart disease	CD20 on IgD+	MR Egger	21	-0.0800234521937755	0.0591563158347995	0.192016914790734	-0.195969831229983	0.0359229268424315	0.92309469753706	0.822037034150329	1.03657595123045
unsv5e	ebi-a-GCST90018908	Coronary heart disease	CD20 on IgD+	Weighted median	21	-0.107317820494611	0.053870692778453	0.0463559871708555	-0.212904378340379	-0.00173126264884346	0.898240148491667	0.808233418142368	0.998270235121867
unsv5e	ebi-a-GCST90018908	Coronary heart disease	CD20 on IgD+	Inverse variance weighted	21	-0.0947873675995327	0.0411231943185567	0.0211687461539825	-0.175388828463904	-0.0141859067351616	0.909566317177194	0.83913067943482	0.985914239127215
unsv5e	ebi-a-GCST90018908	Coronary heart disease	CD20 on IgD+	Simple mode	21	-0.156937128167506	0.118916846401961	0.201835975622296	-0.39001414711535	0.0761398907803374	0.854757797317404	0.677047296164215	1.07911352163157
unsv5e	ebi-a-GCST90018908	Coronary heart disease	CD20 on IgD+	Weighted mode	21	-0.111952408692007	0.0522036229675662	0.0444573162938877	-0.214271509708437	-0.00963330767557757	0.894086807248466	0.807129211853225	0.990412943994801
usWddj	ebi-a-GCST90018908	Coronary heart disease	CCR7 on naive CD8br	MR Egger	24	0.201644855476293	0.0773028889929381	0.0160403578437311	0.0501311930501344	0.353158517902452	1.22341344236482	1.05140902488511	1.42355678478458
usWddj	ebi-a-GCST90018908	Coronary heart disease	CCR7 on naive CD8br	Weighted median	24	0.139533937957053	0.0652711900897442	0.0325364775330461	0.0116024053811547	0.267465470532952	1.14973782480887	1.01166997435448	1.30664851118042
usWddj	ebi-a-GCST90018908	Coronary heart disease	CCR7 on naive CD8br	Inverse variance weighted	24	0.119868891193245	0.0452277028829367	0.00804102718189371	0.0312225935426896	0.208515188843801	1.12734903650269	1.03171513145492	1.23184764026024
usWddj	ebi-a-GCST90018908	Coronary heart disease	CCR7 on naive CD8br	Simple mode	24	0.0926909626365542	0.101026694912348	0.368407376949202	-0.105321359391648	0.290703284664756	1.09712263098758	0.900035241329516	1.3373677075656
usWddj	ebi-a-GCST90018908	Coronary heart disease	CCR7 on naive CD8br	Weighted mode	24	0.133796342529628	0.0808173570016536	0.11139758947093	-0.0246056771936127	0.292198362252869	1.14315998286564	0.97569457480561	1.33936867147767
v88KFe	ebi-a-GCST90018908	Coronary heart disease	FSC-A on granulocyte	MR Egger	22	-0.143814200362922	0.0805650293287257	0.0894261367215514	-0.301721657847225	0.01409325712138	0.866048644635344	0.739543882480669	1.01419303525146
v88KFe	ebi-a-GCST90018908	Coronary heart disease	FSC-A on granulocyte	Weighted median	22	-0.151990967415606	0.0671613658825737	0.0236312872344138	-0.283627244545451	-0.0203546902857619	0.858996039660304	0.753047294882706	0.979851068008972
v88KFe	ebi-a-GCST90018908	Coronary heart disease	FSC-A on granulocyte	Inverse variance weighted	22	-0.144069635272222	0.0477102728405728	0.00253044007704973	-0.237581770039744	-0.050557500504699	0.865827453829482	0.7885324100183	0.950699261413296
v88KFe	ebi-a-GCST90018908	Coronary heart disease	FSC-A on granulocyte	Simple mode	22	-0.132879501752836	0.107815916855937	0.231395660161936	-0.344198698790472	0.0784396952847997	0.87557059047388	0.708788078722735	1.08159812772848
v88KFe	ebi-a-GCST90018908	Coronary heart disease	FSC-A on granulocyte	Weighted mode	22	-0.12774860016148	0.0670878733774627	0.0706760983002901	-0.259240831981307	0.00374363165834654	0.880074601948605	0.771637165756933	1.00375064779989
Xlq1Ky	ebi-a-GCST90018908	Coronary heart disease	Naive CD8br %T cell	MR Egger	29	-0.124470240032023	0.0441347391415173	0.00888415803076398	-0.210974328749397	-0.0379661513146487	0.882964537971766	0.809794855061107	0.962745528010132
Xlq1Ky	ebi-a-GCST90018908	Coronary heart disease	Naive CD8br %T cell	Weighted median	29	-0.11507770192824	0.0493789727476904	0.0197797336711564	-0.211860488513713	-0.0182949153427663	0.891296885729464	0.809077565306801	0.98187142070835
Xlq1Ky	ebi-a-GCST90018908	Coronary heart disease	Naive CD8br %T cell	Inverse variance weighted	29	-0.108351520331597	0.0379398774928477	0.0042918504007398	-0.182713680217579	-0.033989360445616	0.897312117531959	0.833006627872265	0.966581788582304
Xlq1Ky	ebi-a-GCST90018908	Coronary heart disease	Naive CD8br %T cell	Simple mode	29	-0.150257254423929	0.095101429908438	0.125346098949655	-0.336656057044468	0.0361415481966091	0.860486583968727	0.714154426050489	1.03680259364215
Xlq1Ky	ebi-a-GCST90018908	Coronary heart disease	Naive CD8br %T cell	Weighted mode	29	-0.0957772379857762	0.0404028078626242	0.0248822624398275	-0.17496674139652	-0.0165877345750327	0.908666409884766	0.839484940401681	0.983549084344259
zrhvfr	ebi-a-GCST90018908	Coronary heart disease	HLA DR++ monocyte %monocyte	MR Egger	22	-0.0195395382505932	0.0757518784874482	0.799087789940596	-0.168013220085992	0.128934143584805	0.980650121231906	0.845342659108142	1.13761520243962
zrhvfr	ebi-a-GCST90018908	Coronary heart disease	HLA DR++ monocyte %monocyte	Weighted median	22	-0.0813603149092256	0.067604211463039	0.228790634895419	-0.213864569376782	0.0511439395583308	0.921861471163941	0.807457732121925	1.05247437507753
zrhvfr	ebi-a-GCST90018908	Coronary heart disease	HLA DR++ monocyte %monocyte	Inverse variance weighted	22	-0.0940172831625978	0.0458044769057371	0.0401134773377096	-0.183794057897842	-0.00424050842735306	0.910267029811731	0.832107152078276	0.995768469833228
zrhvfr	ebi-a-GCST90018908	Coronary heart disease	HLA DR++ monocyte %monocyte	Simple mode	22	-0.143203374914209	0.110212057837037	0.207910426990286	-0.359219008274801	0.072812258446384	0.866577810784934	0.698221418337128	1.07552859654932
zrhvfr	ebi-a-GCST90018908	Coronary heart disease	HLA DR++ monocyte %monocyte	Weighted mode	22	-0.0782345706528358	0.0716360755269058	0.287155508337583	-0.218641278685571	0.0621721373798996	0.924747482479505	0.803609938468566	1.06414550818255
